# Supplementary material for: The Proteome and Secretome of Cortical Brain Cells Infected With Herpes Simplex Virus
Source: Front Neurol. 2020 Aug 27;11:844. doi: 10.3389/fneur.2020.00844 (PMC7481480; doi:10.3389/fneur.2020.00844)
Supplement: Supplementary file 2 [file Data_Sheet_2.xlsx]

## Sheet: Table S2 - raw data
Protein IDs	Majority protein IDs	Peptide counts (all)	Peptide counts (razor+unique)	Peptide counts (unique)	Protein names	Gene names	Fasta headers	Number of proteins	Peptides	Razor + unique peptides	Unique peptides	Peptides 1_SN_Control_31	Peptides 10_SN_HSV1_49	Peptides 11_PL_Control-49	Peptides 12_PL_HSV1_49	Peptides 2_SN_HSV1_31	Peptides 3_PL_Control_31	Peptides 4_PL_HSV1_31	Peptides 5_SN_control_49	Peptides 6_SN_HSV1_49	Peptides 7_PL_Control_49	Peptides 8_PL_HSV1_49	Peptides 9_SN_Control_49	Razor + unique peptides 1_SN_Control_31	Razor + unique peptides 10_SN_HSV1_49	Razor + unique peptides 11_PL_Control-49	Razor + unique peptides 12_PL_HSV1_49	Razor + unique peptides 2_SN_HSV1_31	Razor + unique peptides 3_PL_Control_31	Razor + unique peptides 4_PL_HSV1_31	Razor + unique peptides 5_SN_control_49	Razor + unique peptides 6_SN_HSV1_49	Razor + unique peptides 7_PL_Control_49	Razor + unique peptides 8_PL_HSV1_49	Razor + unique peptides 9_SN_Control_49	Unique peptides 1_SN_Control_31	Unique peptides 10_SN_HSV1_49	Unique peptides 11_PL_Control-49	Unique peptides 12_PL_HSV1_49	Unique peptides 2_SN_HSV1_31	Unique peptides 3_PL_Control_31	Unique peptides 4_PL_HSV1_31	Unique peptides 5_SN_control_49	Unique peptides 6_SN_HSV1_49	Unique peptides 7_PL_Control_49	Unique peptides 8_PL_HSV1_49	Unique peptides 9_SN_Control_49	Sequence coverage [%]	Unique + razor sequence coverage [%]
D3Z4T6;A0A4W9;Q80Z24;H3BKU7	D3Z4T6;A0A4W9;Q80Z24	7;7;7;2	7;7;7;2	7;7;7;2	Neuronal growth regulator 1	Negr1	;;	4	7	7	7	1	4	6	6	4	5	5	6	3	5	7	5	1	4	6	6	4	5	5	6	3	5	7	5	1	4	6	6	4	5	5	6	3	5	7	5	35.6	35.6
A0JNY3;Q8BUV3	A0JNY3;Q8BUV3	23;23	23;23	23;23	Gephyrin;Molybdopterin adenylyltransferase;Molybdopterin molybdenumtransferase	Gphn	;	2	23	23	23	2	19	20	21	3	9	7	6	8	20	16	19	2	19	20	21	3	9	7	6	8	20	16	19	2	19	20	21	3	9	7	6	8	20	16	19	40.8	40.8
A1L341;Q61214	A1L341;Q61214	2;2	2;2	2;2	Dual specificity tyrosine-phosphorylation-regulated kinase 1A	Dyrk1a	;	2	2	2	2	0	0	1	1	0	0	2	0	0	1	1	1	0	0	1	1	0	0	2	0	0	1	1	1	0	0	1	1	0	0	2	0	0	1	1	1	3.2	3.2
A1L3P4;B0QZV3	A1L3P4;B0QZV3	3;2	3;2	2;2	Sodium/hydrogen exchanger	Slc9a6	;	2	3	3	2	0	0	3	3	0	1	2	1	0	3	1	0	0	0	3	3	0	1	2	1	0	3	1	0	0	0	2	2	0	0	1	0	0	2	1	0	6.1	6.1
E9PXY1;A2A432-2;A2A432;J3QJX0	E9PXY1;A2A432-2;A2A432;J3QJX0	20;20;20;10	20;20;20;10	13;13;13;7	Cullin-4B	Cul4b	;;;	4	20	20	13	0	6	15	10	1	10	5	1	1	17	13	9	0	6	15	10	1	10	5	1	1	17	13	9	0	2	10	7	1	7	4	1	1	11	9	5	21.5	21.5
A2A4A6;Q62077;G3UXP4;F6SLL0;G3V016	A2A4A6;Q62077	29;29;10;2;1	29;29;10;2;1	29;29;10;2;1	Phosphoinositide phospholipase C;1-phosphatidylinositol 4,5-bisphosphate phosphodiesterase gamma-1	Plcg1	;	5	29	29	29	1	26	15	14	0	9	9	2	8	15	15	25	1	26	15	14	0	9	9	2	8	15	15	25	1	26	15	14	0	9	9	2	8	15	15	25	27.9	27.9
A2A4P3;A2A4P4;Q3THG9	A2A4P3;A2A4P4;Q3THG9	10;10;10	10;10;10	10;10;10	Alanyl-tRNA editing protein Aarsd1	Gm27029;Aarsd1	;;	3	10	10	10	0	0	3	0	0	6	5	0	0	9	8	0	0	0	3	0	0	6	5	0	0	9	8	0	0	0	3	0	0	6	5	0	0	9	8	0	25.7	25.7
A2A4U9;Q91Y63	A2A4U9;Q91Y63	2;2	2;2	2;2	Solute carrier family 13 member 3	Slc13a3	;	2	2	2	2	0	0	1	0	0	2	2	0	0	2	2	0	0	0	1	0	0	2	2	0	0	2	2	0	0	0	1	0	0	2	2	0	0	2	2	0	4.3	4.3
A2A4Z1;Q9D1C1	A2A4Z1;Q9D1C1	1;1	1;1	1;1	Ubiquitin-conjugating enzyme E2 C	Ube2c	;	2	1	1	1	0	0	0	0	0	0	0	0	0	1	0	0	0	0	0	0	0	0	0	0	0	1	0	0	0	0	0	0	0	0	0	0	0	1	0	0	9.4	9.4
Q3TZ02;A2A517;Q9QX11-2;Q9QX11;B1AQE4	Q3TZ02;A2A517;Q9QX11-2;Q9QX11	3;3;3;3;1	3;3;3;3;1	2;2;2;2;1	Cytohesin-1	Cyth1	;;;	5	3	3	2	0	0	0	0	0	0	0	0	0	3	0	1	0	0	0	0	0	0	0	0	0	3	0	1	0	0	0	0	0	0	0	0	0	2	0	0	9.2	9.2
A2A547;P84099	A2A547;P84099	13;13	13;13	13;13	Ribosomal protein L19;60S ribosomal protein L19	Rpl19	;	2	13	13	13	6	7	7	7	6	10	8	2	2	7	7	5	6	7	7	7	6	10	8	2	2	7	7	5	6	7	7	7	6	10	8	2	2	7	7	5	46.4	46.4
A2A5N3	A2A5N3	4	1	1	Polyadenylate-binding protein	Pabpc1l		1	4	1	1	1	2	3	2	1	2	2	0	2	2	2	2	0	0	0	0	0	0	0	0	1	0	0	0	0	0	0	0	0	0	0	0	1	0	0	0	7.6	2.1
A2A5R2	A2A5R2	3	1	1	Brefeldin A-inhibited guanine nucleotide-exchange protein 2	Arfgef2		1	3	1	1	0	1	2	1	0	2	0	0	0	3	3	1	0	1	0	0	0	0	0	0	0	1	1	0	0	1	0	0	0	0	0	0	0	1	1	0	2.2	1.3
A2A5R6;Q8R151	A2A5R6;Q8R151	6;6	6;6	6;6	NFX1-type zinc finger-containing protein 1	Znfx1	;	2	6	6	6	0	2	0	0	0	4	3	1	1	4	3	2	0	2	0	0	0	4	3	1	1	4	3	2	0	2	0	0	0	4	3	1	1	4	3	2	7.2	7.2
A2A5R8;Q9DBE7;A2A5S3;Q9Z108	A2A5R8;Q9DBE7;A2A5S3;Q9Z108	8;8;8;8	8;8;8;8	8;8;8;8	Double-stranded RNA-binding protein Staufen homolog 1	Stau1	;;;	4	8	8	8	2	6	3	4	2	7	7	2	3	4	4	6	2	6	3	4	2	7	7	2	3	4	4	6	2	6	3	4	2	7	7	2	3	4	4	6	21.2	21.2
A2A6A2	A2A6A2	13	1	1		Hsp90aa1		1	13	1	1	10	12	12	13	9	12	12	12	12	11	13	12	0	0	0	1	0	0	0	0	0	0	1	0	0	0	0	1	0	0	0	0	0	0	1	0	53.1	11.2
A2A6M1;Q9CZ28	A2A6M1;Q9CZ28	3;3	3;3	3;3	Vacuolar-sorting protein SNF8	Snf8	;	2	3	3	3	0	1	2	1	0	2	2	0	1	1	2	1	0	1	2	1	0	2	2	0	1	1	2	1	0	1	2	1	0	2	2	0	1	1	2	1	15	15
G8JL78;A2A6M5-5;A2A6M5-3;A2A6M5-4;A2A6M5-2;A2A6M5	G8JL78;A2A6M5-5;A2A6M5-3;A2A6M5-4;A2A6M5-2;A2A6M5	1;1;1;1;1;1	1;1;1;1;1;1	1;1;1;1;1;1	Calcium-binding and coiled-coil domain-containing protein 2	Calcoco2	;;;;;	6	1	1	1	0	0	0	0	0	0	0	0	0	0	1	0	0	0	0	0	0	0	0	0	0	0	1	0	0	0	0	0	0	0	0	0	0	0	1	0	3.5	3.5
A2A6Q5;A2A6Q5-2;A2A6Q5-3;Q8R568	A2A6Q5;A2A6Q5-2;A2A6Q5-3;Q8R568	2;2;2;1	2;2;2;1	2;2;2;1	Cell division cycle protein 27 homolog	Cdc27	;;;	4	2	2	2	0	1	0	1	0	1	1	0	0	2	1	1	0	1	0	1	0	1	1	0	0	2	1	1	0	1	0	1	0	1	1	0	0	2	1	1	2.9	2.9
A2A6U3;Q80UG5-3;Q80UG5;Q80UG5-2;A2A6U5;A8Y5D3	A2A6U3;Q80UG5-3;Q80UG5;Q80UG5-2	32;32;32;28;15;4	32;32;32;28;15;4	32;32;32;28;15;4	Septin-9	2009-09-01	;;;	6	32	32	32	2	24	13	10	3	28	26	3	7	24	26	20	2	24	13	10	3	28	26	3	7	24	26	20	2	24	13	10	3	28	26	3	7	24	26	20	44.4	44.4
A2A7A7;Q8CFX1	A2A7A7;Q8CFX1	2;2	2;2	2;2	GDH/6PGL endoplasmic bifunctional protein;Glucose 1-dehydrogenase;6-phosphogluconolactonase	H6pd	;	2	2	2	2	0	0	1	1	0	2	2	0	0	1	1	0	0	0	1	1	0	2	2	0	0	1	1	0	0	0	1	1	0	2	2	0	0	1	1	0	3.8	3.8
A2A7F6;O35454;E9Q741	A2A7F6;O35454;E9Q741	6;6;5	6;6;5	6;6;5	Chloride channel protein;Chloride transport protein 6	Clcn6	;;	3	6	6	6	0	0	3	4	0	4	3	0	0	6	2	0	0	0	3	4	0	4	3	0	0	6	2	0	0	0	3	4	0	4	3	0	0	6	2	0	7.1	7.1
A2A7H6;D6RHP0;G3UY69;E9PUJ0;A2A7H4;A2A7H5;G3UYF5;Q8BK26-2;Q8BK26	A2A7H6;D6RHP0;G3UY69;E9PUJ0;A2A7H4;A2A7H5;G3UYF5;Q8BK26-2;Q8BK26	2;1;1;1;1;1;1;1;1	2;1;1;1;1;1;1;1;1	2;1;1;1;1;1;1;1;1	F-box only protein 44	Fbxo44	;;;;;;;;	9	2	2	2	0	1	0	0	0	0	0	1	1	2	0	0	0	1	0	0	0	0	0	1	1	2	0	0	0	1	0	0	0	0	0	1	1	2	0	0	16.1	16.1
A6PW84;A2A7Q5;Q3V1T4-3;Q3V1T4;Q3V1T4-2	A6PW84;A2A7Q5;Q3V1T4-3;Q3V1T4;Q3V1T4-2	2;2;2;2;1	2;2;2;2;1	2;2;2;2;1	Prolyl 3-hydroxylase 1	P3h1;Lepre1	;;;;	5	2	2	2	0	0	1	0	0	2	1	0	0	1	1	0	0	0	1	0	0	2	1	0	0	1	1	0	0	0	1	0	0	2	1	0	0	1	1	0	3.4	3.4
A2A7S7;F6VXZ2	A2A7S7	37;4	1;0	1;0	Tyrosine--tRNA ligase	Yars		2	37	1	1	5	20	26	24	7	27	27	4	3	27	29	21	0	0	0	0	0	0	0	1	1	0	0	0	0	0	0	0	0	0	0	1	1	0	0	0	55.5	2.5
A2A7Y8;A8Y5E5;Q80U63-2;Q80U63	A2A7Y8;A8Y5E5;Q80U63-2;Q80U63	1;1;1;1	1;1;1;1	1;1;1;1	Mitofusin-2	Mfn2	;;;	4	1	1	1	0	0	0	0	0	0	0	0	0	1	0	0	0	0	0	0	0	0	0	0	0	1	0	0	0	0	0	0	0	0	0	0	0	1	0	0	17.5	17.5
A2A825	A2A825	1	1	1	REM2- and Rab-like small GTPase 1	Rsg1		1	1	1	1	0	0	0	0	0	0	0	1	0	0	0	0	0	0	0	0	0	0	0	1	0	0	0	0	0	0	0	0	0	0	0	1	0	0	0	0	3.5	3.5
A2A842;A2A841;P48193-2;P48193;A2A839;A2A838;A2AD32;F7BUB8;F6S4K9;F7CR30	A2A842;A2A841;P48193-2;P48193;A2A839;A2A838;A2AD32	8;8;8;8;7;7;6;2;2;1	7;7;7;7;6;6;5;2;2;1	7;7;7;7;6;6;5;2;2;1	Protein 4.1	Epb4.1;Epb41	;;;;;;	10	8	7	7	0	5	0	3	0	2	4	1	1	8	4	2	0	4	0	3	0	2	4	1	1	7	3	2	0	4	0	3	0	2	4	1	1	7	3	2	13.4	11.4
A2A8E2;Q8BHG2;Q8BHG2-3;B7ZC72;B7ZC71;Q8BHG2-2;A2A8E4;D6REH4	A2A8E2;Q8BHG2;Q8BHG2-3;B7ZC72;B7ZC71;Q8BHG2-2;A2A8E4	6;6;6;5;5;5;3;1	6;6;6;5;5;5;3;1	6;6;6;5;5;5;3;1	UPF0587 protein C1orf123 homolog	0610037L13Rik	;;;;;;	8	6	6	6	5	6	4	4	5	6	6	5	4	5	5	5	5	6	4	4	5	6	6	5	4	5	5	5	5	6	4	4	5	6	6	5	4	5	5	5	48.6	48.6
E9PYU4;E9PYL1;A2A8L1	E9PYU4;E9PYL1;A2A8L1	10;10;10	1;1;1	1;1;1	Chromodomain-helicase-DNA-binding protein 5	Chd5	;;	3	10	1	1	1	5	7	8	0	6	5	1	0	8	7	2	0	0	0	1	0	0	0	0	0	0	0	0	0	0	0	1	0	0	0	0	0	0	0	0	4.8	0.5
A2A8L5	A2A8L5	31	31	6	Receptor-type tyrosine-protein phosphatase F	Ptprf		1	31	31	6	3	28	6	6	4	13	5	18	18	20	9	26	3	28	6	6	4	13	5	18	18	20	9	26	1	6	0	1	0	1	0	4	4	2	1	6	23.3	23.3
A2A8U2-2;A2A8U2-3;A2A8U2	A2A8U2-2;A2A8U2-3;A2A8U2	4;4;4	4;4;4	4;4;4	Transmembrane protein 201	Tmem201	;;	3	4	4	4	0	0	1	1	0	2	2	0	0	4	2	0	0	0	1	1	0	2	2	0	0	4	2	0	0	0	1	1	0	2	2	0	0	4	2	0	12	12
A2A8V8;A2A8V9;E9PUK6;Q52KI8;E9QKA4;Q52KI8-2;A2A983;F7BWM1;F6T4M4	A2A8V8;A2A8V9;E9PUK6;Q52KI8;E9QKA4;Q52KI8-2	6;6;6;6;5;5;2;2;1	6;6;6;6;5;5;2;2;1	6;6;6;6;5;5;2;2;1	Serine/arginine repetitive matrix protein 1	Srrm1	;;;;;	9	6	6	6	1	2	3	3	1	1	1	1	2	4	3	1	1	2	3	3	1	1	1	1	2	4	3	1	1	2	3	3	1	1	1	1	2	4	3	1	7.6	7.6
Q5FWX7;E9Q6C1;F6UHR6;E9PXZ2;A2A8Z1-2;A2A8Z1	Q5FWX7;E9Q6C1;F6UHR6;E9PXZ2;A2A8Z1-2;A2A8Z1	4;4;4;4;4;4	4;4;4;4;4;4	4;4;4;4;4;4	Oxysterol-binding protein;Oxysterol-binding protein-related protein 9	Osbpl9	;;;;;	6	4	4	4	0	0	2	2	0	3	2	0	0	4	4	0	0	0	2	2	0	3	2	0	0	4	4	0	0	0	2	2	0	3	2	0	0	4	4	0	8.3	8.3
B0QZL9;A2A994;Q9JKK0	B0QZL9;A2A994;Q9JKK0	2;2;2	2;2;2	2;2;2	Calcipressin-3	Rcan3	;;	3	2	2	2	0	0	0	0	0	0	0	0	0	2	0	0	0	0	0	0	0	0	0	0	0	2	0	0	0	0	0	0	0	0	0	0	0	2	0	0	17.5	17.5
E9PZ08;A2A995	E9PZ08;A2A995	1;1	1;1	1;1	Uncharacterized protein C1orf168 homolog	1700024P16Rik	;	2	1	1	1	0	0	0	0	0	0	0	0	0	0	1	0	0	0	0	0	0	0	0	0	0	0	1	0	0	0	0	0	0	0	0	0	0	0	1	0	1.8	1.8
A2A9I0;O35166	A2A9I0;O35166	5;5	5;5	5;5	Golgi SNAP receptor complex member 2	Gosr2	;	2	5	5	5	0	1	1	2	0	3	3	0	0	3	4	1	0	1	1	2	0	3	3	0	0	3	4	1	0	1	1	2	0	3	3	0	0	3	4	1	33.9	33.9
E9PX48;A2A9M5;Q8R1A4-2;Q8R1A4;A2A9M4;A2AW79;F6ZJ55;Q8C147	E9PX48;A2A9M5;Q8R1A4-2;Q8R1A4	29;29;29;29;13;4;4;2	29;29;29;29;13;4;4;2	29;29;29;29;13;4;4;2	Dedicator of cytokinesis protein 7	Dock7	;;;	8	29	29	29	0	11	8	6	0	19	20	0	1	23	19	5	0	11	8	6	0	19	20	0	1	23	19	5	0	11	8	6	0	19	20	0	1	23	19	5	17	17
A2A9P2;P58058	A2A9P2;P58058	3;3	3;3	3;3	NAD kinase	Nadk	;	2	3	3	3	0	3	0	0	0	0	0	0	0	1	0	2	0	3	0	0	0	0	0	0	0	1	0	2	0	3	0	0	0	0	0	0	0	1	0	2	12.7	12.7
A2A9Q2;Q8BHG1;A6PWC3;Q3V3G9	A2A9Q2;Q8BHG1;A6PWC3	41;41;40;13	41;41;40;13	41;41;40;13	Nardilysin	Nrd1	;;	4	41	41	41	4	38	30	32	4	29	25	21	19	39	32	35	4	38	30	32	4	29	25	21	19	39	32	35	4	38	30	32	4	29	25	21	19	39	32	35	38.8	38.8
A2A9S2;A2A9R8;A2A9R6;Q8BVA9;A2A9S0;Q61701;A2A9S3;Q61701-2;A2A9R4;A2A9S1;A2A9R5	A2A9S2;A2A9R8;A2A9R6;Q8BVA9;A2A9S0;Q61701;A2A9S3;Q61701-2	19;19;19;19;19;19;18;18;7;2;2	4;4;4;4;4;4;4;4;1;1;1	4;4;4;4;4;4;4;4;1;1;1	ELAV-like protein;ELAV-like protein 4	Elavl4	;;;;;;;	11	19	4	4	12	11	13	15	10	15	15	6	7	18	17	13	2	3	4	3	2	3	3	1	0	4	3	4	2	3	4	3	2	3	3	1	0	4	3	4	51.4	16.7
A2A9W3;Q3UBZ5;A2A9W1;Q3UBZ5-2	A2A9W3;Q3UBZ5;A2A9W1;Q3UBZ5-2	2;2;1;1	2;2;1;1	2;2;1;1	MIF4G domain-containing protein	Mif4gd	;;;	4	2	2	2	0	1	0	0	1	2	2	0	0	2	2	2	0	1	0	0	1	2	2	0	0	2	2	2	0	1	0	0	1	2	2	0	0	2	2	2	13.3	13.3
A2A9W7;Q8BMI3	A2A9W7;Q8BMI3	3;3	2;2	2;2	ADP-ribosylation factor-binding protein GGA3	Gga3	;	2	3	2	2	0	1	1	1	0	0	0	0	0	2	1	0	0	0	0	0	0	0	0	0	0	2	1	0	0	0	0	0	0	0	0	0	0	2	1	0	7.2	6.1
A2A9X5;Q9JM14	A2A9X5;Q9JM14	7;7	7;7	7;7	5(3)-deoxyribonucleotidase, cytosolic type	Nt5c	;	2	7	7	7	2	3	4	4	3	6	6	1	1	6	5	2	2	3	4	4	3	6	6	1	1	6	5	2	2	3	4	4	3	6	6	1	1	6	5	2	52.1	52.1
A2AA71;Q3U2P1;A2AA72;Q3U2P1-2	A2AA71;Q3U2P1	13;13;4;4	13;13;4;4	13;13;4;4	Protein transport protein Sec24A	Sec24a	;	4	13	13	13	0	11	1	1	0	3	2	2	3	5	2	13	0	11	1	1	0	3	2	2	3	5	2	13	0	11	1	1	0	3	2	2	3	5	2	13	16.4	16.4
F6TJX7;H7BX05;A2AAJ9-3;A2AAJ9	F6TJX7;H7BX05;A2AAJ9-3;A2AAJ9	1;1;1;1	1;1;1;1	1;1;1;1	Obscurin	Obscn	;;;	4	1	1	1	1	0	0	0	0	0	0	1	1	0	0	0	1	0	0	0	0	0	0	1	1	0	0	0	1	0	0	0	0	0	0	1	1	0	0	0	0.9	0.9
A2AAN0;O35250-2;O35250	A2AAN0;O35250-2;O35250	2;2;2	2;2;2	2;2;2	Exocyst complex component 7	Exoc7	;;	3	2	2	2	0	0	0	1	0	0	0	0	0	2	1	0	0	0	0	1	0	0	0	0	0	2	1	0	0	0	0	1	0	0	0	0	0	2	1	0	4.7	4.7
A2AAV6;Q8VE43-2;Q8VE43	A2AAV6;Q8VE43-2;Q8VE43	1;1;1	1;1;1	1;1;1	Meteorin-like protein	Metrnl	;;	3	1	1	1	1	0	0	0	1	0	0	1	0	0	0	0	1	0	0	0	1	0	0	1	0	0	0	0	1	0	0	0	1	0	0	1	0	0	0	0	5.1	5.1
A2AAY5	A2AAY5	3	3	3	SH3 and PX domain-containing protein 2B	Sh3pxd2b		1	3	3	3	0	2	2	1	0	3	2	0	1	2	3	3	0	2	2	1	0	3	2	0	1	2	3	3	0	2	2	1	0	3	2	0	1	2	3	3	4.1	4.1
A2ABP5;Q9D966;Q9JL59	A2ABP5;Q9D966;Q9JL59	1;1;1	1;1;1	1;1;1	Secreted and transmembrane protein 1b	Sectm1b	;;	3	1	1	1	1	1	0	0	1	0	0	1	1	1	0	0	1	1	0	0	1	0	0	1	1	1	0	0	1	1	0	0	1	0	0	1	1	1	0	0	8.1	8.1
A2ABV5;A2BDN7;A2BDP0;A2ABV5-2	A2ABV5;A2BDN7;A2BDP0;A2ABV5-2	2;1;1;1	2;1;1;1	2;1;1;1	Mediator of RNA polymerase II transcription subunit 14	Med14	;;;	4	2	2	2	0	0	1	1	0	0	0	0	0	2	0	0	0	0	1	1	0	0	0	0	0	2	0	0	0	0	1	1	0	0	0	0	0	2	0	0	3.6	3.6
A2ABY3;Q922E4	A2ABY3;Q922E4	4;4	4;4	4;4	Ethanolamine-phosphate cytidylyltransferase	Pcyt2	;	2	4	4	4	0	4	1	2	0	3	2	0	0	4	4	4	0	4	1	2	0	3	2	0	0	4	4	4	0	4	1	2	0	3	2	0	0	4	4	4	15.3	15.3
A2ABZ2;Q922W5;A2ABZ3;A2ABZ0	A2ABZ2;Q922W5;A2ABZ3;A2ABZ0	4;4;3;2	2;2;2;1	2;2;2;1	Pyrroline-5-carboxylate reductase 1, mitochondrial	Pycr1	;;;	4	4	2	2	0	1	3	2	0	1	1	0	0	4	4	2	0	1	2	1	0	0	0	0	0	2	2	1	0	1	2	1	0	0	0	0	0	2	2	1	19.7	10.9
A2AC16;Q91X52	A2AC16;Q91X52	6;6	6;6	6;6	L-xylulose reductase	Dcxr	;	2	6	6	6	2	2	1	1	4	5	4	1	1	5	4	3	2	2	1	1	4	5	4	1	1	5	4	3	2	2	1	1	4	5	4	1	1	5	4	3	34.3	34.3
F8WHN4;A2ACC6;E9Q0J2;Q8BQZ4;A2ACC7;Q8BQZ4-2	F8WHN4;A2ACC6;E9Q0J2;Q8BQZ4;A2ACC7	7;7;7;7;5;3	7;7;7;7;5;3	7;7;7;7;5;3	Ral GTPase-activating protein subunit beta	Ralgapb	;;;;	6	7	7	7	0	0	0	1	0	3	3	0	0	5	7	0	0	0	0	1	0	3	3	0	0	5	7	0	0	0	0	1	0	3	3	0	0	5	7	0	8.7	8.7
A2ACD2;Q6PDS0	A2ACD2;Q6PDS0	2;1	2;1	2;1	V-set and transmembrane domain-containing protein 2-like protein	Vstm2l	;	2	2	2	2	0	1	1	0	0	0	0	2	2	0	0	1	0	1	1	0	0	0	0	2	2	0	0	1	0	1	1	0	0	0	0	2	2	0	0	1	17.8	17.8
A2ACM0;Q8K4Q0;Q8K4Q0-4;Q8K4Q0-3;Q8K4Q0-2	A2ACM0;Q8K4Q0;Q8K4Q0-4;Q8K4Q0-3;Q8K4Q0-2	2;2;1;1;1	2;2;1;1;1	2;2;1;1;1	Regulatory-associated protein of mTOR	Rptor	;;;;	5	2	2	2	0	0	1	0	0	1	1	0	0	2	2	0	0	0	1	0	0	1	1	0	0	2	2	0	0	0	1	0	0	1	1	0	0	2	2	0	2.4	2.4
A2ACV6;E1U8D0	A2ACV6;E1U8D0	2;2	2;2	2;2	Protein SOGA1;N-terminal form;C-terminal 80 kDa form	Soga1	;	2	2	2	2	0	0	0	0	0	1	0	0	0	2	0	0	0	0	0	0	0	1	0	0	0	2	0	0	0	0	0	0	0	1	0	0	0	2	0	0	2.1	2.1
A2AD03;Q9QXG2;Q3UR39	A2AD03;Q9QXG2;Q3UR39	6;6;5	6;6;5	6;6;5	Rab proteins geranylgeranyltransferase component A 1	Chm	;;	3	6	6	6	0	5	2	2	0	4	4	2	3	3	5	3	0	5	2	2	0	4	4	2	3	3	5	3	0	5	2	2	0	4	4	2	3	3	5	3	10.4	10.4
A2AD84;Q99JT2;D3Z359;Q9Z2W1	A2AD84;Q99JT2;D3Z359;Q9Z2W1	4;4;3;3	1;1;1;1	1;1;1;1	Serine/threonine-protein kinase 26;Serine/threonine-protein kinase 25	Stk26;Stk25	;;;	4	4	1	1	0	0	1	0	1	2	2	0	0	4	4	1	0	0	0	0	0	0	0	0	0	1	1	0	0	0	0	0	0	0	0	0	0	1	1	0	10.2	3.3
A2AD97;Q9DBV4	A2AD97;Q9DBV4	2;2	2;2	2;2	Matrix-remodeling-associated protein 8	Mxra8	;	2	2	2	2	1	2	0	0	1	1	0	2	0	0	0	2	1	2	0	0	1	1	0	2	0	0	0	2	1	2	0	0	1	1	0	2	0	0	0	2	6.7	6.7
A2ADB1;A2ADB0;Q62504-3;Q62504-2;Q62504	A2ADB1;A2ADB0;Q62504-3;Q62504-2;Q62504	7;7;6;6;6	7;7;6;6;6	7;7;6;6;6	Msx2-interacting protein	Spen	;;;;	5	7	7	7	1	2	3	1	1	1	2	1	2	3	2	3	1	2	3	1	1	1	2	1	2	3	2	3	1	2	3	1	1	1	2	1	2	3	2	3	2.6	2.6
F6WHL0;A2ADH1;Q9CQY5;F6TBV1;Q9CQY5-2;Q9CQY5-3	F6WHL0;A2ADH1;Q9CQY5;F6TBV1;Q9CQY5-2;Q9CQY5-3	5;5;5;4;4;4	4;4;4;3;3;3	4;4;4;3;3;3	Magnesium transporter protein 1	Magt1	;;;;;	6	5	4	4	0	0	4	4	0	5	4	0	0	5	2	0	0	0	3	3	0	4	4	0	0	4	2	0	0	0	3	3	0	4	4	0	0	4	2	0	13.1	11.1
A2ADR8;Q8R3G1	A2ADR8;Q8R3G1	2;2	2;2	2;2	Nuclear inhibitor of protein phosphatase 1	Ppp1r8	;	2	2	2	2	1	0	2	1	1	1	2	0	0	2	2	0	1	0	2	1	1	1	2	0	0	2	2	0	1	0	2	1	1	1	2	0	0	2	2	0	6.9	6.9
A2ADY9	A2ADY9	5	5	5	Protein DDI1 homolog 2	Ddi2		1	5	5	5	0	4	1	0	0	2	1	0	1	3	2	4	0	4	1	0	0	2	1	0	1	3	2	4	0	4	1	0	0	2	1	0	1	3	2	4	22.1	22.1
A2AE27;Q9DBT5;F7ATG4;A2AE22;F6WIB6;A2AE25;F7D159	A2AE27;Q9DBT5	19;18;4;2;2;2;2	18;17;4;1;2;2;2	18;17;4;1;2;2;2	AMP deaminase 2	Ampd2	;	7	19	18	18	1	13	8	3	1	7	7	2	4	12	10	9	1	12	8	3	1	7	7	2	4	12	9	8	1	12	8	3	1	7	7	2	4	12	9	8	25.4	25.4
A2AE38;Q80ZD8-2;Q80ZD8	A2AE38;Q80ZD8-2;Q80ZD8	2;2;2	2;2;2	2;2;2	Amphoterin-induced protein 1	Amigo1	;;	3	2	2	2	1	0	1	1	1	1	0	1	1	1	0	0	1	0	1	1	1	1	0	1	1	1	0	0	1	0	1	1	1	1	0	1	1	1	0	0	3.4	3.4
A2AEE7;Q9R0M0-2;Q9R0M0;A2AFR6	A2AEE7;Q9R0M0-2;Q9R0M0	7;4;4;1	7;4;4;1	7;4;4;1	Cadherin EGF LAG seven-pass G-type receptor 2	Celsr2	;;	4	7	7	7	1	2	1	0	2	3	1	4	2	3	3	2	1	2	1	0	2	3	1	4	2	3	3	2	1	2	1	0	2	3	1	4	2	3	3	2	3.4	3.4
A2AEG6;P35803-8;P35803;P35803-3;A2AEG3;P35803-4;P35803-2;H3BIV8;P35803-7;P35803-6;P35803-5	A2AEG6;P35803-8;P35803;P35803-3;A2AEG3;P35803-4;P35803-2	6;6;6;4;3;3;3;2;2;2;1	6;6;6;4;3;3;3;2;2;2;1	6;6;6;4;3;3;3;2;2;2;1	Neuronal membrane glycoprotein M6-b	Gpm6b	;;;;;;	11	6	6	6	2	3	6	5	2	3	3	4	4	4	3	3	2	3	6	5	2	3	3	4	4	4	3	3	2	3	6	5	2	3	3	4	4	4	3	3	17.1	17.1
A2AEK1;Q8BIQ5-2;Q8BIQ5;A2AEJ8	A2AEK1;Q8BIQ5-2;Q8BIQ5;A2AEJ8	4;4;4;2	4;4;4;2	2;2;2;1	Cleavage stimulation factor subunit 2	Cstf2	;;;	4	4	4	2	0	1	1	1	0	2	3	0	0	2	2	3	0	1	1	1	0	2	3	0	0	2	2	3	0	1	1	1	0	2	2	0	0	2	2	2	15.5	15.5
A2AEK3;F6ZKC7	A2AEK3;F6ZKC7	2;2	1;1	1;1		Cstf2	;	2	2	1	1	0	1	1	1	0	0	0	0	0	1	1	2	0	1	1	1	0	0	0	0	0	1	1	1	0	1	1	1	0	0	0	0	0	1	1	1	17.8	10.5
A2AEM2;Q99LI2	A2AEM2;Q99LI2	2;2	2;2	2;2	Chloride channel CLIC-like protein 1	Clcc1	;	2	2	2	2	0	0	2	1	0	2	2	0	0	2	2	0	0	0	2	1	0	2	2	0	0	2	2	0	0	0	2	1	0	2	2	0	0	2	2	0	4	4
A2AER4;Q9R0M8;A2AER3	A2AER4;Q9R0M8;A2AER3	2;2;1	2;2;1	2;2;1	UDP-galactose translocator	Slc35a2	;;	3	2	2	2	0	1	1	1	0	2	2	0	0	1	0	0	0	1	1	1	0	2	2	0	0	1	0	0	0	1	1	1	0	2	2	0	0	1	0	0	10.9	10.9
F6QP00;F7DCL5;F7CAT9;F6YHS5;F6Q8K5;A2AEV2;Q91VM3-2;Q91VM3;A2AEV5	F6QP00;F7DCL5;F7CAT9;F6YHS5;F6Q8K5;A2AEV2;Q91VM3-2;Q91VM3;A2AEV5	2;2;2;2;2;2;2;2;1	2;2;2;2;2;2;2;2;1	2;2;2;2;2;2;2;2;1	WD repeat domain phosphoinositide-interacting protein 4	Wdr45	;;;;;;;;	9	2	2	2	0	1	0	0	0	1	1	0	0	2	2	1	0	1	0	0	0	1	1	0	0	2	2	1	0	1	0	0	0	1	1	0	0	2	2	1	30.8	30.8
A2AEW9;A2AEW8	A2AEW9;A2AEW8	10;10	10;10	2;2		Gripap1	;	2	10	10	2	0	2	10	8	0	1	2	0	0	8	8	2	0	2	10	8	0	1	2	0	0	8	8	2	0	1	2	2	0	0	0	0	0	1	2	1	18.4	18.4
A2AEX8;A2AEX6;P97447;A2AEY1;A2AEY0;A2AEX9	A2AEX8;A2AEX6;P97447;A2AEY1	6;6;6;5;2;1	1;1;1;0;0;0	1;1;1;0;0;0	Four and a half LIM domains protein 1	Fhl1	;;;	6	6	1	1	3	4	2	2	2	5	6	1	2	5	3	4	0	0	1	1	0	1	1	0	1	1	1	0	0	0	1	1	0	1	1	0	1	1	1	0	24.3	5.1
A2AEX7;A2AEY2;P97447-2	A2AEX7;A2AEY2;P97447-2	6;6;6	6;6;6	1;1;1	Four and a half LIM domains protein 1	Fhl1	;;	3	6	6	1	3	4	1	1	2	4	5	1	1	5	2	4	3	4	1	1	2	4	5	1	1	5	2	4	0	0	0	0	0	0	0	0	0	1	0	0	32.9	32.9
A2AF67;A2AF47;A2AF65	A2AF67;A2AF47	5;5;1	5;5;1	5;5;1	Dedicator of cytokinesis protein 11	Dock11	;	3	5	5	5	0	0	0	0	0	1	0	0	0	5	3	0	0	0	0	0	0	1	0	0	0	5	3	0	0	0	0	0	0	1	0	0	0	5	3	0	3.6	3.6
A2AFF6;O35638;Q3UQG8	A2AFF6;O35638	20;20;2	20;20;2	14;14;2	Cohesin subunit SA-2	Stag2	;	3	20	20	14	0	15	10	11	0	7	10	5	7	14	8	13	0	15	10	11	0	7	10	5	7	14	8	13	0	10	7	8	0	5	6	4	5	10	6	9	19.2	19.2
A2AFG3;Q9QY39	A2AFG3;Q9QY39	1;1	1;1	1;1	PDZ domain-containing protein 4	Pdzd4	;	2	1	1	1	0	0	0	0	0	0	1	0	0	0	0	0	0	0	0	0	0	0	1	0	0	0	0	0	0	0	0	0	0	0	1	0	0	0	0	0	1.2	1.2
A2AFG7;A2AFG8;Q6PGJ3;P11627;B7ZCD3;F7A5H7;F6UIL7	A2AFG7;A2AFG8;Q6PGJ3;P11627	20;20;20;16;4;4;2	20;20;20;16;4;4;2	20;20;20;16;4;4;2	Neural cell adhesion molecule L1	L1cam	;;;	7	20	20	20	1	18	15	14	0	7	3	8	10	13	10	16	1	18	15	14	0	7	3	8	10	13	10	16	1	18	15	14	0	7	3	8	10	13	10	16	21.6	21.6
A2AFQ0;Q7TMY8-3;Q7TMY8;Q7TMY8-4;Q7TMY8-2;F6XP90;F6UYC1	A2AFQ0;Q7TMY8-3;Q7TMY8;Q7TMY8-4;Q7TMY8-2	28;28;28;24;21;10;1	28;28;28;24;21;10;1	27;27;27;23;20;10;1	E3 ubiquitin-protein ligase HUWE1	Huwe1	;;;;	7	28	28	27	1	15	17	13	1	8	8	1	2	25	16	12	1	15	17	13	1	8	8	1	2	25	16	12	1	15	17	13	1	8	8	1	2	25	16	12	9.1	9.1
A2AFQ7;Q9D8X5	A2AFQ7;Q9D8X5	1;1	1;1	1;1	CCR4-NOT transcription complex subunit 8	Cnot8	;	2	1	1	1	0	0	0	0	0	0	0	0	0	1	0	0	0	0	0	0	0	0	0	0	0	1	0	0	0	0	0	0	0	0	0	0	0	1	0	0	14.7	14.7
A2AFQ9;E9PUU4;Q8BX17;F7CKD6	A2AFQ9;E9PUU4;Q8BX17	7;7;7;1	7;7;7;1	7;7;7;1	Gem-associated protein 5	Gemin5	;;	4	7	7	7	1	4	3	4	1	5	4	1	1	3	4	4	1	4	3	4	1	5	4	1	1	3	4	4	1	4	3	4	1	5	4	1	1	3	4	4	5.6	5.6
A2AG36;Q562G0;Q9JJI6;F6YPG3	A2AG36;Q562G0;Q9JJI6;F6YPG3	4;4;4;2	4;4;4;2	4;4;4;2	GPI ethanolamine phosphate transferase 3	Pigo	;;;	4	4	4	4	0	0	0	1	0	2	2	0	0	4	2	0	0	0	0	1	0	2	2	0	0	4	2	0	0	0	0	1	0	2	2	0	0	4	2	0	5.5	5.5
A2AGH8;A2AGH9;A2AGH6-2;A2AGH6;A2AGH6-3	A2AGH8;A2AGH9;A2AGH6-2;A2AGH6;A2AGH6-3	2;2;2;2;1	2;2;2;2;1	2;2;2;2;1	Mediator of RNA polymerase II transcription subunit 12	Med12	;;;;	5	2	2	2	0	2	0	0	0	0	0	0	0	0	0	2	0	2	0	0	0	0	0	0	0	0	0	2	0	2	0	0	0	0	0	0	0	0	0	2	1.1	1.1
A2AGI2;Q8BYM5;A2AGI0;A2AGI3	A2AGI2;Q8BYM5;A2AGI0;A2AGI3	9;9;7;7	9;9;7;7	7;7;6;5	Neuroligin-3	Nlgn3	;;;	4	9	9	7	5	8	5	3	5	0	1	7	8	3	2	8	5	8	5	3	5	0	1	7	8	3	2	8	4	6	4	3	4	0	1	5	6	3	2	6	16.7	16.7
E9PW34;A2AGL3-2;A2AGL3	E9PW34;A2AGL3-2;A2AGL3	5;5;5	5;5;5	4;4;4	Ryanodine receptor 3	Ryr3	;;	3	5	5	4	0	1	1	1	0	1	0	0	0	3	0	2	0	1	1	1	0	1	0	0	0	3	0	2	0	1	1	1	0	0	0	0	0	3	0	1	1.9	1.9
A2AGS6;Q4QQM4	A2AGS6;Q4QQM4	4;4	4;4	4;4	Tumor protein p53-inducible protein 11	Trp53i11	;	2	4	4	4	1	0	3	3	0	3	2	0	0	3	2	0	1	0	3	3	0	3	2	0	0	3	2	0	1	0	3	3	0	3	2	0	0	3	2	0	40.2	40.2
K3W4R5;A2AGT5-2;A2AGT5-3;A2AGT5	K3W4R5;A2AGT5-2;A2AGT5-3;A2AGT5	57;57;57;57	57;57;57;57	57;57;57;57	Cytoskeleton-associated protein 5	Ckap5	;;;	4	57	57	57	4	32	27	25	3	44	42	1	1	46	43	26	4	32	27	25	3	44	42	1	1	46	43	26	4	32	27	25	3	44	42	1	1	46	43	26	35.2	35.2
Q60575-3;A2AH75	Q60575-3;A2AH75	4;4	2;2	1;1	Kinesin-like protein	Kif1b	;	2	4	2	1	0	1	0	0	1	2	2	1	1	3	0	0	0	0	0	0	1	0	0	1	1	1	0	0	0	0	0	0	1	0	0	1	1	0	0	0	4.3	2.5
A2AH85;O08810;G3UZ34;G3UXK8;G3UZ25	A2AH85;O08810;G3UZ34	46;46;45;4;1	45;45;44;3;1	45;45;44;3;1	116 kDa U5 small nuclear ribonucleoprotein component	Eftud2	;;	5	46	45	45	4	33	33	32	1	41	34	11	12	40	40	30	3	32	32	31	1	40	33	11	12	39	39	29	3	32	32	31	1	40	33	11	12	39	39	29	57.5	56.5
A2AHC3;F6QF29;F6Q2D3;A2AHC4;A2AHC3-2	A2AHC3;F6QF29;F6Q2D3;A2AHC4;A2AHC3-2	2;1;1;1;1	2;1;1;1;1	2;1;1;1;1	Calmodulin-regulated spectrin-associated protein 1	Camsap1	;;;;	5	2	2	2	0	1	2	2	0	1	1	0	0	1	0	1	0	1	2	2	0	1	1	0	0	1	0	1	0	1	2	2	0	1	1	0	0	1	0	1	2	2
A2AI52;Q80U87	A2AI52;Q80U87	4;4	4;4	4;4	Ubiquitin carboxyl-terminal hydrolase;Ubiquitin carboxyl-terminal hydrolase 8	Usp8	;	2	4	4	4	1	0	0	0	1	3	2	0	0	4	2	1	1	0	0	0	1	3	2	0	0	4	2	1	1	0	0	0	1	3	2	0	0	4	2	1	5	5
A2AI91;A2AI89;A2AI88;A2AI87;P18826-2;P18826	A2AI91;A2AI89;A2AI88;A2AI87;P18826-2;P18826	5;5;5;5;5;5	5;5;5;5;5;5	5;5;5;5;5;5	Phosphorylase b kinase regulatory subunit alpha, skeletal muscle isoform	Phka1	;;;;;	6	5	5	5	0	0	3	2	0	4	5	0	0	4	5	2	0	0	3	2	0	4	5	0	0	4	5	2	0	0	3	2	0	4	5	0	0	4	5	2	3.5	3.5
A2AIH8;Q9D711	A2AIH8;Q9D711	4;4	4;4	4;4	Pirin	Pir	;	2	4	4	4	0	3	0	0	0	3	3	0	0	4	4	3	0	3	0	0	0	3	3	0	0	4	4	3	0	3	0	0	0	3	3	0	0	4	4	3	19.8	19.8
CON__Q3SX28;A2AIM4;P58774	CON__Q3SX28;A2AIM4;P58774	21;21;21	5;5;5	2;2;2	Tropomyosin beta chain	Tpm2	;;	3	21	5	2	8	15	11	10	11	16	13	13	12	12	13	16	0	0	0	0	0	0	0	2	2	0	0	2	0	0	0	0	0	0	0	0	0	0	0	2	46.1	20.8
E9PZY8;A2AIV2;A2AIV2-2	E9PZY8;A2AIV2;A2AIV2-2	20;20;12	20;20;12	20;20;12	Protein virilizer homolog	1110037F02Rik;Kiaa1429	;;	3	20	20	20	0	12	8	11	1	7	6	1	1	14	10	9	0	12	8	11	1	7	6	1	1	14	10	9	0	12	8	11	1	7	6	1	1	14	10	9	14.3	14.3
F7BPW6;E9QAT4;A2AIX1	F7BPW6;E9QAT4;A2AIX1	2;2;2	2;2;2	2;2;2		Sec16a	;;	3	2	2	2	0	0	1	1	0	1	1	0	0	2	1	1	0	0	1	1	0	1	1	0	0	2	1	1	0	0	1	1	0	1	1	0	0	2	1	1	2.6	2.6
A2AJ15	A2AJ15	2	2	2	Endoplasmic reticulum mannosyl-oligosaccharide 1,2-alpha-mannosidase	Man1b1		1	2	2	2	0	0	1	1	0	1	0	0	0	2	1	0	0	0	1	1	0	1	0	0	0	2	1	0	0	0	1	1	0	1	0	0	0	2	1	0	3.3	3.3
A2AJ72;Q3TIX6;F7AM43;A2AJ71	A2AJ72;Q3TIX6	12;12;4;1	10;10;4;1	10;10;4;1		Fubp3	;	4	12	10	10	1	3	1	0	0	9	7	3	3	9	6	3	1	1	0	0	0	7	5	1	1	8	5	2	1	1	0	0	0	7	5	1	1	8	5	2	25	23.4
A2AJB7-4	A2AJB7-4	1	1	1				1	1	1	1	1	1	0	0	1	0	0	0	1	0	1	0	1	1	0	0	1	0	0	0	1	0	1	0	1	1	0	0	1	0	0	0	1	0	1	0	6.1	6.1
A2AJH3;O70311;Q8CFK1	A2AJH3;O70311;Q8CFK1	10;10;8	9;9;7	9;9;7	Glycylpeptide N-tetradecanoyltransferase;Glycylpeptide N-tetradecanoyltransferase 2	Nmt2	;;	3	10	9	9	0	3	2	3	0	7	5	1	0	8	8	0	0	2	2	2	0	6	5	0	0	7	7	0	0	2	2	2	0	6	5	0	0	7	7	0	27.5	27.5
A2AJI1;A8Y5P4;A2AJI0-2;A2AJI0;F6WF36	A2AJI1;A8Y5P4;A2AJI0-2;A2AJI0;F6WF36	4;4;4;4;3	4;4;4;4;3	4;4;4;4;3	MAP7 domain-containing protein 1	Map7d1	;;;;	5	4	4	4	0	3	2	2	0	0	0	1	1	3	3	3	0	3	2	2	0	0	0	1	1	3	3	3	0	3	2	2	0	0	0	1	1	3	3	3	9.2	9.2
A2AJK8;Q91Z38	A2AJK8;Q91Z38	3;3	3;3	3;3	Tetratricopeptide repeat protein 1	Ttc1	;	2	3	3	3	1	3	1	0	1	2	2	0	1	2	2	2	1	3	1	0	1	2	2	0	1	2	2	2	1	3	1	0	1	2	2	0	1	2	2	2	16.8	16.8
A2AJP9;A8Y5Q0;A2AJQ0;Q3UV70	A2AJP9;A8Y5Q0;A2AJQ0;Q3UV70	5;5;5;5	5;5;5;5	5;5;5;5	[Pyruvate dehydrogenase [acetyl-transferring]]-phosphatase 1, mitochondrial	Pdp1	;;;	4	5	5	5	1	0	0	1	0	5	3	0	0	3	3	0	1	0	0	1	0	5	3	0	0	3	3	0	1	0	0	1	0	5	3	0	0	3	3	0	11.9	11.9
A2AJT5;A2AJT4;A2AJT3	A2AJT5;A2AJT4;A2AJT3	2;2;1	2;2;1	2;2;1	Arginine/serine-rich protein PNISR	Pnisr	;;	3	2	2	2	0	0	0	0	0	0	0	1	0	2	1	0	0	0	0	0	0	0	0	1	0	2	1	0	0	0	0	0	0	0	0	1	0	2	1	0	2.7	2.7
B1AYU4;A2AK44;A2AK42;B1AYU7;Q8C5N3-2;Q8C5N3;J3QNR0;J3QM48	B1AYU4;A2AK44;A2AK42;B1AYU7;Q8C5N3-2;Q8C5N3	3;3;3;3;3;3;1;1	3;3;3;3;3;3;1;1	3;3;3;3;3;3;1;1	Pre-mRNA-splicing factor CWC22 homolog	Cwc22;Gm13695;Gm13697	;;;;;	8	3	3	3	0	0	1	0	0	1	1	0	0	3	2	0	0	0	1	0	0	1	1	0	0	3	2	0	0	0	1	0	0	1	1	0	0	3	2	0	4.8	4.8
A2AKD7;Q61234	A2AKD7;Q61234	11;10	11;10	11;10	Alpha-1-syntrophin	Snta1	;	2	11	11	11	0	3	2	1	0	6	2	1	0	10	4	3	0	3	2	1	0	6	2	1	0	10	4	3	0	3	2	1	0	6	2	1	0	10	4	3	27.7	27.7
E9PYJ6;A2AKG8;A2AKG8-2	E9PYJ6;A2AKG8	4;4;1	4;4;1	4;4;1	Focadhesin	Focad	;	3	4	4	4	0	2	4	3	0	2	2	0	0	2	1	2	0	2	4	3	0	2	2	0	0	2	1	2	0	2	4	3	0	2	2	0	0	2	1	2	3	3
A2AKU9	A2AKU9	15	1	1	ATP synthase subunit gamma	Atp5c1		1	15	1	1	1	2	9	8	2	13	13	2	1	13	14	1	0	0	0	0	0	1	1	0	0	1	1	0	0	0	0	0	0	1	1	0	0	1	1	0	54.2	4
A2AKV3	A2AKV3	14	1	1		Atp5c1		1	14	1	1	1	3	9	7	1	11	12	2	1	11	13	2	0	1	0	0	0	0	0	0	0	1	1	1	0	1	0	0	0	0	0	0	0	1	1	1	78.7	8
A2AKW0;Q5HZI9;G3UYJ3;A2AKV9	A2AKW0;Q5HZI9;G3UYJ3;A2AKV9	2;2;1;1	2;2;1;1	2;2;1;1	Solute carrier family 25 member 51	Slc25a51	;;;	4	2	2	2	0	0	1	1	0	1	0	0	0	2	2	0	0	0	1	1	0	1	0	0	0	2	2	0	0	0	1	1	0	1	0	0	0	2	2	0	9.8	9.8
A2AL12;Q8BG05;A2AL13	A2AL12;Q8BG05	30;30;3	28;28;3	4;4;0	Heterogeneous nuclear ribonucleoprotein A3	Hnrnpa3	;	3	30	28	4	20	20	14	19	20	28	27	15	23	26	26	20	19	18	14	18	19	27	26	14	22	26	26	18	2	3	3	4	2	4	3	2	3	4	4	3	61.9	59.1
A2AL18;A2AL19;Q80Y19	A2AL18;A2AL19;Q80Y19	2;2;2	2;2;2	2;2;2	Rho GTPase-activating protein 11A	Arhgap11a	;;	3	2	2	2	0	0	1	1	0	0	1	0	0	0	2	0	0	0	1	1	0	0	1	0	0	0	2	0	0	0	1	1	0	0	1	0	0	0	2	0	5.5	5.5
A2AL36;E9Q9E7;A2AL36-2;F6QP53;B0R041;B0R042	A2AL36;E9Q9E7;A2AL36-2	4;2;2;1;1;1	4;2;2;1;1;1	4;2;2;1;1;1	Centriolin	Cntrl	;;	6	4	4	4	0	1	0	0	0	0	0	1	1	2	1	2	0	1	0	0	0	0	0	1	1	2	1	2	0	1	0	0	0	0	0	1	1	2	1	2	1.8	1.8
H3BKN2;A2AL50;Q8C0I1;A2AL49	H3BKN2;A2AL50;Q8C0I1	7;7;7;3	7;7;7;3	7;7;7;3	Alkyldihydroxyacetonephosphate synthase, peroxisomal	Agps	;;	4	7	7	7	0	1	6	6	0	4	5	0	0	6	7	1	0	1	6	6	0	4	5	0	0	6	7	1	0	1	6	6	0	4	5	0	0	6	7	1	17.3	17.3
A2AL85;Q8BSY0;Q8CBM2;A2AL83;A2AL79;Q6P8S1;A2AL78;Q3TU40;A2AL81;A2AL71;A2AL77;Q9CR06;A2AL74;A2AL76;A2AL75	A2AL85;Q8BSY0;Q8CBM2	8;8;7;2;2;2;2;2;2;1;1;1;1;1;1	8;8;7;2;2;2;2;2;2;1;1;1;1;1;1	8;8;7;2;2;2;2;2;2;1;1;1;1;1;1	Aspartyl/asparaginyl beta-hydroxylase	Asph	;;	15	8	8	8	0	0	5	3	0	7	5	0	0	6	5	0	0	0	5	3	0	7	5	0	0	6	5	0	0	0	5	3	0	7	5	0	0	6	5	0	18.1	18.1
A2ALA6;P09925	A2ALA6;P09925	4;4	4;4	4;4	Surfeit locus protein 1	Surf1	;	2	4	4	4	0	1	2	3	0	2	3	0	0	4	3	0	0	1	2	3	0	2	3	0	0	4	3	0	0	1	2	3	0	2	3	0	0	4	3	0	20.1	20.1
A2ALR8;A2ALR9;Q3V0C5;Q3V0C5-5;Q3V0C5-2;A2ALS8;A2ALS9;Q3V0C5-4;Q3V0C5-3	A2ALR8;A2ALR9;Q3V0C5;Q3V0C5-5;Q3V0C5-2;A2ALS8;A2ALS9;Q3V0C5-4;Q3V0C5-3	2;2;2;2;2;1;1;1;1	2;2;2;2;2;1;1;1;1	2;2;2;2;2;1;1;1;1	Ubiquitin carboxyl-terminal hydrolase 48	Usp48	;;;;;;;;	9	2	2	2	0	1	1	0	0	1	1	0	0	2	1	0	0	1	1	0	0	1	1	0	0	2	1	0	0	1	1	0	0	1	1	0	0	2	1	0	4.6	4.6
A2ALS4;A2ALS5;E9PZZ8;A2ALS3;A2ALS7;A2ALS2	A2ALS4;A2ALS5;E9PZZ8	6;6;6;2;2;1	6;6;6;2;2;1	6;6;6;2;2;1	Rap1 GTPase-activating protein 1	Rap1gap	;;	6	6	6	6	0	3	2	2	0	4	3	0	0	6	5	3	0	3	2	2	0	4	3	0	0	6	5	3	0	3	2	2	0	4	3	0	0	6	5	3	14.1	14.1
A7TU71;A2ALU4;A2ALU4-2;Q1W617-2;Q1W617	A7TU71;A2ALU4;A2ALU4-2	9;9;8;2;2	9;9;8;2;2	8;8;7;1;1	Protein Shroom2	Shroom2	;;	5	9	9	8	3	4	5	3	2	4	4	0	1	6	6	6	3	4	5	3	2	4	4	0	1	6	6	6	3	4	5	3	2	4	4	0	1	5	5	6	9.1	9.1
A2ALV3;Q62420;Q8BXU5;F6ZL13;A2ALV1	A2ALV3;Q62420;Q8BXU5;F6ZL13	9;9;7;6;4	9;9;7;6;4	6;6;4;4;3	Endophilin-A1	Sh3gl2	;;;	5	9	9	6	2	7	7	7	2	2	2	4	4	6	5	7	2	7	7	7	2	2	2	4	4	6	5	7	1	6	5	5	1	1	2	3	3	5	3	6	24.1	24.1
A2ALW5-2;A2ALW5	A2ALW5-2;A2ALW5	1;1	1;1	1;1	DnaJ homolog subfamily C member 25	Dnajc25	;	2	1	1	1	0	1	0	0	0	0	0	0	0	0	0	0	0	1	0	0	0	0	0	0	0	0	0	0	0	1	0	0	0	0	0	0	0	0	0	0	3.8	3.8
A2AMH3;A2AMH5;A2AMH4;Q6X893;Q6X893-2;A2AMH8	A2AMH3;A2AMH5;A2AMH4;Q6X893;Q6X893-2	3;3;3;3;3;1	3;3;3;3;3;1	3;3;3;3;3;1	Choline transporter-like protein 1	Slc44a1	;;;;	6	3	3	3	0	0	0	0	0	1	1	0	0	3	1	0	0	0	0	0	0	1	1	0	0	3	1	0	0	0	0	0	0	1	1	0	0	3	1	0	8.6	8.6
A2AMR7;Q9D586;O88507	A2AMR7;Q9D586;O88507	1;1;1	1;1;1	1;1;1	Ciliary neurotrophic factor receptor subunit alpha	Cntfr	;;	3	1	1	1	1	1	1	1	1	1	1	1	1	1	1	1	1	1	1	1	1	1	1	1	1	1	1	1	1	1	1	1	1	1	1	1	1	1	1	1	21.7	21.7
A2AN08-3;A2AN08;A2AN08-5;A2AN08-2;F6SSP6;A2AN08-4	A2AN08-3;A2AN08;A2AN08-5;A2AN08-2	52;52;51;26;15;5	52;52;51;26;15;5	52;52;51;26;15;5	E3 ubiquitin-protein ligase UBR4	Ubr4	;;;	6	52	52	52	0	38	23	19	0	28	24	2	3	39	34	28	0	38	23	19	0	28	24	2	3	39	34	28	0	38	23	19	0	28	24	2	3	39	34	28	14.9	14.9
A2AN40;Q8K3D3;Q8K3D3-2	A2AN40;Q8K3D3;Q8K3D3-2	1;1;1	1;1;1	1;1;1	DNA repair protein SWI5 homolog	Swi5	;;	3	1	1	1	0	0	0	0	0	1	1	0	0	1	1	0	0	0	0	0	0	1	1	0	0	1	1	0	0	0	0	0	0	1	1	0	0	1	1	0	20.3	20.3
A2ANT6;A2AV72	A2ANT6;A2AV72	1;1	1;1	1;1		Mup6	;	2	1	1	1	0	0	0	0	0	0	0	0	0	0	0	1	0	0	0	0	0	0	0	0	0	0	0	1	0	0	0	0	0	0	0	0	0	0	0	1	6.4	6.4
J3QMC5;A2ANY6	J3QMC5;A2ANY6	3;3	3;3	3;3		Mdn1	;	2	3	3	3	0	1	1	0	0	0	0	0	1	1	0	0	0	1	1	0	0	0	0	0	1	1	0	0	0	1	1	0	0	0	0	0	1	1	0	0	0.6	0.6
Q8K2H2;A2AP24	Q8K2H2;A2AP24	3;3	3;3	3;3	OTU domain-containing protein 6B	Otud6b	;	2	3	3	3	0	0	0	0	0	3	1	0	0	2	2	0	0	0	0	0	0	3	1	0	0	2	2	0	0	0	0	0	0	3	1	0	0	2	2	0	18.7	18.7
E9Q202;A2API5;Q9JI18	E9Q202;A2API5;Q9JI18	3;3;3	2;2;2	2;2;2	Low-density lipoprotein receptor-related protein 1B	Lrp1b	;;	3	3	2	2	1	1	2	2	1	1	2	1	1	3	2	2	0	0	1	1	0	0	1	0	0	2	1	1	0	0	1	1	0	0	1	0	0	2	1	1	0.7	0.5
A2APL5;P43006;P43006-3;P43006-2;F6ZRK3;F7CAM6;A2AQI7	A2APL5;P43006;P43006-3;P43006-2	11;11;10;10;4;4;3	11;11;10;10;4;4;3	11;11;10;10;4;4;3	Amino acid transporter;Excitatory amino acid transporter 2	Slc1a2	;;;	7	11	11	11	1	1	2	2	2	7	7	4	7	11	7	1	1	1	2	2	2	7	7	4	7	11	7	1	1	1	2	2	2	7	7	4	7	11	7	1	25.7	25.7
Q3U8S1;A2APM5;A2APM3;A2APM4;E9QKM8;Q80X37;A2APM1;A2APM2;P15379-2;P15379-3;P15379-6;P15379-11;P15379-5;P15379-10;P15379-9;P15379-4;P15379-8;P15379-7;P15379;P15379-12;P15379-13	Q3U8S1;A2APM5;A2APM3;A2APM4;E9QKM8;Q80X37;A2APM1;A2APM2;P15379-2;P15379-3;P15379-6;P15379-11;P15379-5;P15379-10;P15379-9;P15379-4;P15379-8;P15379-7;P15379	5;5;5;5;5;5;5;5;5;5;5;5;5;5;5;5;5;5;5;2;2	5;5;5;5;5;5;5;5;5;5;5;5;5;5;5;5;5;5;5;2;2	5;5;5;5;5;5;5;5;5;5;5;5;5;5;5;5;5;5;5;2;2	CD44 antigen	Cd44	;;;;;;;;;;;;;;;;;;	21	5	5	5	0	2	0	0	0	3	2	1	1	3	2	2	0	2	0	0	0	3	2	1	1	3	2	2	0	2	0	0	0	3	2	1	1	3	2	2	19.5	19.5
E9PXE6;F8VPR2;A2APV2-2;A2APV2;A2APV2-3	E9PXE6;F8VPR2;A2APV2-2;A2APV2;A2APV2-3	1;1;1;1;1	1;1;1;1;1	1;1;1;1;1	Formin-like protein 2	Fmnl2	;;;;	5	1	1	1	0	0	0	1	0	1	0	0	0	1	1	0	0	0	0	1	0	1	0	0	0	1	1	0	0	0	0	1	0	1	0	0	0	1	1	0	1.1	1.1
A2APY7-2;A2APY7	A2APY7-2;A2APY7	2;2	2;2	2;2	NADH dehydrogenase [ubiquinone] 1 alpha subcomplex assembly factor 5	Ndufaf5	;	2	2	2	2	0	1	2	2	0	1	1	0	0	1	0	0	0	1	2	2	0	1	1	0	0	1	0	0	0	1	2	2	0	1	1	0	0	1	0	0	14.7	14.7
A2AQ17;Q9CWX2	A2AQ17;Q9CWX2	10;10	10;10	10;10	Complex I intermediate-associated protein 30, mitochondrial	Ndufaf1	;	2	10	10	10	0	0	7	5	2	6	5	0	0	5	7	0	0	0	7	5	2	6	5	0	0	5	7	0	0	0	7	5	2	6	5	0	0	5	7	0	32.6	32.6
A2AQ19	A2AQ19	5	5	5	RNA polymerase-associated protein RTF1 homolog	Rtf1		1	5	5	5	0	1	2	2	0	1	0	0	0	5	2	1	0	1	2	2	0	1	0	0	0	5	2	1	0	1	2	2	0	1	0	0	0	5	2	1	9	9
D3Z781;E9QAU4;A2AQ25-9;A2AQ25-6;A2AQ25-5;A2AQ25-8;A2AQ25-4;A2AQ25-3;A2AQ25-2;A2AQ25;Q8BHR1	D3Z781;E9QAU4;A2AQ25-9;A2AQ25-6;A2AQ25-5;A2AQ25-8;A2AQ25-4;A2AQ25-3;A2AQ25-2;A2AQ25	3;3;3;3;3;3;3;3;3;3;1	3;3;3;3;3;3;3;3;3;3;1	3;3;3;3;3;3;3;3;3;3;1	Sickle tail protein	Etl4;Skt	;;;;;;;;;	11	3	3	3	0	1	1	1	0	0	0	0	0	1	0	1	0	1	1	1	0	0	0	0	0	1	0	1	0	1	1	1	0	0	0	0	0	1	0	1	2.9	2.9
A2AQ43;A2AQ44;A2AQ42;A2AQ45;A2AQ41;Q80TY0-4;Q80TY0-2;Q80TY0-3;Q80TY0;Q80TY0-5;A2AQ47;F6VVN1;A2AQ39	A2AQ43;A2AQ44;A2AQ42;A2AQ45;A2AQ41;Q80TY0-4;Q80TY0-2;Q80TY0-3;Q80TY0;Q80TY0-5;A2AQ47;F6VVN1	4;4;4;4;4;4;4;4;4;3;2;2;1	4;4;4;4;4;4;4;4;4;3;2;2;1	4;4;4;4;4;4;4;4;4;3;2;2;1	Formin-binding protein 1	Fnbp1	;;;;;;;;;;;	13	4	4	4	0	2	0	1	0	3	2	0	0	1	0	2	0	2	0	1	0	3	2	0	0	1	0	2	0	2	0	1	0	3	2	0	0	1	0	2	10.8	10.8
A2AQ53;Q61554	A2AQ53	3;1	3;1	3;1		Fbn1		2	3	3	3	1	0	1	0	0	1	0	2	2	1	1	0	1	0	1	0	0	1	0	2	2	1	1	0	1	0	1	0	0	1	0	2	2	1	1	0	1.7	1.7
A2AQ56;Q8BXJ9;D6RH67	A2AQ56;Q8BXJ9;D6RH67	2;2;1	2;2;1	2;2;1	Transmembrane protein 62	Tmem62	;;	3	2	2	2	0	0	1	1	0	1	0	0	0	1	0	0	0	0	1	1	0	1	0	0	0	1	0	0	0	0	1	1	0	1	0	0	0	1	0	0	6.6	6.6
A2AQA9;E9Q1W3;F6RDH3;A2AQB2	A2AQA9;E9Q1W3;F6RDH3;A2AQB2	2;2;1;1	2;2;1;1	2;2;1;1		Neb	;;;	4	2	2	2	0	1	1	1	0	1	0	1	0	1	1	0	0	1	1	1	0	1	0	1	0	1	1	0	0	1	1	1	0	1	0	1	0	1	1	0	0.3	0.3
Q8C4G3;Q8C288;A2AQC3;O70228;D3YV00;P98195-2;P98195	Q8C4G3;Q8C288;A2AQC3;O70228	9;9;9;9;1;1;1	9;9;9;9;1;1;1	9;9;9;9;1;1;1	Phospholipid-transporting ATPase;Probable phospholipid-transporting ATPase IIA	Atp9a	;;;	7	9	9	9	0	0	6	7	0	3	3	0	0	4	2	0	0	0	6	7	0	3	3	0	0	4	2	0	0	0	6	7	0	3	3	0	0	4	2	0	10.2	10.2
A2AQJ7;A2AQJ5;A2AQJ6;Q8BXN9;Q8BXN9-2;Q8BXN9-3	A2AQJ7;A2AQJ5;A2AQJ6;Q8BXN9;Q8BXN9-2;Q8BXN9-3	7;7;7;7;7;6	7;7;7;7;7;6	7;7;7;7;7;6	Transmembrane protein 87A	Tmem87a	;;;;;	6	7	7	7	1	0	7	6	1	3	3	0	1	4	3	0	1	0	7	6	1	3	3	0	1	4	3	0	1	0	7	6	1	3	3	0	1	4	3	0	16.2	16.2
A2AQN5;A2AQN4;Q9QXG4;F7CU63;D6RHA7	A2AQN5;A2AQN4;Q9QXG4	9;9;9;4;1	9;9;9;4;1	9;9;9;4;1	Acetyl-coenzyme A synthetase, cytoplasmic	Acss2	;;	5	9	9	9	0	5	3	2	0	7	7	0	0	9	9	6	0	5	3	2	0	7	7	0	0	9	9	6	0	5	3	2	0	7	7	0	0	9	9	6	14	14
A2AQU8;Q9D975	A2AQU8;Q9D975	2;2	2;2	2;2	Sulfiredoxin-1	Srxn1	;	2	2	2	2	0	0	1	0	0	2	2	0	0	1	1	1	0	0	1	0	0	2	2	0	0	1	1	1	0	0	1	0	0	2	2	0	0	1	1	1	12.9	12.9
A2AR01	A2AR01	3	1	1	Peptidyl-prolyl cis-trans isomerase	Ppig		1	3	1	1	0	1	1	0	0	1	1	1	1	2	3	1	0	1	1	0	0	0	0	1	1	0	1	1	0	1	1	0	0	0	0	1	1	0	1	1	29.1	7.9
A2AR02	A2AR02	4	4	2	Peptidyl-prolyl cis-trans isomerase G	Ppig		1	4	4	2	0	0	0	0	0	3	3	0	0	2	4	0	0	0	0	0	0	3	3	0	0	2	4	0	0	0	0	0	0	2	2	0	0	0	2	0	6	6
A2AR81;Q64336	A2AR81;Q64336	1;1	1;1	1;1	T-box brain protein 1	Tbr1	;	2	1	1	1	1	1	1	1	1	0	0	0	0	1	1	1	1	1	1	1	1	0	0	0	0	1	1	1	1	1	1	1	1	0	0	0	0	1	1	1	4.5	4.5
A2ARP8;Q9QYR6;Q9QYR6-2	A2ARP8;Q9QYR6;Q9QYR6-2	32;32;32	30;30;30	30;30;30	Microtubule-associated protein 1A;MAP1A heavy chain;MAP1 light chain LC2	Map1a	;;	3	32	30	30	4	19	16	10	11	19	15	7	8	22	15	17	3	18	14	8	10	18	13	6	7	21	14	16	3	18	14	8	10	18	13	6	7	21	14	16	13.4	12.6
A2ARV4;A2ARV5	A2ARV4	6;1	6;1	6;1	Low-density lipoprotein receptor-related protein 2	Lrp2		2	6	6	6	0	0	0	0	1	6	5	0	0	5	3	0	0	0	0	0	1	6	5	0	0	5	3	0	0	0	0	0	1	6	5	0	0	5	3	0	1.5	1.5
A2AS98;P28660;P28660-2;Q8K1X4	A2AS98;P28660;P28660-2	31;31;29;2	31;31;29;2	31;31;29;2	Nck-associated protein 1	Nckap1	;;	4	31	31	31	2	20	24	24	4	19	18	2	3	25	27	21	2	20	24	24	4	19	18	2	3	25	27	21	2	20	24	24	4	19	18	2	3	25	27	21	32	32
A2ASL8;Q7TQ95;A2ASM0;A2ASM1	A2ASL8;Q7TQ95;A2ASM0;A2ASM1	5;5;4;3	5;5;4;3	5;5;4;3	Protein lunapark	Lnp	;;;	4	5	5	5	0	1	3	3	0	1	1	0	0	4	4	1	0	1	3	3	0	1	1	0	0	4	4	1	0	1	3	3	0	1	1	0	0	4	4	1	14.6	14.6
A2ASQ1;A2ASQ1-3;A2ASQ1-2	A2ASQ1;A2ASQ1-3;A2ASQ1-2	29;27;27	29;27;27	29;27;27	Agrin;Agrin N-terminal 110 kDa subunit;Agrin C-terminal 110 kDa subunit;Agrin C-terminal 90 kDa fragment;Agrin C-terminal 22 kDa fragment	Agrn	;;	3	29	29	29	10	23	6	5	11	6	4	22	22	12	2	22	10	23	6	5	11	6	4	22	22	12	2	22	10	23	6	5	11	6	4	22	22	12	2	22	19	19
A2ASR7;A2ASR8;P25916;A2ASR6;A2ASR5	A2ASR7;A2ASR8;P25916;A2ASR6	3;3;3;2;1	3;3;3;2;1	2;2;2;1;1	Polycomb complex protein BMI-1	Bmi1	;;;	5	3	3	2	0	0	0	0	0	1	1	0	0	3	1	0	0	0	0	0	0	1	1	0	0	3	1	0	0	0	0	0	0	1	1	0	0	2	0	0	29.6	29.6
A2ASS6;E9Q8N1;E9Q8K5;A2ASS6-2;F7CR78;A2ASS6-3;A2AT66;A2AT65;A2AT68;F6RSJ3;A2AT70	A2ASS6;E9Q8N1;E9Q8K5;A2ASS6-2	20;19;19;16;4;2;1;1;1;1;1	20;19;19;16;4;2;1;1;1;1;1	20;19;19;16;4;2;1;1;1;1;1	Titin	Ttn	;;;	11	20	20	20	0	3	4	3	2	1	2	0	1	5	7	2	0	3	4	3	2	1	2	0	1	5	7	2	0	3	4	3	2	1	2	0	1	5	7	2	0.7	0.7
A2ASZ8-4;A2ASZ8-5	A2ASZ8-4;A2ASZ8-5	5;5	5;5	1;1	Calcium-binding mitochondrial carrier protein SCaMC-2	Slc25a25	;	2	5	5	1	0	0	2	1	0	4	3	0	0	5	4	0	0	0	2	1	0	4	3	0	0	5	4	0	0	0	0	0	0	0	0	0	0	1	0	0	11.9	11.9
A2AT37;F6Q3G7	A2AT37	6;1	6;1	6;1		Upf2		2	6	6	6	0	3	0	1	0	1	1	0	0	5	4	4	0	3	0	1	0	1	1	0	0	5	4	4	0	3	0	1	0	1	1	0	0	5	4	4	5.3	5.3
A2ATI9;Q99JX3;A2ATI8;A2ATI6;Q99JX3-2	A2ATI9;Q99JX3;A2ATI8;A2ATI6;Q99JX3-2	9;9;7;7;5	9;9;7;7;5	8;8;6;6;5	Golgi reassembly-stacking protein 2	Gorasp2	;;;;	5	9	9	8	2	4	7	5	2	6	7	1	1	7	9	4	2	4	7	5	2	6	7	1	1	7	9	4	2	3	6	4	2	5	6	0	0	6	8	3	23.2	23.2
A2ATN9;Q9ES70	A2ATN9;Q9ES70	2;2	1;1	1;1	Serine/threonine-protein kinase Nek6	Nek6	;	2	2	1	1	0	0	0	1	0	2	2	0	0	2	1	0	0	0	0	0	0	1	1	0	0	1	0	0	0	0	0	0	0	1	1	0	0	1	0	0	7.9	5.3
A2ATU0	A2ATU0	3	3	3	Probable 2-oxoglutarate dehydrogenase E1 component DHKTD1, mitochondrial	Dhtkd1		1	3	3	3	0	0	0	0	0	2	1	0	0	2	3	0	0	0	0	0	0	2	1	0	0	2	3	0	0	0	0	0	0	2	1	0	0	2	3	0	5.5	5.5
A2AU62;Q64012-2;Q64012;A2AU61;A2AU60	A2AU62;Q64012-2;Q64012;A2AU61;A2AU60	19;19;19;18;11	19;19;19;18;11	19;19;19;18;11	RNA-binding protein Raly	Raly	;;;;	5	19	19	19	5	6	6	7	6	11	12	2	3	15	12	6	5	6	6	7	6	11	12	2	3	15	12	6	5	6	6	7	6	11	12	2	3	15	12	6	48.3	48.3
A2AU89;A2AU91;P70399-3;P70399;P70399-2;A2AU90;F6ZRL3;F6QNC8;F6VCK5	A2AU89;A2AU91;P70399-3;P70399;P70399-2	25;25;25;25;15;10;6;4;1	25;25;25;25;15;10;6;4;1	25;25;25;25;15;10;6;4;1	Tumor suppressor p53-binding protein 1	Trp53bp1;Tp53bp1	;;;;	9	25	25	25	5	21	19	13	7	10	10	4	4	16	12	20	5	21	19	13	7	10	10	4	4	16	12	20	5	21	19	13	7	10	10	4	4	16	12	20	21.2	21.2
Q3TUJ9;Q8BKP1;Q3TAI4;A2AUD5;Q9CYZ2;F6VQ81	Q3TUJ9;Q8BKP1;Q3TAI4;A2AUD5;Q9CYZ2;F6VQ81	9;9;9;9;9;8	9;9;9;9;9;8	9;9;9;9;9;8	Tumor protein D54	Tpd52l2	;;;;;	6	9	9	9	5	6	3	3	4	8	8	3	4	8	7	6	5	6	3	3	4	8	8	3	4	8	7	6	5	6	3	3	4	8	8	3	4	8	7	6	56.5	56.5
A2AUK7;A2AUK8;A2AUK5;Q9Z2H5-3;Q9Z2H5-2;Q9Z2H5;A2AUK6;E9PV14	A2AUK7;A2AUK8;A2AUK5;Q9Z2H5-3;Q9Z2H5-2;Q9Z2H5;A2AUK6;E9PV14	10;10;10;10;10;10;9;8	9;9;9;9;9;9;8;7	8;8;8;8;8;8;7;6	Band 4.1-like protein 1	Epb4.1l1;Epb41l1	;;;;;;;	8	10	9	8	0	4	5	4	1	1	1	0	1	5	3	3	0	4	4	4	1	0	0	0	1	4	3	3	0	3	4	4	1	0	0	0	1	3	2	3	22.1	20.4
A2AUT1;A2AUT3;A2AUT4;Q3UA16-2;Q3UA16-3;Q3UA16	A2AUT1;A2AUT3;A2AUT4;Q3UA16-2;Q3UA16-3;Q3UA16	1;1;1;1;1;1	1;1;1;1;1;1	1;1;1;1;1;1	Kinetochore protein Spc25	Spc25	;;;;;	6	1	1	1	0	0	0	0	0	1	0	0	0	1	1	0	0	0	0	0	0	1	0	0	0	1	1	0	0	0	0	0	0	1	0	0	0	1	1	0	9	9
F6QQP6;F6RK07;A2AUX5;A2AUX4;A2AUX3;B7ZD29;Q3UHC7-2;Q3UHC7-3;Q3UHC7;J3QQ18;F6SEU4	F6QQP6;F6RK07;A2AUX5;A2AUX4;A2AUX3;B7ZD29;Q3UHC7-2;Q3UHC7-3;Q3UHC7	3;3;3;3;3;3;3;3;3;1;1	3;3;3;3;3;3;3;3;3;1;1	2;2;2;2;2;2;2;2;2;0;0	Disabled homolog 2-interacting protein	Dab2ip	;;;;;;;;	11	3	3	2	0	0	2	1	0	0	0	0	0	3	3	0	0	0	2	1	0	0	0	0	0	3	3	0	0	0	2	0	0	0	0	0	0	2	2	0	4.1	4.1
A2AVC4	A2AVC4	1	1	1	Olfactory receptor	Olfr1157		1	1	1	1	0	0	1	0	0	0	0	0	0	0	0	0	0	0	1	0	0	0	0	0	0	0	0	0	0	0	1	0	0	0	0	0	0	0	0	0	3.2	3.2
A2AVJ7;Q99PL5;Q99PL5-7;Q99PL5-5;Q99PL5-4;Q99PL5-3;Q99PL5-2;Q99PL5-8;Q99PL5-6;Q99PL5-12;Q99PL5-11;Q99PL5-10;Q99PL5-9	A2AVJ7;Q99PL5	51;51;9;9;9;9;9;8;8;7;7;7;7	51;51;9;9;9;9;9;8;8;7;7;7;7	51;51;9;9;9;9;9;8;8;7;7;7;7	Ribosome-binding protein 1	Rrbp1	;	13	51	51	51	5	33	28	29	2	37	36	12	9	46	42	30	5	33	28	29	2	37	36	12	9	46	42	30	5	33	28	29	2	37	36	12	9	46	42	30	38.7	38.7
A2AVR6;Q8VHQ9;F6SS52;E0CYS0;E0CYA0;E0CXP8	A2AVR6;Q8VHQ9	4;4;1;1;1;1	4;4;1;1;1;1	4;4;1;1;1;1	Acyl-coenzyme A thioesterase 11	Acot11	;	6	4	4	4	0	0	0	0	0	3	4	0	1	4	0	1	0	0	0	0	0	3	4	0	1	4	0	1	0	0	0	0	0	3	4	0	1	4	0	1	6.8	6.8
A2AW73;Q76KF0-3;Q76KF0-2;Q76KF0-4;Q76KF0-5;Q76KF0-6;Q76KF0	A2AW73;Q76KF0-3;Q76KF0-2;Q76KF0-4;Q76KF0-5;Q76KF0-6;Q76KF0	6;6;6;6;6;6;6	6;6;6;6;6;6;6	6;6;6;6;6;6;6	Semaphorin-6D	Sema6d	;;;;;;	7	6	6	6	2	3	0	0	1	2	0	6	4	1	1	1	2	3	0	0	1	2	0	6	4	1	1	1	2	3	0	0	1	2	0	6	4	1	1	1	7.2	7.2
A2AWA9;A2AWA9-2;A2AWA7;A2AWA9-3;A2AWB0;A6H6A9-3	A2AWA9;A2AWA9-2	15;9;4;3;2;2	15;9;4;3;2;2	13;7;3;2;1;2	Rab GTPase-activating protein 1	Rabgap1	;	6	15	15	13	0	11	9	7	0	8	7	0	0	11	12	6	0	11	9	7	0	8	7	0	0	11	12	6	0	11	9	7	0	8	7	0	0	10	11	6	15.4	15.4
A2AWF8;A2AWF9;E9Q4S7;Q64455	A2AWF8;A2AWF9;E9Q4S7;Q64455	4;4;4;4	4;4;4;4	4;4;4;4	Protein-tyrosine-phosphatase;Receptor-type tyrosine-protein phosphatase eta	Ptprj	;;;	4	4	4	4	0	2	0	1	0	4	4	1	1	4	0	1	0	2	0	1	0	4	4	1	1	4	0	1	0	2	0	1	0	4	4	1	1	4	0	1	4	4
A2AWI9;A2AWI7;Q8R3V5-3;Q8R3V5-1;Q8R3V5	A2AWI9;A2AWI7;Q8R3V5-3;Q8R3V5-1;Q8R3V5	5;5;5;5;5	4;4;4;4;4	4;4;4;4;4	Endophilin-B2	Sh3glb2	;;;;	5	5	4	4	0	3	1	0	0	2	2	0	0	2	0	2	0	2	1	0	0	2	2	0	0	2	0	2	0	2	1	0	0	2	2	0	0	2	0	2	15	12.8
A2AWT6;A2AWT7;A2AWT5;P25976-2;P25976;E9Q4A8	A2AWT6;A2AWT7;A2AWT5;P25976-2;P25976	8;8;8;8;8;2	8;8;8;8;8;2	8;8;8;8;8;2	Nucleolar transcription factor 1	Ubtf	;;;;	6	8	8	8	1	1	4	4	0	7	6	1	1	6	7	1	1	1	4	4	0	7	6	1	1	6	7	1	1	1	4	4	0	7	6	1	1	6	7	1	12.5	12.5
A2AX52	A2AX52	1	1	1	Collagen alpha-4(VI) chain	Col6a4		1	1	1	1	1	0	0	0	1	0	0	0	0	0	0	0	1	0	0	0	1	0	0	0	0	0	0	0	1	0	0	0	1	0	0	0	0	0	0	0	0.9	0.9
A2BDX0;Q9Z103	A2BDX0;Q9Z103	11;7	11;7	11;7	Activity-dependent neuroprotector homeobox protein	Adnp	;	2	11	11	11	1	2	2	2	2	7	5	0	0	9	7	1	1	2	2	2	2	7	5	0	0	9	7	1	1	2	2	2	2	7	5	0	0	9	7	1	11.6	11.6
A2BDX2;O70152;F8WII3	A2BDX2;O70152	8;8;2	8;8;2	8;8;2	Dolichol-phosphate mannosyltransferase subunit 1	Dpm1	;	3	8	8	8	0	0	3	1	0	7	7	0	0	8	8	2	0	0	3	1	0	7	7	0	0	8	8	2	0	0	3	1	0	7	7	0	0	8	8	2	51.9	51.9
A2BDX3	A2BDX3	2	2	2	Adenylyltransferase and sulfurtransferase MOCS3;Molybdopterin-synthase adenylyltransferase;Molybdopterin-synthase sulfurtransferase	Mocs3		1	2	2	2	0	0	0	1	1	1	2	0	0	1	2	1	0	0	0	1	1	1	2	0	0	1	2	1	0	0	0	1	1	1	2	0	0	1	2	1	5.4	5.4
A2BE28-2;A2BE28	A2BE28-2;A2BE28	6;6	6;6	6;6	Ribosomal biogenesis protein LAS1L	Las1l	;	2	6	6	6	0	0	1	1	0	2	1	0	0	5	5	0	0	0	1	1	0	2	1	0	0	5	5	0	0	0	1	1	0	2	1	0	0	5	5	0	10.4	10.4
A2BE93;Q9EQU5;A2BE92;Q9EQU5-3	A2BE93;Q9EQU5;A2BE92;Q9EQU5-3	23;23;18;12	23;23;18;12	6;6;6;6	Protein SET	Set	;;;	4	23	23	6	4	17	13	13	8	14	15	14	14	15	17	18	4	17	13	13	8	14	15	14	14	15	17	18	0	4	4	4	2	4	4	4	4	6	6	5	74.4	74.4
Q52KF7;A2BEE9;P70175;A2BEF2	Q52KF7;A2BEE9;P70175;A2BEF2	13;13;13;12	12;12;12;11	12;12;12;11	Disks large homolog 3	Dlg3	;;;	4	13	12	12	0	8	8	9	2	3	3	6	3	9	7	5	0	7	7	8	2	3	3	6	3	8	6	5	0	7	7	8	2	3	3	6	3	8	6	5	21.4	20.3
A2BG76;I7HIP8;A2BG75;A2BG77;P97863-3;P97863-2;P97863;A2ADI3	A2BG76;I7HIP8;A2BG75;A2BG77;P97863-3;P97863-2;P97863;A2ADI3	9;9;9;9;9;9;9;7	6;6;6;6;6;6;6;4	6;6;6;6;6;6;6;4	Nuclear factor 1;Nuclear factor 1 B-type	Nfib	;;;;;;;	8	9	6	6	2	3	3	2	1	5	5	2	3	8	4	4	2	2	3	2	1	3	3	2	3	5	3	2	2	2	3	2	1	3	3	2	3	5	3	2	20	15.6
A2BGN7;Q9D8X0	A2BGN7;Q9D8X0	2;2	2;2	2;2	Protein MANBAL	Manbal	;	2	2	2	2	0	0	2	2	0	2	2	0	0	2	2	0	0	0	2	2	0	2	2	0	0	2	2	0	0	0	2	2	0	2	2	0	0	2	2	0	40	40
E9QAQ7;A2BH40-4;A2BH40-2;A2BH40;A2BH40-3	E9QAQ7;A2BH40-4;A2BH40-2;A2BH40;A2BH40-3	16;16;16;16;15	16;16;16;16;15	13;13;13;13;12	AT-rich interactive domain-containing protein 1A	Arid1a	;;;;	5	16	16	13	2	11	11	10	2	4	9	3	1	12	10	13	2	11	11	10	2	4	9	3	1	12	10	13	1	8	9	9	1	2	7	2	1	10	8	10	10.5	10.5
A2BHN6;Q9DC63-3;Q9DC63-2;Q9DC63	A2BHN6;Q9DC63-3;Q9DC63-2;Q9DC63	1;1;1;1	1;1;1;1	1;1;1;1	F-box only protein 3	Fbxo3	;;;	4	1	1	1	0	0	1	1	0	0	0	0	0	1	0	0	0	0	1	1	0	0	0	0	0	1	0	0	0	0	1	1	0	0	0	0	0	1	0	0	4.7	4.7
B1AU01;A2CF63;A2CF65;F8WHB7;J3QPR7;P49300	B1AU01;A2CF63;A2CF65;F8WHB7;J3QPR7;P49300	1;1;1;1;1;1	1;1;1;1;1;1	1;1;1;1;1;1	C-type lectin domain family 10 member A	Clec10a	;;;;;	6	1	1	1	1	1	0	0	1	0	0	0	0	0	0	0	1	1	0	0	1	0	0	0	0	0	0	0	1	1	0	0	1	0	0	0	0	0	0	0	31	31
A2CG35;P35283	A2CG35;P35283	3;3	3;3	3;3	Ras-related protein Rab-12	Rab12	;	2	3	3	3	0	1	2	1	0	1	1	0	0	2	1	1	0	1	2	1	0	1	1	0	0	2	1	1	0	1	2	1	0	1	1	0	0	2	1	1	13.7	13.7
A2CG49-2;A2CG49	A2CG49-2;A2CG49	11;11	6;6	1;1	Kalirin	Kalrn	;	2	11	6	1	0	4	7	8	0	4	5	1	1	9	9	2	0	1	3	3	0	0	2	1	1	5	5	0	0	0	1	1	0	0	1	0	0	1	1	0	5.6	3.6
A2CG63-2;A2CG63	A2CG63-2;A2CG63	2;2	2;2	2;2	AT-rich interactive domain-containing protein 4B	Arid4b	;	2	2	2	2	0	0	1	1	0	0	0	0	0	0	1	0	0	0	1	1	0	0	0	0	0	0	1	0	0	0	1	1	0	0	0	0	0	0	1	0	2	2
A2CG76;Q9Z148-2;Q9Z148-3;Q9Z148;A2CG77	A2CG76;Q9Z148-2;Q9Z148-3;Q9Z148;A2CG77	3;3;3;3;2	3;3;3;3;2	3;3;3;3;2	Histone-lysine N-methyltransferase EHMT2	Ehmt2	;;;;	5	3	3	3	0	0	2	2	0	2	1	0	0	3	3	1	0	0	2	2	0	2	1	0	0	3	3	1	0	0	2	2	0	2	1	0	0	3	3	1	4.3	4.3
A2RS43;E9Q2S0	A2RS43;E9Q2S0	8;8	8;8	8;8		Pcdh7	;	2	8	8	8	0	7	0	0	1	1	0	3	2	2	0	7	0	7	0	0	1	1	0	3	2	2	0	7	0	7	0	0	1	1	0	3	2	2	0	7	12.3	12.3
A2RSX9;E9QAY5;E9Q3G5;G5E8V9	A2RSX9;E9QAY5;E9Q3G5;G5E8V9	9;8;8;8	9;8;8;8	9;8;8;8		Arfip1	;;;	4	9	9	9	3	7	2	1	2	6	5	0	1	7	4	6	3	7	2	1	2	6	5	0	1	7	4	6	3	7	2	1	2	6	5	0	1	7	4	6	34.9	34.9
A2RSY6-2;A2RSY6	A2RSY6-2;A2RSY6	3;3	3;3	3;3	TRMT1-like protein	Trmt1l	;	2	3	3	3	0	0	1	2	0	2	3	0	0	2	2	0	0	0	1	2	0	2	3	0	0	2	2	0	0	0	1	2	0	2	3	0	0	2	2	0	8.6	8.6
A2RT91	A2RT91	3	3	3	Ankyrin and armadillo repeat-containing protein	Ankar		1	3	3	3	0	1	0	0	0	1	1	0	0	0	1	1	0	1	0	0	0	1	1	0	0	0	1	1	0	1	0	0	0	1	1	0	0	0	1	1	3.1	3.1
A2RTH5	A2RTH5	7	7	7		Lcmt1		1	7	7	7	0	4	4	3	0	4	3	0	1	5	5	4	0	4	4	3	0	4	3	0	1	5	5	4	0	4	4	3	0	4	3	0	1	5	5	4	22.3	22.3
Q91YZ8;D3Z5M2;A3KFU5;A3KFU8;Q6PHQ9;G5E8X2	Q91YZ8;D3Z5M2;A3KFU5;A3KFU8;Q6PHQ9	22;22;22;22;22;2	10;10;10;10;10;1	9;9;9;9;9;0	Polyadenylate-binding protein	Pabpc4;Gm10110	;;;;	6	22	10	9	3	10	14	15	3	16	19	5	5	16	17	10	0	2	5	5	0	6	9	1	0	7	8	2	0	2	4	4	0	6	8	1	0	6	8	2	37.9	21
A3KG01;A3KG02;A3KG00;P54763;P54763-2;F6Q4H2;Q8CBF3;Q8CBF3-2	A3KG01;A3KG02;A3KG00;P54763;P54763-2	6;6;6;6;6;2;2;1	6;6;6;6;6;2;2;1	6;6;6;6;6;2;2;1	Receptor protein-tyrosine kinase;Ephrin type-B receptor 2	Ephb2	;;;;	8	6	6	6	1	3	3	2	2	1	1	2	2	3	3	3	1	3	3	2	2	1	1	2	2	3	3	3	1	3	3	2	2	1	1	2	2	3	3	3	9.8	9.8
A3KG36	A3KG36	22	1	1	Glucose-6-phosphate 1-dehydrogenase	G6pdx		1	22	1	1	1	10	11	14	2	18	15	1	2	17	17	10	0	0	1	0	0	0	0	0	0	0	1	0	0	0	1	0	0	0	0	0	0	0	1	0	56.6	3.8
A3KG44;A3KG40;A3KG41;A3KG38	A3KG44;A3KG40;A3KG41;A3KG38	4;2;2;2	1;0;0;0	1;0;0;0		Ikbkg	;;;	4	4	1	1	0	2	1	1	1	2	0	0	0	2	1	1	0	0	0	0	1	0	0	0	0	0	0	0	0	0	0	0	1	0	0	0	0	0	0	0	22.6	12.6
G8JL40;A3KG93;Q6ZQ88;F6Z4I3;F6ZC60	G8JL40;A3KG93;Q6ZQ88	9;9;9;3;2	9;9;9;3;2	9;9;9;3;2	Lysine-specific histone demethylase 1A	Kdm1a	;;	5	9	9	9	0	6	2	3	0	6	5	2	2	6	4	6	0	6	2	3	0	6	5	2	2	6	4	6	0	6	2	3	0	6	5	2	2	6	4	6	18.2	18.2
A3KGL9;F6W687;P09602;Q5XK38;B7ZCQ3;E9Q2Z4;J3QM43	A3KGL9;F6W687;P09602;Q5XK38;B7ZCQ3;E9Q2Z4	10;10;10;9;6;5;3	10;10;10;9;6;5;3	10;10;10;9;6;5;3	Non-histone chromosomal protein HMG-17	Hmgn2;Gm16494	;;;;;	7	10	10	10	8	10	6	4	8	4	5	10	10	7	4	10	8	10	6	4	8	4	5	10	10	7	4	10	8	10	6	4	8	4	5	10	10	7	4	10	50	50
A3KGQ6;Q9D898	A3KGQ6;Q9D898	4;4	4;4	4;4	Actin-related protein 2/3 complex subunit 5;Actin-related protein 2/3 complex subunit 5-like protein	Arpc5l	;	2	4	4	4	1	2	2	2	1	2	3	2	2	4	3	3	1	2	2	2	1	2	3	2	2	4	3	3	1	2	2	2	1	2	3	2	2	4	3	3	26.1	26.1
A3KGR9;Q9D8V0-4;Q6PGJ8;Q9D8V0-2	A3KGR9;Q9D8V0-4	4;4;1;1	1;1;0;0	1;1;0;0	Minor histocompatibility antigen H13	H13;Hm13	;	4	4	1	1	0	0	4	4	0	4	4	0	0	4	2	0	0	0	1	1	0	1	1	0	0	1	0	0	0	0	1	1	0	1	1	0	0	1	0	0	14.4	6.1
A3KGT0	A3KGT0	7	1	1		Celf2		1	7	1	1	1	3	3	4	3	4	3	0	0	6	6	4	0	0	0	0	0	0	0	0	0	0	0	1	0	0	0	0	0	0	0	0	0	0	0	1	47.6	8.2
A3KGU5;P16546-2;E9Q447	A3KGU5;P16546-2;E9Q447	233;232;231	233;232;231	2;2;2	Spectrin alpha chain, non-erythrocytic 1	Sptan1	;;	3	233	233	2	52	203	170	176	68	209	174	106	109	200	179	196	52	203	170	176	68	209	174	106	109	200	179	196	0	2	2	2	1	2	2	1	1	2	0	2	75.3	75.3
A3KGU7;P16546;A3KGU9;A3KGU4	A3KGU7;P16546	233;232;33;9	2;2;0;0	2;2;0;0	Spectrin alpha chain, non-erythrocytic 1	Sptan1	;	4	233	2	2	52	202	168	174	67	207	172	105	109	199	179	195	0	1	0	0	0	0	0	0	1	1	0	1	0	1	0	0	0	0	0	0	1	1	0	1	75	1
A3KGY5	A3KGY5	1	1	1				1	1	1	1	0	0	0	0	0	0	0	0	0	0	0	1	0	0	0	0	0	0	0	0	0	0	0	1	0	0	0	0	0	0	0	0	0	0	0	1	6.4	6.4
D3Z6V7;D3Z5I6;A4GZ26;E9QAD8;Q5DU25;Q3TES0	D3Z6V7;D3Z5I6;A4GZ26;E9QAD8;Q5DU25	3;3;3;3;3;1	3;3;3;3;3;1	1;1;1;1;1;0	IQ motif and SEC7 domain-containing protein 2	Iqsec2	;;;;	6	3	3	1	0	1	1	1	0	2	2	0	0	3	3	0	0	1	1	1	0	2	2	0	0	3	3	0	0	1	1	1	0	0	1	0	0	1	1	0	2.7	2.7
A4QPD3;P15307	A4QPD3;P15307	1;1	1;1	1;1	Proto-oncogene c-Rel	Rel	;	2	1	1	1	0	0	0	0	0	0	0	0	0	0	1	0	0	0	0	0	0	0	0	0	0	0	1	0	0	0	0	0	0	0	0	0	0	0	1	0	3.6	3.6
A5A4Y9	A5A4Y9	1	1	1		Ppp1r11		1	1	1	1	0	1	1	1	0	0	0	1	1	1	0	1	0	1	1	1	0	0	0	1	1	1	0	1	0	1	1	1	0	0	0	1	1	1	0	1	21.4	21.4
A6BLY7	A6BLY7	3	1	1	Keratin, type I cytoskeletal 28	Krt28		1	3	1	1	3	3	3	3	3	3	2	2	2	2	2	3	1	1	1	1	1	1	1	1	1	1	1	1	1	1	1	1	1	1	1	1	1	1	1	1	3.9	1.9
A6H5Y3	A6H5Y3	3	3	3	Methionine synthase	Mtr		1	3	3	3	0	2	0	0	0	2	2	0	0	3	2	3	0	2	0	0	0	2	2	0	0	3	2	3	0	2	0	0	0	2	2	0	0	3	2	3	2.9	2.9
A6H5Z3;A6H5Z3-2	A6H5Z3;A6H5Z3-2	2;1	2;1	2;1	Exocyst complex component 6B	Exoc6b	;	2	2	2	2	0	0	0	0	0	1	1	0	0	2	2	0	0	0	0	0	0	1	1	0	0	2	2	0	0	0	0	0	0	1	1	0	0	2	2	0	4.1	4.1
E0CYZ6;F6U6S4;F7DAC7;E0CX99;A6H603-4;A6H603-3;A6H603-2;A6H603	E0CYZ6;F6U6S4;F7DAC7;E0CX99;A6H603-4;A6H603-3;A6H603-2;A6H603	1;1;1;1;1;1;1;1	1;1;1;1;1;1;1;1	1;1;1;1;1;1;1;1	NACHT domain- and WD repeat-containing protein 1	Nwd1	;;;;;;;	8	1	1	1	0	0	0	0	0	1	1	0	0	0	1	0	0	0	0	0	0	1	1	0	0	0	1	0	0	0	0	0	0	1	1	0	0	0	1	0	2.2	2.2
A6H611	A6H611	7	7	7	Mitochondrial intermediate peptidase	Mipep		1	7	7	7	0	0	1	0	0	6	5	0	0	7	6	0	0	0	1	0	0	6	5	0	0	7	6	0	0	0	1	0	0	6	5	0	0	7	6	0	11.7	11.7
A6H630;A6H630-2;A6H630-4;D6RG65;A6H630-3	A6H630;A6H630-2;A6H630-4	4;3;2;1;1	4;3;2;1;1	4;3;2;1;1	Protein-glutamate O-methyltransferase	Armt1	;;	5	4	4	4	0	2	2	2	0	3	2	0	0	3	2	2	0	2	2	2	0	3	2	0	0	3	2	2	0	2	2	2	0	3	2	0	0	3	2	2	11.2	11.2
A6H6A9;A6H6A9-2	A6H6A9	7;3	5;2	5;2	Rab GTPase-activating protein 1-like	Rabgap1l		2	7	5	5	0	3	3	3	0	2	1	0	1	6	5	2	0	3	3	3	0	2	1	0	1	5	4	2	0	3	3	3	0	2	1	0	1	5	4	2	9.7	7.7
A6H6E2	A6H6E2	1	1	1	Multimerin-2	Mmrn2		1	1	1	1	0	0	1	0	0	0	0	0	0	0	0	0	0	0	1	0	0	0	0	0	0	0	0	0	0	0	1	0	0	0	0	0	0	0	0	0	1.7	1.7
A6H8H2;A6H8H2-2;E9Q449	A6H8H2;A6H8H2-2;E9Q449	3;3;2	3;3;2	3;3;2	DENN domain-containing protein 4C	Dennd4c	;;	3	3	3	3	0	0	0	0	0	2	2	0	1	3	1	0	0	0	0	0	0	2	2	0	1	3	1	0	0	0	0	0	0	2	2	0	1	3	1	0	2.3	2.3
D3Z1Z4;A6P3E4;Q7TSJ7;G3X8U9;Q91Y86	D3Z1Z4;A6P3E4;Q7TSJ7;G3X8U9;Q91Y86	6;6;6;6;6	3;3;3;3;3	3;3;3;3;3	Mitogen-activated protein kinase;Mitogen-activated protein kinase 8	Mapk8	;;;;	5	6	3	3	0	1	2	2	0	2	2	2	1	6	5	1	0	0	0	0	0	0	0	0	0	3	2	0	0	0	0	0	0	0	0	0	0	3	2	0	21.1	10.4
A6PW47;Q99K74-3;Q99K74-2;Q99K74	A6PW47;Q99K74-3;Q99K74-2;Q99K74	3;3;3;3	3;3;3;3	3;3;3;3	Mediator of RNA polymerase II transcription subunit 24	Med24	;;;	4	3	3	3	0	2	3	3	0	3	1	0	0	3	3	2	0	2	3	3	0	3	1	0	0	3	3	2	0	2	3	3	0	3	1	0	0	3	3	2	4.5	4.5
A6PWD2-4;A6PWD2	A6PWD2-4;A6PWD2	1;1	1;1	1;1	Forkhead-associated domain-containing protein 1	Fhad1	;	2	1	1	1	0	1	0	0	1	0	0	0	0	0	0	0	0	1	0	0	1	0	0	0	0	0	0	0	0	1	0	0	1	0	0	0	0	0	0	0	1.4	1.4
A6PWX7;F6V305;Q9CWU6;A6PWX8;A6PWX9;A6PWX5;Q9CWU6-2	A6PWX7;F6V305;Q9CWU6;A6PWX8;A6PWX9	3;3;3;2;2;1;1	3;3;3;2;2;1;1	3;3;3;2;2;1;1	Ubiquinol-cytochrome-c reductase complex assembly factor 1	Uqcc1	;;;;	7	3	3	3	0	0	0	0	0	1	0	0	0	3	3	0	0	0	0	0	0	1	0	0	0	3	3	0	0	0	0	0	0	1	0	0	0	3	3	0	17.6	17.6
A6ZI44;D3YV98	A6ZI44	36;17	1;1	1;1	Fructose-bisphosphate aldolase	Aldoa		2	36	1	1	22	28	28	29	24	32	31	25	25	29	28	29	0	0	0	0	0	0	0	0	0	1	0	0	0	0	0	0	0	0	0	0	0	1	0	0	78.2	4.8
A7E1Z5;E9Q8N8;O88343;O88343-2	A7E1Z5;E9Q8N8;O88343;O88343-2	7;7;7;6	7;7;7;6	6;6;6;5	Anion exchange protein;Electrogenic sodium bicarbonate cotransporter 1	Slc4a4	;;;	4	7	7	6	0	0	2	1	0	7	6	0	0	4	4	0	0	0	2	1	0	7	6	0	0	4	4	0	0	0	2	1	0	6	6	0	0	4	4	0	10	10
A7VK13;Q91V57;D6RCX8;B2FDI0;B2FDI2;D3Z3D9;Q3V2R3;Q91V57-3;Q91V57-2	A7VK13;Q91V57	3;3;1;1;1;1;1;1;1	3;3;1;1;1;1;1;1;1	3;3;1;1;1;1;1;1;1	N-chimaerin	Chn1	;	9	3	3	3	0	1	2	2	0	2	2	1	1	2	3	0	0	1	2	2	0	2	2	1	1	2	3	0	0	1	2	2	0	2	2	1	1	2	3	0	8.2	8.2
A8DUK4;P02088;E9Q223;P02089	A8DUK4;P02088;E9Q223	11;8;6;4	11;8;6;4	9;6;5;2	Hemoglobin subunit beta-1	Hbbt1;Hbb-b1;Hbb-bs	;;	4	11	11	9	9	10	2	2	8	11	11	8	9	11	11	10	9	10	2	2	8	11	11	8	9	11	11	10	8	8	2	1	8	9	9	6	7	9	9	8	80.3	80.3
A8Y5E7	A8Y5E7	1	1	1		Azin2		1	1	1	1	0	0	0	0	0	1	1	0	0	1	1	0	0	0	0	0	0	1	1	0	0	1	1	0	0	0	0	0	0	1	1	0	0	1	1	0	6.5	6.5
A8Y5J3;Q9CWS4;D6RH69	A8Y5J3;Q9CWS4	3;3;1	3;3;1	3;3;1	Integrator complex subunit 11	Cpsf3l	;	3	3	3	3	0	0	2	2	0	2	1	0	0	3	3	0	0	0	2	2	0	2	1	0	0	3	3	0	0	0	2	2	0	2	1	0	0	3	3	0	5.9	5.9
A8Y5P1;Q8K211	A8Y5P1;Q8K211	1;1	1;1	1;1	High affinity copper uptake protein 1	Slc31a1	;	2	1	1	1	0	0	0	0	0	1	1	0	0	1	0	0	0	0	0	0	0	1	1	0	0	1	0	0	0	0	0	0	0	1	1	0	0	1	0	0	14.6	14.6
B0F2B4;F6VE93	B0F2B4	5;2	3;0	3;0	Neuroligin 4-like	Nlgn4l		2	5	3	3	2	4	3	1	1	0	0	5	5	1	1	4	1	2	1	0	0	0	0	3	3	0	0	2	1	2	1	0	0	0	0	3	3	0	0	2	8.6	5.6
B0QZN5;P63044;D3YTU0;Q62442-2;Q62442	B0QZN5;P63044	7;7;2;2;2	2;2;0;0;0	2;2;0;0;0	Vesicle-associated membrane protein 2	Vamp2	;	5	7	2	2	1	1	4	5	2	6	5	3	3	6	6	1	0	1	1	2	0	1	1	0	1	2	2	1	0	1	1	2	0	1	1	0	1	2	2	1	32.5	10.4
B0QZU2;Q9CYY7	B0QZU2;Q9CYY7	1;1	1;1	1;1	Protein slowmo homolog 2	Slmo2	;	2	1	1	1	0	0	0	0	0	0	0	0	0	1	0	0	0	0	0	0	0	0	0	0	0	1	0	0	0	0	0	0	0	0	0	0	0	1	0	0	11.4	11.4
B0R029;E9Q8A1;B0R030;Q9D3L3;O09044	B0R029;E9Q8A1;B0R030;Q9D3L3;O09044	2;2;2;2;2	2;2;2;2;2	2;2;2;2;2	Synaptosomal-associated protein;Synaptosomal-associated protein 23	Snap23	;;;;	5	2	2	2	0	0	0	0	0	2	2	0	0	2	2	1	0	0	0	0	0	2	2	0	0	2	2	1	0	0	0	0	0	2	2	0	0	2	2	1	32.6	32.6
B0R091;P61022	B0R091;P61022	3;3	3;3	3;3	Calcineurin B homologous protein 1	Chp1	;	2	3	3	3	0	1	3	3	0	3	2	0	0	3	3	0	0	1	3	3	0	3	2	0	0	3	3	0	0	1	3	3	0	3	2	0	0	3	3	0	18.3	18.3
B0R0E3	B0R0E3	1	1	1		Scai		1	1	1	1	0	1	0	0	0	0	0	0	0	0	0	1	0	1	0	0	0	0	0	0	0	0	0	1	0	1	0	0	0	0	0	0	0	0	0	1	53.6	53.6
B0V2N1-6;B0V2N1-2;B0V2N1;B0V2N1-5	B0V2N1-6;B0V2N1-2;B0V2N1	22;22;22;2	21;21;21;1	5;5;5;0	Receptor-type tyrosine-protein phosphatase S	Ptprs	;;	4	22	21	5	1	19	7	5	2	6	2	14	13	15	6	18	1	19	7	5	2	5	2	14	13	14	6	18	0	5	0	0	0	1	0	3	2	4	0	5	19.5	18.9
B0V2N1-4;B0V2N1-3	B0V2N1-4;B0V2N1-3	18;18	1;1	1;1	Receptor-type tyrosine-protein phosphatase S	Ptprs	;	2	18	1	1	1	15	8	6	3	5	2	11	11	12	6	14	0	1	1	1	1	0	0	0	0	1	0	1	0	1	1	1	1	0	0	0	0	1	0	1	18	0.5
B0V2P5;Q8BPN8-2;Q8BPN8;F6RYL8;B0V2P6;Q8BPN8-3	B0V2P5;Q8BPN8-2;Q8BPN8;F6RYL8;B0V2P6	7;7;7;6;4;1	7;7;7;6;4;1	7;7;7;6;4;1	DmX-like protein 2	Dmxl2	;;;;	6	7	7	7	0	2	2	3	0	0	0	1	1	6	5	1	0	2	2	3	0	0	0	1	1	6	5	1	0	2	2	3	0	0	0	1	1	6	5	1	4.1	4.1
Q3UH70;Q9ESU6;B0V2V7;B0V2V8;Q9ESU6-2;B0V2V6;D6RGP2	Q3UH70;Q9ESU6;B0V2V7;B0V2V8;Q9ESU6-2;B0V2V6	8;8;8;7;7;5;1	5;5;5;4;4;3;1	5;5;5;4;4;3;1	Bromodomain-containing protein 4	Brd4	;;;;;	7	8	5	5	0	2	5	6	0	3	3	1	1	6	5	3	0	1	3	3	0	2	2	1	1	4	3	3	0	1	3	3	0	2	2	1	1	4	3	3	5.9	3.8
B0V3P3;B0V3P4;Q9WV76	B0V3P3;B0V3P4;Q9WV76	1;1;1	1;1;1	1;1;1	AP complex subunit beta;AP-4 complex subunit beta-1	Ap4b1	;;	3	1	1	1	0	0	0	0	0	0	0	0	0	0	1	0	0	0	0	0	0	0	0	0	0	0	1	0	0	0	0	0	0	0	0	0	0	0	1	0	2.6	2.6
B1APT1;Q9CZJ0;B1AX06	B1APT1;Q9CZJ0;B1AX06	4;4;2	4;4;2	4;4;2	Metallophosphoesterase MPPED2	Mpped2	;;	3	4	4	4	3	4	4	2	3	3	3	3	3	3	4	4	3	4	4	2	3	3	3	3	3	3	4	4	3	4	4	2	3	3	3	3	3	3	4	4	31.8	31.8
B1AQF4;Q9D7X3;Q3V2Y9;H3BKL8;H3BKD1	B1AQF4;Q9D7X3;Q3V2Y9;H3BKL8;H3BKD1	6;6;4;4;3	6;6;4;4;3	6;6;4;4;3	Dual specificity protein phosphatase 3	Dusp3	;;;;	5	6	6	6	2	4	1	0	2	5	4	0	1	6	3	5	2	4	1	0	2	5	4	0	1	6	3	5	2	4	1	0	2	5	4	0	1	6	3	5	34.3	34.3
B1AQN2;Q99M80-4;Q99M80-3;Q99M80-5;Q99M80;Q99M80-2	B1AQN2;Q99M80-4;Q99M80-3;Q99M80-5;Q99M80;Q99M80-2	3;3;3;3;3;3	3;3;3;3;3;3	3;3;3;3;3;3	Protein-tyrosine-phosphatase;Receptor-type tyrosine-protein phosphatase T	Ptprt	;;;;;	6	3	3	3	1	3	0	0	1	0	0	2	1	0	0	2	1	3	0	0	1	0	0	2	1	0	0	2	1	3	0	0	1	0	0	2	1	0	0	2	3.6	3.6
B1AQR8;G3X9T7;O08573-2;O08573	B1AQR8;G3X9T7;O08573-2;O08573	2;2;2;2	2;2;2;2	2;2;2;2	Galectin;Galectin-9	Lgals9	;;;	4	2	2	2	0	1	0	0	0	1	1	0	0	0	0	1	0	1	0	0	0	1	1	0	0	0	0	1	0	1	0	0	0	1	1	0	0	0	0	1	4.5	4.5
B1AQY9;B1AQZ0;Q8CHH9;Q8CHH9-2;B7ZC46;E0CYM4	B1AQY9;B1AQZ0;Q8CHH9;Q8CHH9-2;B7ZC46	21;21;21;21;20;1	15;15;15;15;14;1	15;15;15;15;14;1	Septin-8	2008-09-01	;;;;	6	21	15	15	5	16	8	10	4	18	15	8	5	15	12	16	3	10	5	6	3	12	10	6	4	12	9	10	3	10	5	6	3	12	10	6	4	12	9	10	52.7	43
Q3TET1;Q3UI47;B1AQZ2;P28741;B1AQZ5;F6V6Z9	Q3TET1;Q3UI47;B1AQZ2;P28741	11;11;11;11;3;2	11;11;11;11;3;2	9;9;9;9;3;2	Kinesin-like protein;Kinesin-like protein KIF3A	Kif3a	;;;	6	11	11	9	0	2	4	5	0	9	8	0	1	11	11	0	0	2	4	5	0	9	8	0	1	11	11	0	0	2	4	4	0	7	7	0	1	9	9	0	19.9	19.9
F7C528;E9Q614;B1AR17	F7C528;E9Q614;B1AR17	10;10;10	4;4;4	4;4;4		Chd3	;;	3	10	4	4	1	3	5	8	0	5	4	0	0	7	7	1	1	0	1	3	0	2	1	0	0	3	3	0	1	0	1	3	0	2	1	0	0	3	3	0	5.2	2.6
B1AR69;B8JJH5;Q91Z83;P13541	B1AR69;B8JJH5;Q91Z83;P13541	3;2;2;2	1;0;0;0	1;0;0;0	Myosin-7;Myosin-3	Myh13;Myh6;Myh7;Myh3	;;;	4	3	1	1	1	1	1	2	1	2	1	0	0	1	1	1	0	1	0	1	0	1	0	0	0	0	0	1	0	1	0	1	0	1	0	0	0	0	0	1	2.2	0.8
B1ARU4;E9PVY8;E9QA63;Q9QXZ0;Q9QXZ0-2;Q9QXZ0-3;E9QNP1;Q9QXZ0-4;F6YKN8;F6RCJ3;Q9CYG3	B1ARU4;E9PVY8;E9QA63;Q9QXZ0;Q9QXZ0-2;Q9QXZ0-3;E9QNP1;Q9QXZ0-4	243;243;241;238;230;229;227;225;10;6;5	242;242;240;237;230;229;227;225;10;6;5	1;1;1;1;1;0;0;0;0;0;0	Microtubule-actin cross-linking factor 1	Macf1	;;;;;;;	11	243	242	1	11	177	140	160	13	185	161	28	32	217	174	160	10	176	139	160	12	184	160	28	32	217	173	160	0	0	1	1	0	0	0	0	0	0	0	0	38	37.9
B1ARW4;Q99LY9	B1ARW4;Q99LY9	4;4	4;4	4;4	NADH dehydrogenase [ubiquinone] iron-sulfur protein 5;NADH dehydrogenase [ubiquinone] iron-sulfur protein 5, N-terminally processed	Ndufs5	;	2	4	4	4	1	2	3	3	0	4	4	1	0	3	3	2	1	2	3	3	0	4	4	1	0	3	3	2	1	2	3	3	0	4	4	1	0	3	3	2	29.7	29.7
B1AS34;Q3U4B1;B1AS37;Q9CYZ8-2;Q9D032-2;Q9CYZ8;Q9D032;D6RG78	B1AS34;Q3U4B1;B1AS37;Q9CYZ8-2;Q9D032-2;Q9CYZ8;Q9D032;D6RG78	2;2;2;2;2;2;2;1	2;2;2;2;2;2;2;1	2;2;2;2;2;2;2;1	Single-stranded DNA-binding protein 2;Single-stranded DNA-binding protein 3	Ssbp3;Ssbp4;Ssbp2	;;;;;;;	8	2	2	2	0	0	0	0	0	0	0	0	0	2	2	0	0	0	0	0	0	0	0	0	0	2	2	0	0	0	0	0	0	0	0	0	0	2	2	0	11.5	11.5
B1ASP2;P52332	B1ASP2;P52332	4;4	4;4	4;4	Tyrosine-protein kinase;Tyrosine-protein kinase JAK1	Jak1	;	2	4	4	4	0	0	0	0	0	1	0	0	1	1	1	0	0	0	0	0	0	1	0	0	1	1	1	0	0	0	0	0	0	1	0	0	1	1	1	0	4.3	4.3
Q9D186;B1ASQ2;Q9DCZ4	Q9D186;B1ASQ2;Q9DCZ4	3;3;3	3;3;3	3;3;3	Apolipoprotein O	Apoo	;;	3	3	3	3	0	0	0	0	0	2	0	0	0	3	2	0	0	0	0	0	0	2	0	0	0	3	2	0	0	0	0	0	0	2	0	0	0	3	2	0	34.1	34.1
B1ASW5;B1ASW6;Q5NCF2	B1ASW5;B1ASW6;Q5NCF2	3;3;3	3;3;3	3;3;3	Trafficking protein particle complex subunit 1	Trappc1	;;	3	3	3	3	0	1	0	0	0	1	1	0	0	2	3	0	0	1	0	0	0	1	1	0	0	2	3	0	0	1	0	0	0	1	1	0	0	2	3	0	17	17
B1ASZ3;Q64516-1;Q64516-2;Q64516;Q8C635;Q9WU65	B1ASZ3;Q64516-1;Q64516-2;Q64516	7;7;7;7;2;1	7;7;7;7;2;1	7;7;7;7;2;1	Glycerol kinase	Gyk;Gk	;;;	6	7	7	7	0	0	4	4	0	5	6	0	0	6	6	0	0	0	4	4	0	5	6	0	0	6	6	0	0	0	4	4	0	5	6	0	0	6	6	0	15.4	15.4
B1AT03;Q3UC82;Q80ZH7;K4DI59;P97386-2;P97386;Q3TJN5	B1AT03;Q3UC82;Q80ZH7;K4DI59;P97386-2;P97386;Q3TJN5	6;6;6;6;6;6;4	6;6;6;6;6;6;4	6;6;6;6;6;6;4	DNA ligase;DNA ligase 3	Lig3	;;;;;;	7	6	6	6	0	1	1	2	0	4	3	0	1	5	5	0	0	1	1	2	0	4	3	0	1	5	5	0	0	1	1	2	0	4	3	0	1	5	5	0	8.8	8.8
B1AT60;B1AT59;Q400C8-2;Q400C8	B1AT60;B1AT59;Q400C8-2;Q400C8	4;4;4;4	4;4;4;4	4;4;4;4	Archaemetzincin-2	Amz2	;;;	4	4	4	4	0	3	3	3	0	2	2	1	1	3	3	3	0	3	3	3	0	2	2	1	1	3	3	3	0	3	3	3	0	2	2	1	1	3	3	3	13.8	13.8
B1AT82;Q9D0M1;B1AT84;B1AT83	B1AT82;Q9D0M1;B1AT84	9;9;6;4	8;8;6;4	8;8;6;4	Phosphoribosyl pyrophosphate synthase-associated protein 1	Prpsap1	;;	4	9	8	8	0	7	4	5	0	5	6	0	1	8	7	8	0	6	4	5	0	4	5	0	0	7	6	7	0	6	4	5	0	4	5	0	0	7	6	7	35.6	31.9
B1ATI0;B1AV77;P47740	B1ATI0;B1AV77;P47740	13;12;12	13;12;12	12;11;11	Aldehyde dehydrogenase;Fatty aldehyde dehydrogenase	Aldh3a2	;;	3	13	13	12	0	0	10	12	0	10	11	0	1	11	10	0	0	0	10	12	0	10	11	0	1	11	10	0	0	0	9	11	0	9	10	0	1	10	9	0	28.2	28.2
B1ATI9;Q3U432;Q60780-2;Q60780	B1ATI9;Q3U432;Q60780-2;Q60780	3;3;3;3	3;3;3;3	3;3;3;3	Growth arrest-specific protein 7	Gas7	;;;	4	3	3	3	0	2	1	1	0	1	0	0	0	2	2	2	0	2	1	1	0	1	0	0	0	2	2	2	0	2	1	1	0	1	0	0	0	2	2	2	9.5	9.5
B1ATS4;B1ATS5;E9Q559;Q64518-2;Q64518-3;Q64518	B1ATS4;B1ATS5;E9Q559;Q64518-2;Q64518-3;Q64518	6;6;6;6;6;6	1;1;1;1;1;1	1;1;1;1;1;1	Calcium-transporting ATPase;Sarcoplasmic/endoplasmic reticulum calcium ATPase 3	Atp2a3	;;;;;	6	6	1	1	0	2	2	2	0	3	1	0	0	4	3	0	0	1	0	0	0	0	0	0	0	0	1	0	0	1	0	0	0	0	0	0	0	0	1	0	7.7	2.8
B1ATZ0;B1ATZ1;Q3UMA3;Q99LI8;B1ATY9;F6VV02	B1ATZ0;B1ATZ1;Q3UMA3;Q99LI8;B1ATY9	14;14;14;14;8;4	14;14;14;14;8;4	14;14;14;14;8;4	Hepatocyte growth factor-regulated tyrosine kinase substrate	Hgs	;;;;	6	14	14	14	2	8	2	1	3	3	2	3	3	10	7	8	2	8	2	1	3	3	2	3	3	10	7	8	2	8	2	1	3	3	2	3	3	10	7	8	18.1	18.1
B1AU25;Q9Z0X1	B1AU25;Q9Z0X1	22;22	22;22	22;22	Apoptosis-inducing factor 1, mitochondrial	Aifm1	;	2	22	22	22	2	18	17	17	2	20	17	4	1	19	21	17	2	18	17	17	2	20	17	4	1	19	21	17	2	18	17	17	2	20	17	4	1	19	21	17	42.3	42.3
B1AU74;Q9CWP6;Q9CWP6-2;Q9CWP6-3;Q9CWP6-4	B1AU74;Q9CWP6;Q9CWP6-2;Q9CWP6-3;Q9CWP6-4	7;7;6;6;4	7;7;6;6;4	7;7;6;6;4	Motile sperm domain-containing protein 2	Mospd2	;;;;	5	7	7	7	0	2	1	1	0	4	3	0	0	4	4	2	0	2	1	1	0	4	3	0	0	4	4	2	0	2	1	1	0	4	3	0	0	4	4	2	14.9	14.9
B1AU75;Q99MD9;B1AU76;Q99MD9-2	B1AU75;Q99MD9;B1AU76	42;41;22;19	42;41;22;19	42;41;22;19	Nuclear autoantigenic sperm protein	Nasp	;;	4	42	42	42	12	29	24	18	13	15	15	11	16	38	31	29	12	29	24	18	13	15	15	11	16	38	31	29	12	29	24	18	13	15	15	11	16	38	31	29	69.7	69.7
B1AUE5	B1AUE5	2	2	2	Peroxisome biogenesis factor 10	Pex10		1	2	2	2	0	0	0	0	0	0	0	0	0	2	1	0	0	0	0	0	0	0	0	0	0	2	1	0	0	0	0	0	0	0	0	0	0	2	1	0	9.3	9.3
B1AUL6;P97504	B1AUL6;P97504	1;1	1;1	1;1	Non-specific protein-tyrosine kinase;Cytoplasmic tyrosine-protein kinase BMX	Bmx	;	2	1	1	1	0	1	1	1	0	1	1	0	0	0	1	1	0	1	1	1	0	1	1	0	0	0	1	1	0	1	1	1	0	1	1	0	0	0	1	1	1.4	1.4
B1AUN3;Q3UKV0;B1AUN2	B1AUN3;Q3UKV0;B1AUN2	5;5;5	5;5;5	5;5;5		Eif2b3	;;	3	5	5	5	0	4	4	3	0	1	3	0	0	2	2	4	0	4	4	3	0	1	3	0	0	2	2	4	0	4	4	3	0	1	3	0	0	2	2	4	15	15
B1AUQ7;Q9R1K9	B1AUQ7;Q9R1K9	3;3	3;3	3;3	Centrin-2	Cetn2	;	2	3	3	3	0	0	1	0	0	2	1	1	0	3	2	0	0	0	1	0	0	2	1	1	0	3	2	0	0	0	1	0	0	2	1	1	0	3	2	0	40.5	40.5
B1AV35;Q05AA6	B1AV35;Q05AA6	2;2	2;2	2;2	Dystrophin-related protein 2	Drp2	;	2	2	2	2	0	0	0	0	0	0	0	0	0	0	1	1	0	0	0	0	0	0	0	0	0	0	1	1	0	0	0	0	0	0	0	0	0	0	1	1	2.5	2.5
B1AV66;Q8BR70	B1AV66;Q8BR70	2;2	2;2	2;2	Protein YIPF;Protein YIPF6	Yipf6	;	2	2	2	2	0	0	2	2	0	2	2	0	0	2	0	0	0	0	2	2	0	2	2	0	0	2	0	0	0	0	2	2	0	2	2	0	0	2	0	0	7.6	7.6
B1AVK2;B1AVK0;Q8QZV6	B1AVK2;B1AVK0;Q8QZV6	1;1;1	1;1;1	1;1;1	Protein FAM161A	Fam161a	;;	3	1	1	1	1	0	0	0	0	0	0	1	1	0	1	0	1	0	0	0	0	0	0	1	1	0	1	0	1	0	0	0	0	0	0	1	1	0	1	0	4.2	4.2
B1AVY2;P26049;E9Q2L8;P26048;P62812	B1AVY2;P26049	3;3;1;1;1	3;3;1;1;1	3;3;1;1;1	Gamma-aminobutyric acid receptor subunit alpha-3	Gabra3	;	5	3	3	3	0	0	3	1	0	0	0	0	0	0	0	0	0	0	3	1	0	0	0	0	0	0	0	0	0	0	3	1	0	0	0	0	0	0	0	0	4.9	4.9
B1AVY7	B1AVY7	2	2	2	Kinesin-like protein KIF16B	Kif16b		1	2	2	2	1	0	0	1	0	0	0	0	0	0	1	0	1	0	0	1	0	0	0	0	0	0	1	0	1	0	0	1	0	0	0	0	0	0	1	0	2.6	2.6
B1AW40;Q811M1-2;Q811M1	B1AW40;Q811M1-2;Q811M1	1;1;1	1;1;1	1;1;1	Rho GTPase-activating protein 15	Arhgap15	;;	3	1	1	1	0	1	1	0	0	1	0	0	0	0	0	0	0	1	1	0	0	1	0	0	0	0	0	0	0	1	1	0	0	1	0	0	0	0	0	0	1.9	1.9
B1AWD8;B1AWD9;O08585;B1AWE0;Q6PFA2;B1AWE1	B1AWD8;B1AWD9;O08585;B1AWE0;Q6PFA2;B1AWE1	6;6;6;5;5;5	6;6;6;5;5;5	6;6;6;5;5;5	Clathrin light chain A	Clta	;;;;;	6	6	6	6	3	3	4	3	3	5	3	4	4	6	4	4	3	3	4	3	3	5	3	4	4	6	4	4	3	3	4	3	3	5	3	4	4	6	4	4	17.8	17.8
B1AWG1;Q8BKE9	B1AWG1;Q8BKE9	1;1	1;1	1;1	Intraflagellar transport protein 74 homolog	Ift74	;	2	1	1	1	0	0	0	0	0	1	0	0	0	1	0	0	0	0	0	0	0	1	0	0	0	1	0	0	0	0	0	0	0	1	0	0	0	1	0	0	2.6	2.6
B1AWI7;Q6VVW5-3;Q6VVW5-2;Q6VVW5	B1AWI7;Q6VVW5-3;Q6VVW5-2;Q6VVW5	1;1;1;1	1;1;1;1	1;1;1;1	Atrial natriuretic peptide receptor 2	Npr2	;;;	4	1	1	1	0	0	0	0	0	0	0	0	0	1	1	0	0	0	0	0	0	0	0	0	0	1	1	0	0	0	0	0	0	0	0	0	0	1	1	0	1.4	1.4
Q3TYM2;B1AWK4;P97367-3;P97367-2;P97367-4;P97367;H3BLB6;Q60954-3;Q60954;Q60954-2;H3BJ92;P97368-2;P97368;F6Q465;F6Q7J6;Q3UJ00;Q148B2	Q3TYM2;B1AWK4;P97367-3;P97367-2;P97367-4;P97367;H3BLB6;Q60954-3;Q60954;Q60954-2;H3BJ92;P97368-2;P97368	6;6;6;6;6;6;4;4;4;4;3;3;3;2;2;2;2	6;6;6;6;6;6;4;4;4;4;3;3;3;2;2;2;2	6;6;6;6;6;6;4;4;4;4;3;3;3;2;2;2;2	Homeobox protein Meis2;Homeobox protein Meis1;Homeobox protein Meis3	Meis2;Meis1;Meis3	;;;;;;;;;;;;	17	6	6	6	0	1	1	2	0	0	0	0	0	5	3	1	0	1	1	2	0	0	0	0	0	5	3	1	0	1	1	2	0	0	0	0	0	5	3	1	20.4	20.4
B1AX95;Q9DBS2	B1AX95;Q9DBS2	3;3	3;3	3;3	Tumor protein p63-regulated gene 1-like protein	Tprgl;Tprg1l	;	2	3	3	3	0	1	0	0	0	2	0	0	0	2	1	1	0	1	0	0	0	2	0	0	0	2	1	1	0	1	0	0	0	2	0	0	0	2	1	1	28	28
Q3TFT3;B1AXC7;B1AXC5;B1AXC8;Q8K2Q5	Q3TFT3;B1AXC7;B1AXC5;B1AXC8;Q8K2Q5	1;1;1;1;1	1;1;1;1;1	1;1;1;1;1	Coiled-coil-helix-coiled-coil-helix domain-containing protein 7	Chchd7	;;;;	5	1	1	1	0	0	0	0	0	0	0	0	0	1	1	0	0	0	0	0	0	0	0	0	0	1	1	0	0	0	0	0	0	0	0	0	0	1	1	0	34.6	34.6
B1AXJ6;F6YZZ8;B1AXJ3;B1AXJ5;B1AXJ4;Q924X6-2;Q924X6	B1AXJ6;F6YZZ8;B1AXJ3;B1AXJ5;B1AXJ4;Q924X6-2;Q924X6	7;7;7;7;7;7;7	7;7;7;7;7;7;7	7;7;7;7;7;7;7	Low-density lipoprotein receptor-related protein 8	Lrp8	;;;;;;	7	7	7	7	1	7	3	3	1	3	2	4	6	3	2	6	1	7	3	3	1	3	2	4	6	3	2	6	1	7	3	3	1	3	2	4	6	3	2	6	9.4	9.4
B1AXN3	B1AXN3	1	1	1		Gm382		1	1	1	1	1	1	0	0	1	0	0	1	1	1	1	1	1	1	0	0	1	0	0	1	1	1	1	1	1	1	0	0	1	0	0	1	1	1	1	1	1.1	1.1
B1AXN9;P18654	B1AXN9;P18654	4;4	4;4	2;2	Ribosomal protein S6 kinase alpha-3	Rps6ka3	;	2	4	4	2	1	0	2	0	1	3	3	0	0	4	3	0	1	0	2	0	1	3	3	0	0	4	3	0	0	0	0	0	0	1	1	0	0	2	1	0	6.5	6.5
Q3UR02;Q80Y51;B1AXZ4;B1AXZ5;Q60899;B1AXZ0;Q80UJ0;B1AXZ6;H3BLG7	Q3UR02;Q80Y51;B1AXZ4;B1AXZ5;Q60899;B1AXZ0;Q80UJ0;B1AXZ6	20;20;20;20;20;19;19;19;7	19;19;19;19;19;18;18;18;7	5;5;5;5;5;5;5;5;1	ELAV-like protein;ELAV-like protein 2	Elavl2	;;;;;;;	9	20	19	5	13	11	13	15	11	14	14	7	9	18	17	12	13	11	12	14	11	14	13	7	9	17	16	11	3	3	4	3	3	2	2	2	2	4	3	3	55.7	53.2
E9PV45;B1AY13;B1AY13-2	E9PV45;B1AY13	15;15;1	15;15;1	15;15;1	Ubiquitin carboxyl-terminal hydrolase;Ubiquitin carboxyl-terminal hydrolase 24	Usp24	;	3	15	15	15	0	11	2	0	0	4	2	0	2	7	8	9	0	11	2	0	0	4	2	0	2	7	8	9	0	11	2	0	0	4	2	0	2	7	8	9	7.6	7.6
B1AY85;Q9DC11;B1AY86	B1AY85;Q9DC11	3;3;1	3;3;1	3;3;1	Plexin domain-containing protein 2	Plxdc2	;	3	3	3	3	1	1	2	1	2	2	2	3	3	1	1	2	1	1	2	1	2	2	2	3	3	1	1	2	1	1	2	1	2	2	2	3	3	1	1	2	6.1	6.1
B1AZ42;P0C0A3	B1AZ42;P0C0A3	1;1	1;1	1;1	Charged multivesicular body protein 6	Chmp6	;	2	1	1	1	0	0	1	1	0	1	1	0	0	1	1	0	0	0	1	1	0	1	1	0	0	1	1	0	0	0	1	1	0	1	1	0	0	1	1	0	16.7	16.7
B1AZ46;Q8BKX1-4;Q8BKX1-3;Q8BKX1-2;Q8BKX1	B1AZ46;Q8BKX1-4;Q8BKX1-3;Q8BKX1-2;Q8BKX1	6;6;6;6;6	6;6;6;6;6	6;6;6;6;6	Brain-specific angiogenesis inhibitor 1-associated protein 2	Baiap2	;;;;	5	6	6	6	1	3	5	5	1	2	3	1	1	5	5	4	1	3	5	5	1	2	3	1	1	5	5	4	1	3	5	5	1	2	3	1	1	5	5	4	13.6	13.6
B1AZA8;D3YWD3;B1AZA5	B1AZA8;D3YWD3;B1AZA5	1;1;1	1;1;1	1;1;1	Transmembrane protein 245	Tmem245	;;	3	1	1	1	0	0	0	1	0	0	0	0	0	1	0	0	0	0	0	1	0	0	0	0	0	1	0	0	0	0	0	1	0	0	0	0	0	1	0	0	3	3
B1AZI6;E9Q5E2;F6QCT0;B1AZI7;F6RBN0;F6SBF2	B1AZI6;E9Q5E2	18;10;1;1;1;1	18;10;1;1;1;1	18;10;1;1;1;1	THO complex subunit 2	Thoc2;BC005561	;	6	18	18	18	0	6	10	9	0	7	8	1	1	13	13	9	0	6	10	9	0	7	8	1	1	13	13	9	0	6	10	9	0	7	8	1	1	13	13	9	13.3	13.3
E9PUF2;B7ZNS2;B1AZP2-3;B1AZP2-2;B1AZP2;I1E4X0;F6YMR0;H3BJD4;H3BJW9	E9PUF2;B7ZNS2;B1AZP2-3;B1AZP2-2;B1AZP2;I1E4X0;F6YMR0;H3BJD4	6;6;6;6;6;5;5;3;2	6;6;6;6;6;5;5;3;2	6;6;6;6;6;5;5;3;2	Disks large-associated protein 4	Dlgap4	;;;;;;;	9	6	6	6	1	6	6	4	0	2	2	0	2	4	4	4	1	6	6	4	0	2	2	0	2	4	4	4	1	6	6	4	0	2	2	0	2	4	4	4	24.6	24.6
B1B0C7;E9PZ16;Q05793	B1B0C7;E9PZ16;Q05793	10;10;9	10;10;9	10;10;9	Basement membrane-specific heparan sulfate proteoglycan core protein;Endorepellin;LG3 peptide	Hspg2	;;	3	10	10	10	6	4	1	1	5	3	2	4	3	3	1	0	6	4	1	1	5	3	2	4	3	3	1	0	6	4	1	1	5	3	2	4	3	3	1	0	3.5	3.5
B1B1D8;Q9D773;B1B1D7	B1B1D8;Q9D773;B1B1D7	5;5;4	5;5;4	5;5;4	39S ribosomal protein L2, mitochondrial	Mrpl2	;;	3	5	5	5	0	0	2	1	0	5	5	0	0	5	5	0	0	0	2	1	0	5	5	0	0	5	5	0	0	0	2	1	0	5	5	0	0	5	5	0	21.7	21.7
B2FDH0;D3YW10;D3YXD1;Q91W82;P52483	B2FDH0;D3YW10;D3YXD1;Q91W82;P52483	1;1;1;1;1	1;1;1;1;1	1;1;1;1;1	Ubiquitin-conjugating enzyme E2 E2;Ubiquitin-conjugating enzyme E2 E3	Ube2e3;Ube2e2	;;;;	5	1	1	1	0	1	1	0	0	0	0	0	0	1	1	0	0	1	1	0	0	0	0	0	0	1	1	0	0	1	1	0	0	0	0	0	0	1	1	0	17.3	17.3
Q5FWA2;B2KF25;Q01755	Q5FWA2;B2KF25;Q01755	1;1;1	1;1;1	1;1;1	T-complex protein 11	Tcp11	;;	3	1	1	1	0	0	0	0	0	1	1	0	0	1	1	0	0	0	0	0	0	1	1	0	0	1	1	0	0	0	0	0	0	1	1	0	0	1	1	0	4.5	4.5
G3UXK5;B2KG46;Q8BR07-2;Q8BR07-3;Q8BR07;Q8BR07-4	G3UXK5;B2KG46;Q8BR07-2;Q8BR07-3;Q8BR07;Q8BR07-4	1;1;1;1;1;1	1;1;1;1;1;1	1;1;1;1;1;1	Protein bicaudal D homolog 1	Bicd1	;;;;;	6	1	1	1	0	1	0	0	0	1	0	0	0	1	0	1	0	1	0	0	0	1	0	0	0	1	0	1	0	1	0	0	0	1	0	0	0	1	0	1	1.5	1.5
B2KGA7;Q505B7-2;Q505B7;A8Y5E9	B2KGA7;Q505B7-2;Q505B7;A8Y5E9	3;3;3;2	3;3;3;2	3;3;3;2	Protein archease	Zbtb8os	;;;	4	3	3	3	2	2	1	1	2	2	3	1	2	3	3	1	2	2	1	1	2	2	3	1	2	3	3	1	2	2	1	1	2	2	3	1	2	3	3	1	20.4	20.4
B2KGD7;Q7TMY7-2;Q7TMY7	B2KGD7;Q7TMY7-2;Q7TMY7	1;1;1	1;1;1	1;1;1	Importin-8	Ipo8	;;	3	1	1	1	0	0	0	0	0	1	0	0	0	1	0	0	0	0	0	0	0	1	0	0	0	1	0	0	0	0	0	0	0	1	0	0	0	1	0	0	3.3	3.3
B2KGF0;Q8VEE0	B2KGF0;Q8VEE0	1;1	1;1	1;1	Ribulose-phosphate 3-epimerase	Rpe	;	2	1	1	1	0	1	1	1	0	1	1	0	0	1	1	1	0	1	1	1	0	1	1	0	0	1	1	1	0	1	1	1	0	1	1	0	0	1	1	1	8.9	8.9
B2LVG6;F7B6Z5;B2LVG5;E0CXT7;Q8BQZ5;Q8BQZ5-3;Q8BQZ5-2	B2LVG6;F7B6Z5;B2LVG5;E0CXT7;Q8BQZ5;Q8BQZ5-3;Q8BQZ5-2	2;1;1;1;1;1;1	2;1;1;1;1;1;1	2;1;1;1;1;1;1	Cleavage and polyadenylation specificity factor subunit 4	Cpsf4	;;;;;;	7	2	2	2	0	0	0	1	0	1	1	0	0	2	2	0	0	0	0	1	0	1	1	0	0	2	2	0	0	0	0	1	0	1	1	0	0	2	2	0	17.2	17.2
B2M1R6;P61979-3;P61979;P61979-2;H3BKD0;H3BLL4;H3BK96;H3BKI8;H3BJS9;Q8BT23;H3BJ43;H3BLP7	B2M1R6;P61979-3;P61979;P61979-2;H3BKD0;H3BLL4;H3BK96;H3BKI8	32;32;30;30;24;21;20;19;9;9;7;6	32;32;30;30;24;21;20;19;9;9;7;6	7;7;7;7;3;7;2;2;0;0;0;1	Heterogeneous nuclear ribonucleoprotein K	Hnrnpk	;;;;;;;	12	32	32	7	19	22	26	24	22	24	26	15	16	27	26	20	19	22	26	24	22	24	26	15	16	27	26	20	3	4	6	7	4	5	5	3	3	6	5	3	63	63
D3Z5B1;B2RPU8;Q9D1L0	D3Z5B1;B2RPU8;Q9D1L0	1;1;1	1;1;1	1;1;1	Coiled-coil-helix-coiled-coil-helix domain-containing protein 2	Zbed5;Chchd2	;;	3	1	1	1	1	1	1	1	1	1	0	1	1	1	1	1	1	1	1	1	1	1	0	1	1	1	1	1	1	1	1	1	1	1	0	1	1	1	1	1	13	13
B7ZMZ7;B2RQ71;E9PWR4;F7BCF6	B7ZMZ7;B2RQ71;E9PWR4	13;13;13;1	13;13;13;1	11;11;11;0		Dip2c	;;	4	13	13	11	2	7	8	10	1	9	8	3	2	11	1	6	2	7	8	10	1	9	8	3	2	11	1	6	2	5	7	8	1	7	6	2	1	9	0	4	9.4	9.4
B2RQC2	B2RQC2	1	1	1	Ubiquitin carboxyl-terminal hydrolase 42	Usp42		1	1	1	1	0	0	0	0	0	0	0	1	0	0	0	0	0	0	0	0	0	0	0	1	0	0	0	0	0	0	0	0	0	0	0	1	0	0	0	0	1	1
E9QAI5;B2RQC6;G3UWN2;B7ZN27;E9QAT6;F6S3Z3	E9QAI5;B2RQC6;G3UWN2;B7ZN27	46;46;42;42;22;1	46;46;42;42;22;1	45;45;41;41;21;1	CAD protein;Glutamine-dependent carbamoyl-phosphate synthase;Aspartate carbamoyltransferase;Dihydroorotase	Cad	;;;	6	46	46	45	0	23	15	20	0	31	30	4	6	40	40	13	0	23	15	20	0	31	30	4	6	40	40	13	0	23	14	19	0	31	29	4	6	39	39	13	29.6	29.6
B2RQC7	B2RQC7	16	1	1		Dip2b		1	16	1	1	0	12	7	7	0	11	12	8	7	12	0	13	0	1	0	0	0	0	1	0	0	1	0	1	0	1	0	0	0	0	1	0	0	1	0	1	16.1	1.9
B2RQG2	B2RQG2	3	3	3		Phf3		1	3	3	3	0	1	0	0	0	0	0	1	1	1	0	1	0	1	0	0	0	0	0	1	1	1	0	1	0	1	0	0	0	0	0	1	1	1	0	1	3	3
B2RQS1;Q9ERG2	B2RQS1;Q9ERG2	9;9	9;9	9;9	Striatin-3	Strn3	;	2	9	9	9	0	7	6	6	0	7	9	2	3	9	7	5	0	7	6	6	0	7	9	2	3	9	7	5	0	7	6	6	0	7	9	2	3	9	7	5	13.9	13.9
K3W4L0;B2RRE2;E9QAX2;Q9JMH9-1;Q9JMH9;Q9JMH9-6;Q9JMH9-4;E9Q405;Q9JMH9-5;Q9JMH9-7;Q9JMH9-2;E9QA74	K3W4L0;B2RRE2;E9QAX2;Q9JMH9-1;Q9JMH9;Q9JMH9-6;Q9JMH9-4;E9Q405;Q9JMH9-5;Q9JMH9-7;Q9JMH9-2;E9QA74	72;72;72;72;72;72;70;61;61;61;61;56	72;72;72;72;72;72;70;61;61;61;61;56	72;72;72;72;72;72;70;61;61;61;61;56	Unconventional myosin-XVIIIa	Myo18a	;;;;;;;;;;;	12	72	72	72	2	58	42	35	3	49	46	11	14	55	53	55	2	58	42	35	3	49	46	11	14	55	53	55	2	58	42	35	3	49	46	11	14	55	53	55	40.4	40.4
B2RSH2;P20612;Q3V3I2;F6QPU5	B2RSH2	17;2;2;1	7;0;0;0	7;0;0;0	Guanine nucleotide-binding protein G(i) subunit alpha-1	Gnai1		4	17	7	7	1	10	13	12	1	11	12	5	5	16	16	7	0	4	7	5	0	5	6	0	0	6	7	3	0	4	7	5	0	5	6	0	0	6	7	3	48	21.5
B2RU80	B2RU80	1	1	1	Receptor-type tyrosine-protein phosphatase beta	Ptprb		1	1	1	1	1	0	0	0	1	0	0	0	0	0	0	0	1	0	0	0	1	0	0	0	0	0	0	0	1	0	0	0	1	0	0	0	0	0	0	0	1.2	1.2
B2RUJ5-2;B2RUJ5	B2RUJ5-2;B2RUJ5	3;3	3;3	1;1	Amyloid beta A4 precursor protein-binding family A member 1	Apba1	;	2	3	3	1	0	2	2	2	0	0	0	0	1	1	2	1	0	2	2	2	0	0	0	0	1	1	2	1	0	1	1	1	0	0	0	0	0	0	1	1	8.4	8.4
B2RUJ8;Q8C0D4	B2RUJ8;Q8C0D4	2;2	2;2	2;2	Rho GTPase-activating protein 12	Arhgap12	;	2	2	2	2	1	2	0	0	0	1	1	0	0	1	1	2	1	2	0	0	0	1	1	0	0	1	1	2	1	2	0	0	0	1	1	0	0	1	1	2	2.5	2.5
B2RXC1;B2RXC1-2	B2RXC1	5;1	5;1	5;1	Trafficking protein particle complex subunit 11	Trappc11		2	5	5	5	0	1	2	2	0	4	4	0	0	5	2	0	0	1	2	2	0	4	4	0	0	5	2	0	0	1	2	2	0	4	4	0	0	5	2	0	4.9	4.9
B2RXQ9;D3Z080;E9Q0B0;B7ZWM6;B9EKP8;Q3UTJ2-3;Q3UTJ2-4;Q3UTJ2-5;Q3UTJ2;Q3UTJ2-2;E9Q8K9;D3Z203;Q3UTJ2-6;Q3UTJ2-7;F6ZWT0	B2RXQ9;D3Z080;E9Q0B0;B7ZWM6;B9EKP8;Q3UTJ2-3;Q3UTJ2-4;Q3UTJ2-5;Q3UTJ2;Q3UTJ2-2;E9Q8K9	7;7;7;7;7;7;7;7;7;7;6;2;2;2;1	7;7;7;7;7;7;7;7;7;7;6;2;2;2;1	7;7;7;7;7;7;7;7;7;7;6;2;2;2;1	Sorbin and SH3 domain-containing protein 2	Sorbs2	;;;;;;;;;;	15	7	7	7	3	3	2	3	3	6	5	1	1	3	3	2	3	3	2	3	3	6	5	1	1	3	3	2	3	3	2	3	3	6	5	1	1	3	3	2	15.3	15.3
E9QNQ2;B2RXR6;J3QK13;J3QNJ4	E9QNQ2;B2RXR6;J3QK13	5;5;4;1	4;4;4;1	4;4;4;1	Serine/threonine-protein phosphatase 6 regulatory ankyrin repeat subunit B	Ankrd44	;;	4	5	4	4	0	2	2	1	0	3	3	0	0	3	3	1	0	2	2	1	0	3	2	0	0	2	2	1	0	2	2	1	0	3	2	0	0	2	2	1	7.2	6.2
B2RXS4	B2RXS4	35	35	35	Plexin-B2	Plxnb2		1	35	35	35	3	5	15	15	4	28	24	7	4	33	31	9	3	5	15	15	4	28	24	7	4	33	31	9	3	5	15	15	4	28	24	7	4	33	31	9	26.1	26.1
B2RXW8	B2RXW8	2	1	1		Ppfia1		1	2	1	1	0	1	1	1	0	0	0	0	0	2	1	1	0	0	0	0	0	0	0	0	0	1	0	0	0	0	0	0	0	0	0	0	0	1	0	0	2.2	1
Q6ZPE2;B2RXX4;H3BKD9	Q6ZPE2;B2RXX4;H3BKD9	2;2;1	2;2;1	2;2;1	Myotubularin-related protein 5	Sbf1	;;	3	2	2	2	0	1	0	1	0	0	0	0	0	1	1	1	0	1	0	1	0	0	0	0	0	1	1	1	0	1	0	1	0	0	0	0	0	1	1	1	1.3	1.3
B2RY56	B2RY56	21	21	21	RNA-binding protein 25	Rbm25		1	21	21	21	1	5	10	7	1	9	8	0	0	18	17	4	1	5	10	7	1	9	8	0	0	18	17	4	1	5	10	7	1	9	8	0	0	18	17	4	32.3	32.3
B2Z893;B2Z892;Q6GTL7;P70265	B2Z893;B2Z892;Q6GTL7;P70265	1;1;1;1	1;1;1;1	1;1;1;1	6-phosphofructo-2-kinase/fructose-2,6-bisphosphatase 2;6-phosphofructo-2-kinase;Fructose-2,6-bisphosphatase	Pfkfb2	;;;	4	1	1	1	0	0	1	1	0	0	0	0	0	1	1	0	0	0	1	1	0	0	0	0	0	1	1	0	0	0	1	1	0	0	0	0	0	1	1	0	2.3	2.3
Q8C9T4;B3F5L5;B3F5L4	Q8C9T4;B3F5L5;B3F5L4	1;1;1	1;1;1	1;1;1		5830411N06Rik	;;	3	1	1	1	0	0	0	0	0	0	0	0	0	0	0	1	0	0	0	0	0	0	0	0	0	0	0	1	0	0	0	0	0	0	0	0	0	0	0	1	2.7	2.7
B5THE2	B5THE2	1	1	1		Mgam		1	1	1	1	0	0	0	0	0	0	0	1	1	0	0	0	0	0	0	0	0	0	0	1	1	0	0	0	0	0	0	0	0	0	0	1	1	0	0	0	0.7	0.7
Q3THM8;B7FAU5;O08579;D6RFS0;I7HJS1	Q3THM8;B7FAU5;O08579;D6RFS0;I7HJS1	2;2;2;1;1	2;2;2;1;1	2;2;2;1;1	Emerin	Emd	;;;;	5	2	2	2	1	1	1	1	1	1	1	1	0	2	2	0	1	1	1	1	1	1	1	1	0	2	2	0	1	1	1	1	1	1	1	1	0	2	2	0	15.8	15.8
B7FAU9;Q8BTM8;B7FAV1;F6XC15;J3JS91;F6Z2C0;Q8BTM8-2;F7AVL7	B7FAU9;Q8BTM8;B7FAV1	148;148;147;27;22;11;6;2	148;148;147;27;22;11;6;2	137;137;136;20;20;11;3;2	Filamin-A	Flna	;;	8	148	148	137	35	122	78	75	39	145	141	54	59	137	124	119	35	122	78	75	39	145	141	54	59	137	124	119	33	114	72	70	37	134	130	52	56	126	116	110	63.1	63.1
B7ZC24;Q91W39;B7ZC23	B7ZC24;Q91W39	13;12;4	13;12;4	13;12;4	Nuclear receptor coactivator 5	Ncoa5	;	3	13	13	13	2	3	5	4	0	11	10	1	0	13	12	2	2	3	5	4	0	11	10	1	0	13	12	2	2	3	5	4	0	11	10	1	0	13	12	2	37.2	37.2
B7ZCA9;Q5SSK3	B7ZCA9;Q5SSK3	1;1	1;1	1;1	Transcription elongation factor, mitochondrial	Tefm	;	2	1	1	1	0	0	0	0	0	0	0	0	0	1	1	0	0	0	0	0	0	0	0	0	0	1	1	0	0	0	0	0	0	0	0	0	0	1	1	0	4.5	4.5
B7ZCL8;P70290;A2AN84;B7ZCL9	B7ZCL8;P70290;A2AN84	4;4;2;1	4;4;2;1	4;4;2;1	55 kDa erythrocyte membrane protein	Mpp1	;;	4	4	4	4	1	2	0	1	0	3	3	0	0	1	2	2	1	2	0	1	0	3	3	0	0	1	2	2	1	2	0	1	0	3	3	0	0	1	2	2	16.4	16.4
B7ZCM8	B7ZCM8	1	1	1		Pla2g4b		1	1	1	1	1	1	0	1	1	1	1	0	0	1	1	0	1	1	0	1	1	1	1	0	0	1	1	0	1	1	0	1	1	1	1	0	0	1	1	0	1.6	1.6
B7ZCU2;B7ZCU5;B7ZCU4;B7ZCU3;B7ZCU0;J3QNK8;Q8CBW3-5;Q8CBW3-2;Q8CBW3-4;Q8CBW3-3;Q8CBW3	B7ZCU2;B7ZCU5;B7ZCU4;B7ZCU3;B7ZCU0;J3QNK8;Q8CBW3-5;Q8CBW3-2;Q8CBW3-4;Q8CBW3-3;Q8CBW3	8;8;8;8;8;8;8;8;8;8;8	8;8;8;8;8;8;8;8;8;8;8	5;5;5;5;5;5;5;5;5;5;5	Abl interactor 1	Abi1	;;;;;;;;;;	11	8	8	5	3	6	4	3	3	4	6	2	2	6	5	5	3	6	4	3	3	4	6	2	2	6	5	5	2	4	2	1	2	3	3	2	2	4	3	2	19.8	19.8
B7ZCV4;Q8BGB8;D6RJJ8	B7ZCV4;Q8BGB8;D6RJJ8	2;2;1	2;2;1	2;2;1	Ubiquinone biosynthesis protein COQ4 homolog, mitochondrial	Coq4	;;	3	2	2	2	0	0	0	0	0	1	0	0	0	2	2	0	0	0	0	0	0	1	0	0	0	2	2	0	0	0	0	0	0	1	0	0	0	2	2	0	11.5	11.5
B7ZMP1;B7ZMP1-2;E9Q1R1	B7ZMP1;B7ZMP1-2	4;3;1	4;3;1	4;3;1	Probable Xaa-Pro aminopeptidase 3	Xpnpep3	;	3	4	4	4	0	0	4	3	0	3	3	0	0	4	4	0	0	0	4	3	0	3	3	0	0	4	4	0	0	0	4	3	0	3	3	0	0	4	4	0	12.5	12.5
F6QU40;B7ZNK8;P97865	F6QU40;B7ZNK8;P97865	1;1;1	1;1;1	1;1;1	Peroxisomal targeting signal 2 receptor	Pex7	;;	3	1	1	1	0	1	0	1	0	0	0	0	0	1	1	1	0	1	0	1	0	0	0	0	0	1	1	1	0	1	0	1	0	0	0	0	0	1	1	1	6.2	6.2
B7ZNP3;Q3V4B5	B7ZNP3;Q3V4B5	3;3	3;3	3;3	COMM domain-containing protein 6	Commd6	;	2	3	3	3	0	1	1	1	0	2	2	0	0	2	2	1	0	1	1	1	0	2	2	0	0	2	2	1	0	1	1	1	0	2	2	0	0	2	2	1	48.2	48.2
B7ZNX6;Q80TH2-1;Q80TH2;Q80TH2-2	B7ZNX6;Q80TH2-1;Q80TH2;Q80TH2-2	7;7;7;7	7;7;7;7	7;7;7;7	Protein LAP2	Erbb2ip	;;;	4	7	7	7	0	0	1	1	0	6	1	0	0	2	0	2	0	0	1	1	0	6	1	0	0	2	0	2	0	0	1	1	0	6	1	0	0	2	0	2	8.3	8.3
F6YCH1;B7ZP47;Q65Z40	F6YCH1;B7ZP47;Q65Z40	2;2;2	2;2;2	2;2;2	Wings apart-like protein homolog	Wapal	;;	3	2	2	2	1	0	0	1	1	1	0	1	1	0	1	0	1	0	0	1	1	1	0	1	1	0	1	0	1	0	0	1	1	1	0	1	1	0	1	0	6.7	6.7
B7ZWL1;Q6ZQ08-2;Q6ZQ08;Q6ZQ08-4;Q6ZQ08-3	B7ZWL1;Q6ZQ08-2;Q6ZQ08;Q6ZQ08-4	38;38;38;38;8	38;38;38;38;8	38;38;38;38;8	CCR4-NOT transcription complex subunit 1	Cnot1	;;;	5	38	38	38	1	24	24	25	2	21	23	2	4	35	32	20	1	24	24	25	2	21	23	2	4	35	32	20	1	24	24	25	2	21	23	2	4	35	32	20	19.4	19.4
B8JJC1;Q8BJ37	B8JJC1;Q8BJ37	7;7	7;7	7;7	Tyrosyl-DNA phosphodiesterase 1	Tdp1	;	2	7	7	7	1	4	5	5	0	4	3	0	0	6	6	3	1	4	5	5	0	4	3	0	0	6	6	3	1	4	5	5	0	4	3	0	0	6	6	3	16.9	16.9
B8JJI9;F7CII1;Q32NY6;Q60632	B8JJI9;F7CII1;Q32NY6;Q60632	4;4;4;4	4;4;4;4	2;2;2;2	COUP transcription factor 1	Nr2f1	;;;	4	4	4	2	0	0	2	3	0	1	1	0	0	3	3	0	0	0	2	3	0	1	1	0	0	3	3	0	0	0	1	2	0	0	1	0	0	1	1	0	18.6	18.6
B8JK07;Q99N19;Q99N17;G3UW81;G3UW78;Q8VCA4;Q99N18;Q9EP75;Q99N16	B8JK07;Q99N19;Q99N17;G3UW81;G3UW78;Q8VCA4;Q99N18;Q9EP75;Q99N16	1;1;1;1;1;1;1;1;1	1;1;1;1;1;1;1;1;1	1;1;1;1;1;1;1;1;1	Leukotriene-B4 omega-hydroxylase 3;Leukotriene-B(4) omega-hydroxylase 2	Cyp4f13;Cyp4f16;Cyp4f40;Cyp4f17;Cyp4f15;Cyp4f14;Cyp4f3	;;;;;;;;	9	1	1	1	0	0	0	0	0	1	0	0	0	0	0	0	0	0	0	0	0	1	0	0	0	0	0	0	0	0	0	0	0	1	0	0	0	0	0	0	2.2	2.2
B8QI34;Q8BSS9	B8QI34;Q8BSS9	6;6	6;6	5;5	Liprin-alpha-2	Ppfia2	;	2	6	6	5	0	2	4	5	0	0	0	1	1	3	3	2	0	2	4	5	0	0	0	1	1	3	3	2	0	1	3	4	0	0	0	1	1	2	2	1	6.1	6.1
B8QI35;P60469;F6UYF1	B8QI35;P60469	3;3;1	3;3;1	3;3;1	Liprin-alpha-3	Ppfia3	;	3	3	3	3	0	1	1	2	1	0	0	1	1	0	0	1	0	1	1	2	1	0	0	1	1	0	0	1	0	1	1	2	1	0	0	1	1	0	0	1	3.2	3.2
B8ZXI1;B8ZXI1-2	B8ZXI1;B8ZXI1-2	4;3	4;3	4;3	Queuine tRNA-ribosyltransferase subunit QTRTD1	Qtrtd1	;	2	4	4	4	0	3	2	1	0	0	1	2	0	3	2	3	0	3	2	1	0	0	1	2	0	3	2	3	0	3	2	1	0	0	1	2	0	3	2	3	15.2	15.2
B9EHJ3;P39447	B9EHJ3;P39447	26;26	25;25	25;25	Tight junction protein ZO-1	Tjp1	;	2	26	25	25	1	13	6	2	4	23	22	1	4	21	16	14	1	13	6	2	4	22	21	1	4	21	15	14	1	13	6	2	4	22	21	1	4	21	15	14	18.9	18.4
E9QKY7;Q9EPQ8-2;Q9EPQ8;B9EHJ7	E9QKY7;Q9EPQ8-2;Q9EPQ8;B9EHJ7	2;2;2;2	2;2;2;2	2;2;2;2	Transcription factor 20	Tcf20	;;;	4	2	2	2	1	0	0	0	1	0	1	1	2	1	1	1	1	0	0	0	1	0	1	1	2	1	1	1	1	0	0	0	1	0	1	1	2	1	1	1	1.5	1.5
B9EJ54;E9Q880	B9EJ54	19;2	19;2	19;2		Nup205		2	19	19	19	0	2	3	4	0	5	4	0	0	17	12	0	0	2	3	4	0	5	4	0	0	17	12	0	0	2	3	4	0	5	4	0	0	17	12	0	12.7	12.7
B9EJ80	B9EJ80	3	3	3		Pdzd8		1	3	3	3	0	0	2	2	0	2	2	0	0	3	2	0	0	0	2	2	0	2	2	0	0	3	2	0	0	0	2	2	0	2	2	0	0	3	2	0	2.7	2.7
G3X9N6;B9EJ86	G3X9N6;B9EJ86	9;9	9;9	9;9	Oxysterol-binding protein	Osbpl8	;	2	9	9	9	0	0	3	3	0	3	3	0	0	9	9	1	0	0	3	3	0	3	3	0	0	9	9	1	0	0	3	3	0	3	3	0	0	9	9	1	14	14
G3UWK6;E9PVW8;B9EJA3;Q64487-12;Q64487-5;Q64487;G3UYU6;G3UX60;E9Q7I7;G3UY75;Q64487-1;Q64487-11;Q64487-9;Q64487-10;Q64487-7;Q64487-8;Q64487-6;Q5SPA9;Q64487-2;Q64487-3;G3UYR6;G3UXU8	G3UWK6;E9PVW8;B9EJA3;Q64487-12;Q64487-5;Q64487;G3UYU6;G3UX60;E9Q7I7;G3UY75;Q64487-1;Q64487-11;Q64487-9;Q64487-10;Q64487-7;Q64487-8;Q64487-6;Q5SPA9;Q64487-2;Q64487-3	20;20;20;20;20;20;19;19;19;19;19;19;19;19;19;19;19;16;16;16;4;4	16;16;16;16;16;16;15;15;15;15;15;15;15;15;15;15;15;13;13;13;4;4	16;16;16;16;16;16;15;15;15;15;15;15;15;15;15;15;15;13;13;13;4;4	Protein-tyrosine-phosphatase;Receptor-type tyrosine-protein phosphatase delta	Ptprd	;;;;;;;;;;;;;;;;;;;	22	20	16	16	0	14	5	4	0	3	2	11	9	6	3	13	0	13	4	4	0	0	0	10	8	2	2	12	0	13	4	4	0	0	0	10	8	2	2	12	16.6	13.4
B9EJR8	B9EJR8	5	5	5	Dynein assembly factor 5, axonemal	Dnaaf5		1	5	5	5	0	2	2	1	0	5	5	1	0	5	5	4	0	2	2	1	0	5	5	1	0	5	5	4	0	2	2	1	0	5	5	1	0	5	5	4	7.5	7.5
B9EKI3	B9EKI3	1	1	1	TATA element modulatory factor	Tmf1		1	1	1	1	0	0	1	1	0	0	0	0	0	1	1	0	0	0	1	1	0	0	0	0	0	1	1	0	0	0	1	1	0	0	0	0	0	1	1	0	1.5	1.5
B9EKJ3;Q80TL7-2;Q80TL7	B9EKJ3;Q80TL7-2;Q80TL7	4;4;4	4;4;4	4;4;4	Protein MON2 homolog	Mon2	;;	3	4	4	4	0	0	0	0	0	0	1	0	0	3	2	0	0	0	0	0	0	0	1	0	0	3	2	0	0	0	0	0	0	0	1	0	0	3	2	0	3.3	3.3
B9EKR1	B9EKR1	14	14	14	Receptor-type tyrosine-protein phosphatase zeta	Ptprz1		1	14	14	14	3	8	3	4	2	9	6	6	7	13	5	7	3	8	3	4	2	9	6	6	7	13	5	7	3	8	3	4	2	9	6	6	7	13	5	7	8	8
B9EKS2;Q6ZPY7;Q6ZPY7-2	B9EKS2;Q6ZPY7	4;2;1	4;2;1	4;2;1	Lysine-specific demethylase 3B	Kdm3b	;	3	4	4	4	0	3	2	0	0	3	2	0	0	2	2	2	0	3	2	0	0	3	2	0	0	2	2	2	0	3	2	0	0	3	2	0	0	2	2	2	3.4	3.4
CON__A2A5Y0;Q61765	CON__A2A5Y0;Q61765	7;7	1;1	1;1	Keratin, type I cuticular Ha1	Krt31	;	2	7	1	1	1	1	3	3	1	1	1	3	1	4	6	1	0	0	0	0	0	0	0	0	0	0	1	0	0	0	0	0	0	0	0	0	0	0	1	0	16.6	2.4
CON__A2I7N0	CON__A2I7N0	22	22	7				1	22	22	7	20	20	3	5	20	9	8	17	17	7	5	17	20	20	3	5	20	9	8	17	17	7	5	17	5	6	1	0	5	1	1	4	4	0	0	5	61.6	61.6
CON__A2I7N1	CON__A2I7N1	19	6	6				1	19	6	6	18	16	2	5	18	9	8	16	16	5	3	14	6	5	0	0	6	3	2	5	5	0	0	5	6	5	0	0	6	3	2	5	5	0	0	5	54.3	12.9
CON__A2I7N3	CON__A2I7N3	17	4	4				1	17	4	4	12	11	3	2	13	3	5	14	12	2	6	10	4	4	0	0	3	0	1	4	3	1	2	4	4	4	0	0	3	0	1	4	3	1	2	4	33.6	7
CON__ENSEMBL:ENSBTAP00000001528	CON__ENSEMBL:ENSBTAP00000001528	7	1	1				1	7	1	1	1	4	2	2	1	2	3	2	1	5	4	4	0	0	0	0	0	1	1	0	0	1	1	0	0	0	0	0	0	1	1	0	0	1	1	0	5.9	0.7
CON__ENSEMBL:ENSBTAP00000014147	CON__ENSEMBL:ENSBTAP00000014147	1	1	1				1	1	1	1	1	0	0	0	1	0	0	1	1	0	0	0	1	0	0	0	1	0	0	1	1	0	0	0	1	0	0	0	1	0	0	1	1	0	0	0	13.3	13.3
CON__ENSEMBL:ENSBTAP00000018229	CON__ENSEMBL:ENSBTAP00000018229	24	24	4				1	24	24	4	20	12	1	1	19	4	4	14	14	0	4	10	20	12	1	1	19	4	4	14	14	0	4	10	4	3	0	0	3	0	1	3	4	0	3	2	47.8	47.8
CON__ENSEMBL:ENSBTAP00000018574	CON__ENSEMBL:ENSBTAP00000018574	5	5	5				1	5	5	5	0	0	0	0	1	0	0	2	3	2	2	3	0	0	0	0	1	0	0	2	3	2	2	3	0	0	0	0	1	0	0	2	3	2	2	3	16.5	16.5
CON__ENSEMBL:ENSBTAP00000024146	CON__ENSEMBL:ENSBTAP00000024146	37	34	34				1	37	34	34	30	21	4	2	33	9	8	24	27	6	8	22	27	21	4	2	30	8	8	22	27	6	8	21	27	21	4	2	30	8	8	22	27	6	8	21	36.1	33.7
CON__ENSEMBL:ENSBTAP00000024462;CON__ENSEMBL:ENSBTAP00000024466	CON__ENSEMBL:ENSBTAP00000024462	5;2	5;2	5;2				2	5	5	5	1	1	0	0	1	0	0	3	3	0	0	1	1	1	0	0	1	0	0	3	3	0	0	1	1	1	0	0	1	0	0	3	3	0	0	1	16.9	16.9
CON__ENSEMBL:ENSBTAP00000031360	CON__ENSEMBL:ENSBTAP00000031360	1	1	1				1	1	1	1	1	0	0	0	1	0	0	1	1	1	0	0	1	0	0	0	1	0	0	1	1	1	0	0	1	0	0	0	1	0	0	1	1	1	0	0	9.2	9.2
CON__ENSEMBL:ENSBTAP00000031900	CON__ENSEMBL:ENSBTAP00000031900	39	36	36				1	39	36	36	8	16	0	1	8	1	1	38	37	1	0	14	7	15	0	1	7	0	0	35	35	1	0	13	7	15	0	1	7	0	0	35	35	1	0	13	36.3	34.9
CON__ENSEMBL:ENSBTAP00000034412	CON__ENSEMBL:ENSBTAP00000034412	5	5	5				1	5	5	5	3	1	1	1	2	2	3	1	0	3	5	0	3	1	1	1	2	2	3	1	0	3	5	0	3	1	1	1	2	2	3	1	0	3	5	0	21.1	21.1
CON__ENSEMBL:ENSBTAP00000038253	CON__ENSEMBL:ENSBTAP00000038253	15	1	1				1	15	1	1	9	12	12	11	11	11	11	12	11	10	12	12	0	0	0	0	1	0	0	0	0	0	1	0	0	0	0	0	1	0	0	0	0	0	1	0	17.5	1.8
CON__ENSEMBL:ENSBTAP00000038329	CON__ENSEMBL:ENSBTAP00000038329	2	1	1				1	2	1	1	2	2	1	0	2	0	0	2	2	0	2	2	1	1	1	0	1	0	0	1	1	0	1	1	1	1	1	0	1	0	0	1	1	0	1	1	27.5	15
CON__ENSEMBL:ENSP00000377550;CON__P13646-1	CON__ENSEMBL:ENSP00000377550;CON__P13646-1	17;15	7;7	5;5			;	2	17	7	5	3	14	10	9	7	7	4	7	7	7	6	9	0	6	2	2	0	2	0	1	1	1	0	2	0	5	1	1	0	1	0	0	0	1	0	1	31.2	15
CON__P00735	CON__P00735	3	3	3				1	3	3	3	2	2	0	1	2	0	0	1	1	0	0	1	2	2	0	1	2	0	0	1	1	0	0	1	2	2	0	1	2	0	0	1	1	0	0	1	5	5
CON__P00761;CON__P07477;E9QPR6;Q5U405	CON__P00761	10;1;1;1	10;1;1;1	10;1;1;1				4	10	10	10	4	4	10	10	5	10	10	6	5	10	8	4	4	4	10	10	5	10	10	6	5	10	8	4	4	4	10	10	5	10	10	6	5	10	8	4	62.3	62.3
CON__P00766	CON__P00766	1	1	1				1	1	1	1	0	0	1	1	0	1	1	0	1	1	1	0	0	0	1	1	0	1	1	0	1	1	1	0	0	0	1	1	0	1	1	0	1	1	1	0	3.7	3.7
CON__P00978;Q07456	CON__P00978	8;1	8;1	8;1				2	8	8	8	7	3	1	1	7	2	0	4	4	2	2	3	7	3	1	1	7	2	0	4	4	2	2	3	7	3	1	1	7	2	0	4	4	2	2	3	17.9	17.9
CON__P01030	CON__P01030	5	4	1				1	5	4	1	4	1	1	1	4	2	2	3	3	2	1	3	4	1	1	0	4	1	1	2	2	1	1	3	1	0	0	0	1	0	0	1	1	0	0	0	3	2.5
CON__P01045-1;CON__Q2KJ62;CON__P01044-1	CON__P01045-1;CON__Q2KJ62;CON__P01044-1	4;4;4	4;4;4	4;4;4			;;	3	4	4	4	1	0	0	0	3	0	0	2	3	0	0	0	1	0	0	0	3	0	0	2	3	0	0	0	1	0	0	0	3	0	0	2	3	0	0	0	7.1	7.1
CON__P01966	CON__P01966	6	5	5				1	6	5	5	6	6	2	2	6	4	3	6	6	2	2	6	5	5	1	2	5	3	2	5	5	1	1	5	5	5	1	2	5	3	2	5	5	1	1	5	57.7	51.4
CON__P02533;CON__Q61782	CON__P02533	43;6	23;2	5;2				2	43	23	5	14	27	23	27	41	15	16	27	24	23	24	26	6	14	13	16	21	6	7	15	15	11	13	13	1	4	5	5	5	2	3	4	4	3	4	3	69.9	48.7
CON__P02538	CON__P02538	55	41	2				1	55	41	2	17	33	28	32	46	18	17	28	27	26	26	29	9	21	19	22	35	10	9	17	17	16	17	18	0	1	1	1	2	1	0	1	1	1	1	1	60.5	50.5
CON__P02662	CON__P02662	9	9	9				1	9	9	9	5	5	5	5	5	9	7	7	7	6	5	7	5	5	5	5	5	9	7	7	7	6	5	7	5	5	5	5	5	9	7	7	7	6	5	7	43.7	43.7
CON__P02663	CON__P02663	5	5	5				1	5	5	5	2	2	3	1	1	4	3	3	3	0	1	3	2	2	3	1	1	4	3	3	3	0	1	3	2	2	3	1	1	4	3	3	3	0	1	3	21.3	21.3
CON__P02666	CON__P02666	3	3	3				1	3	3	3	3	2	2	2	3	2	2	2	1	1	1	2	3	2	2	2	3	2	2	2	1	1	1	2	3	2	2	2	3	2	2	2	1	1	1	2	16.3	16.3
CON__P02668	CON__P02668	3	3	3				1	3	3	3	1	1	1	1	1	2	1	1	1	0	1	2	1	1	1	1	1	2	1	1	1	0	1	2	1	1	1	1	1	2	1	1	1	0	1	2	23.1	23.1
CON__P02672	CON__P02672	12	12	12				1	12	12	12	6	2	1	1	6	0	1	12	11	1	1	5	6	2	1	1	6	0	1	12	11	1	1	5	6	2	1	1	6	0	1	12	11	1	1	5	20	20
CON__P02754	CON__P02754	10	10	10				1	10	10	10	4	5	5	6	1	10	4	7	6	3	2	7	4	5	5	6	1	10	4	7	6	3	2	7	4	5	5	6	1	10	4	7	6	3	2	7	58	58
CON__P02768-1	CON__P02768-1	21	14	14				1	21	14	14	10	16	15	13	11	10	10	17	15	15	13	16	4	9	10	9	4	4	4	11	9	9	7	10	4	9	10	9	4	4	4	11	9	9	7	10	32.3	25.5
CON__P02769	CON__P02769	114	114	106				1	114	114	106	109	86	50	50	110	72	64	86	83	79	84	84	109	86	50	50	110	72	64	86	83	79	84	84	102	78	45	46	102	66	58	79	77	72	77	77	91.4	91.4
CON__P04258	CON__P04258	3	3	1				1	3	3	1	2	0	0	0	2	0	0	1	1	0	0	0	2	0	0	0	2	0	0	1	1	0	0	0	0	0	0	0	0	0	0	1	1	0	0	0	3.7	3.7
CON__P04259;D3Z6R0	CON__P04259	51;2	2;0	2;0				2	51	2	2	14	31	25	29	42	15	15	26	25	25	24	26	0	1	1	2	2	1	0	1	0	0	0	1	0	1	1	2	2	1	0	1	0	0	0	1	56.9	4.6
CON__P04264	CON__P04264	68	63	47				1	68	63	47	43	62	53	54	51	43	43	55	52	47	48	61	41	58	49	51	49	41	40	51	49	44	45	57	27	44	34	37	35	27	27	37	35	31	31	42	74.4	73.8
CON__P06868	CON__P06868	4	4	4				1	4	4	4	3	0	0	0	3	0	1	1	0	0	0	0	3	0	0	0	3	0	1	1	0	0	0	0	3	0	0	0	3	0	1	1	0	0	0	0	3.6	3.6
CON__P08727;CON__Q8N1A0	CON__P08727	12;1	1;0	1;0				2	12	1	1	5	7	8	5	8	4	4	7	5	5	7	6	1	0	0	0	0	0	0	1	0	0	0	0	1	0	0	0	0	0	0	1	0	0	0	0	24.2	3
CON__P08730-1;P08730;P08730-2	CON__P08730-1;P08730;P08730-2	11;11;7	1;1;1	1;1;1	Keratin, type I cytoskeletal 13	Krt13	;;	3	11	1	1	4	9	10	9	7	6	5	7	6	7	7	8	0	0	1	1	0	0	0	0	0	0	0	0	0	0	1	1	0	0	0	0	0	0	0	0	16.9	2.1
CON__P08779;CON__Q9Z2K1;CON__Q3ZAW8;Q9Z2K1;Q9WTL4	CON__P08779	44;15;15;15;1	38;13;13;13;1	24;5;5;5;1				5	44	38	24	12	29	23	26	43	12	16	29	25	23	27	28	8	24	20	21	37	7	11	25	22	17	23	23	4	16	13	15	23	3	7	17	16	11	16	15	70.6	66.8
CON__P12035;CON__P07744;P07744	CON__P12035	22;8;8	3;0;0	3;0;0				3	22	3	3	6	11	11	12	12	7	9	11	8	9	8	15	0	0	0	1	0	0	0	0	0	0	0	3	0	0	0	1	0	0	0	0	0	0	0	3	19.7	5.7
CON__P12763	CON__P12763	16	16	16				1	16	16	16	15	11	5	8	16	9	9	9	8	4	9	10	15	11	5	8	16	9	9	9	8	4	9	10	15	11	5	8	16	9	9	9	8	4	9	10	48.5	48.5
CON__P13645;A2A513;CON__P02535-1;P02535-3;P02535-2;P02535;CON__Q148H6;CON__Q2M2I5;CON__Q7Z3Z0;CON__Q7Z3Y8;CON__Q7Z3Y9;Q8VCW2;Q9Z320;B1AQ75;A1L317	CON__P13645	50;12;12;12;12;12;4;3;2;2;1;1;1;1;1	50;12;12;12;12;12;4;3;2;2;1;1;1;1;1	40;7;7;7;7;7;0;0;0;0;0;0;0;0;0				15	50	50	40	31	44	33	37	37	35	34	43	37	43	34	43	31	44	33	37	37	35	34	43	37	43	34	43	25	35	26	28	28	27	27	36	31	34	27	34	62.7	62.7
CON__P13647	CON__P13647	51	30	10				1	51	30	10	22	40	33	37	34	16	19	34	28	25	24	33	13	24	20	23	19	8	10	20	15	13	14	19	4	8	5	7	7	2	3	7	6	5	4	7	57.3	40.8
CON__P15497;Q00623	CON__P15497	20;2	20;2	20;2				2	20	20	20	18	16	8	8	18	3	3	12	13	8	8	16	18	16	8	8	18	3	3	12	13	8	8	16	18	16	8	8	18	3	3	12	13	8	8	16	57	57
CON__P17690	CON__P17690	1	1	1				1	1	1	1	1	1	0	0	1	1	1	1	1	0	0	1	1	1	0	0	1	1	1	1	1	0	0	1	1	1	0	0	1	1	1	1	1	0	0	1	2.6	2.6
CON__P17697	CON__P17697	5	5	5				1	5	5	5	0	3	0	0	0	0	0	2	4	1	1	3	0	3	0	0	0	0	0	2	4	1	1	3	0	3	0	0	0	0	0	2	4	1	1	3	13.4	13.4
CON__P19001;P19001	CON__P19001;P19001	24;24	18;18	15;15	Keratin, type I cytoskeletal 19	Krt19	;	2	24	18	15	4	5	23	6	6	4	4	6	5	5	5	6	0	0	18	1	0	0	0	1	1	0	0	0	0	0	15	1	0	0	0	1	1	0	0	0	64.5	58.1
CON__P19013	CON__P19013	10	6	5				1	10	6	5	4	8	3	3	5	6	4	4	3	4	4	4	0	4	0	0	1	2	0	1	0	0	0	0	0	3	0	0	1	1	0	1	0	0	0	0	21.2	16
CON__P20930	CON__P20930	15	15	15				1	15	15	15	1	3	8	10	4	2	1	5	3	1	1	2	1	3	8	10	4	2	1	5	3	1	1	2	1	3	8	10	4	2	1	5	3	1	1	2	12.5	12.5
CON__P28800	CON__P28800	5	5	5				1	5	5	5	2	1	0	0	2	0	0	5	3	0	0	2	2	1	0	0	2	0	0	5	3	0	0	2	2	1	0	0	2	0	0	5	3	0	0	2	14.2	14.2
CON__P34955	CON__P34955	29	29	29				1	29	29	29	23	15	12	11	25	13	13	20	17	11	12	16	23	15	12	11	25	13	13	20	17	11	12	16	23	15	12	11	25	13	13	20	17	11	12	16	57	57
CON__P35527	CON__P35527	45	44	44				1	45	44	44	26	44	35	37	32	28	29	37	36	36	37	41	25	43	34	36	31	27	28	36	36	35	36	40	25	43	34	36	31	27	28	36	36	35	36	40	68.2	68.2
CON__P35908;CON__Q9R0H5;Q9R0H5;CON__Q3SY84;CON__Q7RTS7	CON__P35908	71;3;3;2;2	71;3;3;2;2	49;0;0;0;0				5	71	71	49	38	64	53	60	43	43	40	59	52	52	47	62	38	64	53	60	43	43	40	59	52	52	47	62	27	47	37	42	28	30	26	43	38	37	33	45	88.2	88.2
CON__P41361	CON__P41361	17	17	15				1	17	17	15	14	10	3	4	17	1	1	11	13	4	8	13	14	10	3	4	17	1	1	11	13	4	8	13	12	8	2	3	15	1	1	9	11	2	6	11	54	54
CON__P48668	CON__P48668	54	2	0				1	54	2	0	16	33	27	31	45	17	17	28	27	26	26	28	0	1	1	1	2	0	1	1	1	1	1	1	0	0	0	0	0	0	0	0	0	0	0	0	58.7	3.9
CON__P50446;P50446;Q3UV11;Q9Z331	CON__P50446;P50446;Q3UV11;Q9Z331	33;33;27;27	1;1;1;1	0;0;0;0	Keratin, type II cytoskeletal 6A;Keratin, type II cytoskeletal 6B	Krt6a;Krt6b	;;;	4	33	1	0	9	19	14	17	27	10	9	16	14	16	15	15	0	1	0	1	0	0	0	0	0	0	0	0	0	0	0	0	0	0	0	0	0	0	0	0	29.7	1.8
CON__P50448	CON__P50448	2	2	2				1	2	2	2	1	0	0	0	1	0	0	2	2	1	0	0	1	0	0	0	1	0	0	2	2	1	0	0	1	0	0	0	1	0	0	2	2	1	0	0	5.3	5.3
CON__P62894;P00015	CON__P62894;P00015	7;4	3;2	3;2	Cytochrome c, testis-specific	Cyct	;	2	7	3	3	5	4	4	4	5	6	7	3	2	4	3	3	1	0	0	0	1	2	3	0	0	0	0	0	1	0	0	0	1	2	3	0	0	0	0	0	43.8	25.7
CON__P67983	CON__P67983	2	1	0				1	2	1	0	0	0	0	0	0	2	1	0	0	2	2	0	0	0	0	0	0	1	0	0	0	1	1	0	0	0	0	0	0	0	0	0	0	0	0	0	32.8	19.7
CON__P78386	CON__P78386	10	1	0				1	10	1	0	2	3	2	1	2	3	2	4	1	4	9	3	0	0	0	0	0	0	0	0	0	1	1	0	0	0	0	0	0	0	0	0	0	0	0	0	13	2.2
CON__P81644	CON__P81644	1	1	1				1	1	1	1	1	1	1	1	1	0	0	1	1	1	1	1	1	1	1	1	1	0	0	1	1	1	1	1	1	1	1	1	1	0	0	1	1	1	1	1	16	16
CON__Q01546	CON__Q01546	18	2	2				1	18	2	2	5	11	10	10	10	6	9	10	7	8	7	12	0	1	0	0	0	0	0	1	0	0	0	1	0	1	0	0	0	0	0	1	0	0	0	1	15.8	3.9
CON__Q03247	CON__Q03247	2	2	2				1	2	2	2	2	1	0	0	1	0	0	1	1	0	0	1	2	1	0	0	1	0	0	1	1	0	0	1	2	1	0	0	1	0	0	1	1	0	0	1	7.3	7.3
CON__Q04695;Q8CCX5-2;Q8CCX5;CON__Q99PS0;Q99PS0	CON__Q04695	36;2;2;1;1	19;0;0;1;1	8;0;0;0;0				5	36	19	8	9	14	17	15	34	8	8	23	20	15	15	14	0	2	6	3	17	1	1	9	8	5	5	2	0	0	2	1	8	0	0	3	3	1	2	1	65.7	47.5
CON__Q05B55	CON__Q05B55	3	3	3				1	3	3	3	2	1	0	0	2	0	0	3	2	0	0	1	2	1	0	0	2	0	0	3	2	0	0	1	2	1	0	0	2	0	0	3	2	0	0	1	17.1	17.1
CON__Q29443;CON__Q0IIK2;F7CJN9;F7BAE9;CON__Q2HJF0;P08071	CON__Q29443;CON__Q0IIK2	41;41;3;2;2;1	41;41;3;2;2;1	37;37;0;0;0;1			;	6	41	41	37	38	12	10	6	38	12	10	23	26	6	10	21	38	12	10	6	38	12	10	23	26	6	10	21	34	9	8	5	34	11	8	19	22	3	7	19	58	58
CON__Q0V8M9	CON__Q0V8M9	8	8	5				1	8	8	5	2	4	0	0	2	1	1	2	4	0	0	5	2	4	0	0	2	1	1	2	4	0	0	5	1	4	0	0	0	0	0	2	4	0	0	4	11.2	11.2
CON__Q0VBK2;Q0VBK2	CON__Q0VBK2;Q0VBK2	2;2	1;1	1;1	Keratin, type II cytoskeletal 80	Krt80	;	2	2	1	1	0	0	1	1	0	0	0	0	1	1	0	0	0	0	0	0	0	0	0	0	1	1	0	0	0	0	0	0	0	0	0	0	1	1	0	0	6.6	4.4
CON__Q0VCM5	CON__Q0VCM5	3	3	3				1	3	3	3	1	2	0	1	0	0	0	2	2	0	0	2	1	2	0	1	0	0	0	2	2	0	0	2	1	2	0	1	0	0	0	2	2	0	0	2	4.4	4.4
CON__Q14532;CON__A2AB72;B1ATJ5;Q62168	CON__Q14532	5;2;2;2	2;1;1;1	2;1;1;1				4	5	2	2	1	1	5	2	1	1	1	3	1	1	2	1	0	0	2	0	0	0	0	0	0	0	0	0	0	0	2	0	0	0	0	0	0	0	0	0	12.7	6.5
CON__Q9UE12;CON__Q15323;CON__Q6NTB9;CON__O76009;CON__Q14525;CON__REFSEQ:XP_986630;Q8K0Y2;Q61897;CON__O76011;CON__Q8IUT8;CON__O76015;CON__O76013;CON__O76014;Q6IFX3;E9PV64;CON__Q6IFU5	CON__Q9UE12;CON__Q15323;CON__Q6NTB9;CON__O76009;CON__Q14525;CON__REFSEQ:XP_986630;Q8K0Y2;Q61897	10;10;6;6;6;5;5;5;3;3;2;2;2;2;1;1	9;9;6;6;5;4;5;4;3;3;1;1;1;1;1;1	3;3;1;1;1;0;0;0;0;0;0;0;0;0;0;0	Keratin, type I cuticular Ha3-I;Keratin, type I cuticular Ha3-II	Krt33a;Krt33b	;;;;;;;	16	10	9	3	1	1	4	3	1	1	1	4	1	5	8	1	0	0	3	2	0	0	0	3	0	4	7	0	0	0	0	0	0	0	0	0	0	1	2	0	23.3	21.6
CON__Q1RMK2	CON__Q1RMK2	1	1	1				1	1	1	1	0	0	0	0	0	0	1	1	1	1	1	1	0	0	0	0	0	0	1	1	1	1	1	1	0	0	0	0	0	0	1	1	1	1	1	1	2.7	2.7
CON__Q1RMN8	CON__Q1RMN8	3	3	3				1	3	3	3	3	1	0	0	3	0	0	3	3	1	1	1	3	1	0	0	3	0	0	3	3	1	1	1	3	1	0	0	3	0	0	3	3	1	1	1	15.8	15.8
CON__Q28065	CON__Q28065	2	2	2				1	2	2	2	1	0	1	1	1	1	0	0	0	2	2	0	1	0	1	1	1	1	0	0	0	2	2	0	1	0	1	1	1	1	0	0	0	2	2	0	5.2	5.2
CON__Q2KIS7	CON__Q2KIS7	1	1	1				1	1	1	1	1	0	0	0	1	0	0	0	0	0	0	0	1	0	0	0	1	0	0	0	0	0	0	0	1	0	0	0	1	0	0	0	0	0	0	0	10.4	10.4
CON__Q2KIU3	CON__Q2KIU3	1	1	1				1	1	1	1	1	0	0	0	1	0	0	0	0	0	0	0	1	0	0	0	1	0	0	0	0	0	0	0	1	0	0	0	1	0	0	0	0	0	0	0	7	7
CON__Q2KJF1	CON__Q2KJF1	4	4	4				1	4	4	4	4	1	0	0	4	0	0	2	1	1	0	1	4	1	0	0	4	0	0	2	1	1	0	1	4	1	0	0	4	0	0	2	1	1	0	1	8.5	8.5
CON__Q2UVX4	CON__Q2UVX4	34	21	21				1	34	21	21	26	11	3	4	26	6	3	11	13	1	0	13	14	8	1	1	16	3	1	5	8	0	0	10	14	8	1	1	16	3	1	5	8	0	0	10	21.6	15.7
CON__Q2YDI2	CON__Q2YDI2	1	1	1				1	1	1	1	1	1	1	0	1	0	0	1	1	1	1	1	1	1	1	0	1	0	0	1	1	1	1	1	1	1	1	0	1	0	0	1	1	1	1	1	3.4	3.4
CON__Q3MHN5	CON__Q3MHN5	22	2	2				1	22	2	2	18	10	1	1	18	5	4	13	12	0	2	9	2	1	0	0	2	1	1	2	2	0	1	1	2	1	0	0	2	1	1	2	2	0	1	1	45.4	4
CON__Q3SX09	CON__Q3SX09	10	8	6				1	10	8	6	9	9	1	3	7	6	7	9	10	3	3	9	8	7	1	2	7	4	5	7	8	1	1	7	6	5	0	1	5	3	4	6	6	1	1	5	44.8	35.3
CON__Q3SX14	CON__Q3SX14	14	1	1				1	14	1	1	6	11	5	6	8	12	11	8	9	12	10	11	1	1	0	0	1	0	0	1	1	0	0	1	1	1	0	0	1	0	0	1	1	0	0	1	19.8	1
CON__Q3SZ57	CON__Q3SZ57	9	9	9				1	9	9	9	5	4	1	0	5	0	1	6	6	0	1	6	5	4	1	0	5	0	1	6	6	0	1	6	5	4	1	0	5	0	1	6	6	0	1	6	16.2	16.2
CON__Q3SZH5	CON__Q3SZH5	2	2	2				1	2	2	2	2	1	0	0	2	0	0	0	0	0	0	1	2	1	0	0	2	0	0	0	0	0	0	1	2	1	0	0	2	0	0	0	0	0	0	1	8.3	8.3
CON__Q3SZR3	CON__Q3SZR3	18	18	18				1	18	18	18	14	13	4	4	13	6	7	16	15	7	7	12	14	13	4	4	13	6	7	16	15	7	7	12	14	13	4	4	13	6	7	16	15	7	7	12	55.4	55.4
CON__Q3SZV7	CON__Q3SZV7	6	6	6				1	6	6	6	4	1	2	0	6	2	2	0	0	0	2	2	4	1	2	0	6	2	2	0	0	0	2	2	4	1	2	0	6	2	2	0	0	0	2	2	16.5	16.5
CON__Q3T052;E9Q5L2;E9PVD2;A6X935-2;A6X935	CON__Q3T052	10;2;2;2;2	10;2;2;2;2	10;2;2;2;2				5	10	10	10	3	6	0	0	4	2	0	5	7	0	0	8	3	6	0	0	4	2	0	5	7	0	0	8	3	6	0	0	4	2	0	5	7	0	0	8	13	13
CON__Q3TTY5;Q3TTY5	CON__Q3TTY5;Q3TTY5	14;14	1;1	1;1	Keratin, type II cytoskeletal 2 epidermal	Krt2	;	2	14	1	1	7	11	10	10	9	8	9	11	9	8	7	10	0	0	0	0	0	0	0	1	0	0	0	0	0	0	0	0	0	0	0	1	0	0	0	0	11.2	1.6
CON__Q3Y5Z3	CON__Q3Y5Z3	3	3	3				1	3	3	3	3	0	0	0	3	0	1	1	1	0	1	0	3	0	0	0	3	0	1	1	1	0	1	0	3	0	0	0	3	0	1	1	1	0	1	0	16.2	16.2
CON__Q3ZBS7	CON__Q3ZBS7	2	2	2				1	2	2	2	2	1	0	0	1	2	2	0	0	1	1	1	2	1	0	0	1	2	2	0	0	1	1	1	2	1	0	0	1	2	2	0	0	1	1	1	4.8	4.8
CON__Q58D62	CON__Q58D62	6	6	6				1	6	6	6	5	2	0	1	6	1	1	1	1	0	0	2	5	2	0	1	6	1	1	1	1	0	0	2	5	2	0	1	6	1	1	1	1	0	0	2	18.1	18.1
CON__Q5D862	CON__Q5D862	11	11	11				1	11	11	11	3	10	10	10	5	1	2	7	5	5	2	7	3	10	10	10	5	1	2	7	5	5	2	7	3	10	10	10	5	1	2	7	5	5	2	7	10.3	10.3
CON__Q5XKE5	CON__Q5XKE5	15	1	0				1	15	1	0	8	11	9	11	12	6	9	10	8	8	7	12	1	0	0	0	1	0	1	0	0	0	0	1	0	0	0	0	0	0	0	0	0	0	0	0	16.6	1.9
CON__Q5XQN5;CON__Q922U2;Q922U2	CON__Q5XQN5;CON__Q922U2;Q922U2	40;34;34	1;1;1	0;0;0	Keratin, type II cytoskeletal 5	Krt5	;;	3	40	1	0	19	30	28	28	28	17	18	27	21	22	22	26	0	0	1	0	0	1	0	1	0	1	0	0	0	0	0	0	0	0	0	0	0	0	0	0	43.8	1.5
E9Q1Y9;CON__Q61726;Q9ERE2;E9QLY5;P97861;Q6IMF0	E9Q1Y9;CON__Q61726;Q9ERE2;E9QLY5;P97861;Q6IMF0	10;10;9;9;9;8	1;1;1;1;1;1	0;0;0;0;0;0	Keratin, type II cuticular Hb1;Keratin, type II cuticular Hb6;Keratin, type II cuticular Hb3	5430421N21Rik;Krt81;Krt86;Krt83	;;;;;	6	10	1	0	2	2	2	1	2	2	2	1	1	3	9	2	0	0	0	0	0	0	0	0	0	0	1	0	0	0	0	0	0	0	0	0	0	0	0	0	14.6	1.9
CON__Q6IFX2;Q6IFX2	CON__Q6IFX2;Q6IFX2	22;22	2;2	1;1	Keratin, type I cytoskeletal 42	Krt42	;	2	22	2	1	7	13	12	12	20	6	8	12	12	10	10	11	0	1	0	0	0	0	0	0	1	0	0	0	0	0	0	0	0	0	0	0	1	0	0	0	37.8	5.8
CON__Q6KB66-1	CON__Q6KB66-1	6	5	4				1	6	5	4	1	3	3	5	1	2	2	1	2	1	2	2	0	2	3	5	0	1	1	1	1	0	1	1	0	2	2	4	0	1	1	1	1	0	1	1	15	12.4
CON__Q6NT21;CON__P78385;CON__O43790;CON__Q14533	CON__Q6NT21;CON__P78385;CON__O43790;CON__Q14533	15;14;13;13	13;12;11;11	3;2;3;3			;;;	4	15	13	3	2	3	2	1	2	3	2	4	1	6	14	3	0	1	1	0	0	1	0	3	0	5	13	1	0	0	0	0	0	0	0	0	0	1	3	0	22.1	20.7
CON__Q8N1N4-2;CON__Q7RTT2	CON__Q8N1N4-2;CON__Q7RTT2	8;8	5;5	5;5			;	2	8	5	5	3	5	4	5	4	2	3	3	3	3	2	5	0	3	2	3	1	0	0	2	2	2	1	2	0	3	2	3	1	0	0	2	2	2	1	2	13.1	10.4
CON__Q7Z3Y7	CON__Q7Z3Y7	5	1	1				1	5	1	1	3	4	4	5	4	3	3	3	3	3	3	4	0	0	1	1	0	0	1	0	0	0	0	0	0	0	1	1	0	0	1	0	0	0	0	0	8.6	3.1
CON__Q7Z794	CON__Q7Z794	12	7	5				1	12	7	5	3	6	5	9	3	3	3	5	4	4	4	5	2	2	2	6	2	2	1	1	1	2	2	2	2	1	2	5	2	2	1	1	1	1	2	1	17.3	11.9
CON__Q86YZ3	CON__Q86YZ3	24	24	24				1	24	24	24	7	21	13	19	7	6	6	16	16	11	7	15	7	21	13	19	7	6	6	16	16	11	7	15	7	21	13	19	7	6	6	16	16	11	7	15	20.4	20.4
CON__Q92764	CON__Q92764	6	3	1				1	6	3	1	1	1	2	1	1	2	1	4	1	1	4	1	0	0	0	0	0	1	0	2	0	0	1	0	0	0	0	0	0	1	0	1	0	0	0	0	14.8	7.8
CON__Q95121	CON__Q95121	3	1	1				1	3	1	1	2	0	0	0	2	0	0	3	2	0	0	1	1	0	0	0	1	0	0	1	1	0	0	1	1	0	0	0	1	0	0	1	1	0	0	1	12.3	7.2
CON__Q9C075	CON__Q9C075	2	1	1				1	2	1	1	1	0	1	1	2	1	1	2	2	1	0	1	1	0	0	0	1	1	1	1	1	0	0	1	1	0	0	0	1	1	1	1	1	0	0	1	5.5	3.3
CON__Q9D646;Q9D646	CON__Q9D646;Q9D646	6;6	1;1	1;1	Keratin, type I cuticular Ha4	Krt34	;	2	6	1	1	0	0	3	2	0	1	1	3	0	4	5	0	0	0	0	0	0	1	1	0	0	1	1	0	0	0	0	0	0	1	1	0	0	1	1	0	16.8	3.3
CON__Q9NSB4;Q99M74	CON__Q9NSB4;Q99M74	5;3	2;1	2;1	Keratin, type II cuticular Hb2	Krt82	;	2	5	2	2	1	0	1	0	1	1	1	1	0	1	3	1	1	0	0	0	1	1	1	0	0	0	0	0	1	0	0	0	1	1	1	0	0	0	0	0	11.1	5.5
CON__Q9TRI1;G3X977;Q61703;Q3UEG7	CON__Q9TRI1	21;8;8;4	21;8;8;4	21;8;8;4				4	21	21	21	17	11	2	2	15	2	1	14	13	2	0	16	17	11	2	2	15	2	1	14	13	2	0	16	17	11	2	2	15	2	1	14	13	2	0	16	25.4	25.4
CON__Q9TTE1	CON__Q9TTE1	19	10	10				1	19	10	10	16	15	3	7	16	11	9	18	16	7	5	14	8	8	2	4	8	5	2	10	9	2	1	8	8	8	2	4	8	5	2	10	9	2	1	8	53.3	33.3
CON__REFSEQ:XP_001252647	CON__REFSEQ:XP_001252647	20	18	6				1	20	18	6	15	13	5	2	17	5	6	17	16	2	8	12	13	11	5	1	15	5	6	16	15	2	8	10	6	5	2	0	6	2	2	6	6	1	3	5	47.2	43.4
CON__REFSEQ:XP_585019	CON__REFSEQ:XP_585019	3	3	3				1	3	3	3	1	0	0	0	2	0	0	3	3	0	0	2	1	0	0	0	2	0	0	3	3	0	0	2	1	0	0	0	2	0	0	3	3	0	0	2	6.5	6.5
Q8BL67;E9QNK9;D0VYS2-2;D0VYS2	Q8BL67;E9QNK9;D0VYS2-2;D0VYS2	1;1;1;1	1;1;1;1	1;1;1;1	Heat shock factor protein 3	Hsf3	;;;	4	1	1	1	0	0	0	0	0	0	1	0	0	0	0	0	0	0	0	0	0	0	1	0	0	0	0	0	0	0	0	0	0	0	1	0	0	0	0	0	4.8	4.8
D2K6L9;P97287	D2K6L9;P97287	1;1	1;1	1;1	Induced myeloid leukemia cell differentiation protein Mcl-1 homolog	Mcl1	;	2	1	1	1	0	0	0	0	0	1	1	0	0	1	1	0	0	0	0	0	0	1	1	0	0	1	1	0	0	0	0	0	0	1	1	0	0	1	1	0	7.4	7.4
D3YTK7;Q9R069	D3YTK7;Q9R069	3;3	3;3	3;3	Basal cell adhesion molecule	Bcam	;	2	3	3	3	0	0	0	1	0	0	0	0	0	0	1	2	0	0	0	1	0	0	0	0	0	0	1	2	0	0	0	1	0	0	0	0	0	0	1	2	25.9	25.9
D3YTM1;E9Q9A0;D3YUD3;D3YUL8;D3Z230;Q9EPW0	D3YTM1;E9Q9A0;D3YUD3;D3YUL8;D3Z230;Q9EPW0	3;3;3;3;3;3	3;3;3;3;3;3	3;3;3;3;3;3	Type I inositol 3,4-bisphosphate 4-phosphatase	Inpp4a	;;;;;	6	3	3	3	0	0	0	0	0	0	0	0	0	3	3	0	0	0	0	0	0	0	0	0	0	3	3	0	0	0	0	0	0	0	0	0	0	3	3	0	3.8	3.8
D3YTN1	D3YTN1	6	1	1		Kpna4		1	6	1	1	1	4	6	6	1	3	2	1	0	5	6	5	0	0	1	1	0	0	0	0	0	0	1	0	0	0	1	1	0	0	0	0	0	0	1	0	58	9.8
D3YTN3;D3Z458;Q9CRA4	D3YTN3;D3Z458;Q9CRA4	1;1;1	1;1;1	1;1;1	Methylsterol monooxygenase 1	Msmo1	;;	3	1	1	1	0	0	0	0	0	0	0	0	0	1	1	0	0	0	0	0	0	0	0	0	0	1	1	0	0	0	0	0	0	0	0	0	0	1	1	0	38.2	38.2
D3YTP3	D3YTP3	1	1	1		Mtx3		1	1	1	1	0	0	0	0	0	0	0	0	0	1	1	0	0	0	0	0	0	0	0	0	0	1	1	0	0	0	0	0	0	0	0	0	0	1	1	0	3.8	3.8
D3YTQ3;F6VQH5	D3YTQ3;F6VQH5	16;15	1;0	1;0		Hnrnpdl	;	2	16	1	1	7	13	9	10	7	14	14	5	8	12	14	12	0	1	1	1	0	1	1	0	0	1	1	1	0	1	1	1	0	1	1	0	0	1	1	1	30.7	1.9
D3YTQ6;D3Z4I0;D3Z3Y1	D3YTQ6;D3Z4I0;D3Z3Y1	3;3;3	3;3;3	3;3;3		Pigg	;;	3	3	3	3	1	0	3	3	1	1	1	0	0	1	0	0	1	0	3	3	1	1	1	0	0	1	0	0	1	0	3	3	1	1	1	0	0	1	0	0	5.2	5.2
D3YTR5;Q9Z2D8-2;Q9Z2D8;D3YTR4;F6WZH1	D3YTR5;Q9Z2D8-2;Q9Z2D8;D3YTR4;F6WZH1	8;8;8;7;5	8;8;8;7;5	8;8;8;7;5	Methyl-CpG-binding domain protein 3	Mbd3	;;;;	5	8	8	8	1	5	0	3	0	3	2	0	0	3	3	4	1	5	0	3	0	3	2	0	0	3	3	4	1	5	0	3	0	3	2	0	0	3	3	4	30.7	30.7
D3YWU4;D3YWA9;D3YTR6;Q8R0G7;D6REG2	D3YWU4;D3YWA9;D3YTR6;Q8R0G7;D6REG2	2;2;2;2;1	2;2;2;2;1	2;2;2;2;1	Protein spinster homolog 1	Spns1	;;;;	5	2	2	2	0	0	2	0	0	1	1	0	0	2	0	0	0	0	2	0	0	1	1	0	0	2	0	0	0	0	2	0	0	1	1	0	0	2	0	0	17.2	17.2
D6RJL4;D3YTR9	D6RJL4;D3YTR9	1;1	1;1	1;1		Ccdc64	;	2	1	1	1	0	0	0	0	0	0	0	0	0	0	0	1	0	0	0	0	0	0	0	0	0	0	0	1	0	0	0	0	0	0	0	0	0	0	0	1	36.4	36.4
D3YWT0;D3YTS1;Q9R0P6;D3Z569	D3YWT0;D3YTS1;Q9R0P6;D3Z569	9;9;9;8	9;9;9;8	9;9;9;8	Signal peptidase complex catalytic subunit SEC11;Signal peptidase complex catalytic subunit SEC11A	Sec11a	;;;	4	9	9	9	0	0	5	3	0	7	7	0	1	8	7	0	0	0	5	3	0	7	7	0	1	8	7	0	0	0	5	3	0	7	7	0	1	8	7	0	60	60
F7ATU7;D3YTS3;Q68FD9	F7ATU7;D3YTS3;Q68FD9	5;5;5	5;5;5	5;5;5	UPF0606 protein KIAA1549	D630045J12Rik;Kiaa1549	;;	3	5	5	5	0	1	2	1	0	1	0	0	0	3	3	0	0	1	2	1	0	1	0	0	0	3	3	0	0	1	2	1	0	1	0	0	0	3	3	0	5.4	5.4
D3YTT4;Q9D7B6	D3YTT4;Q9D7B6	6;6	6;6	6;6	Isobutyryl-CoA dehydrogenase, mitochondrial	Acad8	;	2	6	6	6	0	1	3	0	0	4	4	0	0	6	4	1	0	1	3	0	0	4	4	0	0	6	4	1	0	1	3	0	0	4	4	0	0	6	4	1	16.9	16.9
D3YTT7	D3YTT7	16	1	1				1	16	1	1	11	13	14	13	9	16	16	7	9	15	15	12	0	0	0	0	0	1	1	0	0	0	0	0	0	0	0	0	0	1	1	0	0	0	0	0	59.3	5.4
D3YU23;D3Z6J2;D3YWR3;D3Z4V0;D3YWB1;D3Z6H9;D3Z3X6;D3Z6H7;D3Z634;D3Z593;D3Z3G4;D3YTW7;K3W4M8;D3YVT9;D3Z4S7;D3Z5M6;Q80TS3-4;Q80TS3-2;Q80TS3-5;Q80TS3;Q80TS3-3;Q80TS3-6;F6WMY5	D3YU23;D3Z6J2;D3YWR3;D3Z4V0;D3YWB1;D3Z6H9;D3Z3X6;D3Z6H7;D3Z634;D3Z593;D3Z3G4;D3YTW7;K3W4M8;D3YVT9;D3Z4S7;D3Z5M6;Q80TS3-4;Q80TS3-2;Q80TS3-5;Q80TS3;Q80TS3-3;Q80TS3-6	6;6;6;6;6;6;6;6;6;6;6;6;6;6;6;6;6;6;6;6;6;5;1	6;6;6;6;6;6;6;6;6;6;6;6;6;6;6;6;6;6;6;6;6;5;1	6;6;6;6;6;6;6;6;6;6;6;6;6;6;6;6;6;6;6;6;6;5;1	Latrophilin-3	Adgrl3;Lphn3	;;;;;;;;;;;;;;;;;;;;;	23	6	6	6	0	4	6	5	1	1	0	2	1	1	2	2	0	4	6	5	1	1	0	2	1	1	2	2	0	4	6	5	1	1	0	2	1	1	2	2	9	9
D3YU12;Q8K2T1;G5E8S7;Q8K2T1-2;Q8K2T1-3	D3YU12;Q8K2T1;G5E8S7;Q8K2T1-2;Q8K2T1-3	13;13;12;12;9	13;13;12;12;9	13;13;12;12;9	NmrA-like family domain-containing protein 1	Nmral1	;;;;	5	13	13	13	0	3	4	3	4	8	8	0	0	13	11	2	0	3	4	3	4	8	8	0	0	13	11	2	0	3	4	3	4	8	8	0	0	13	11	2	55.2	55.2
D3YU17;Q8VCM8;F6S731	D3YU17;Q8VCM8	16;16;3	16;16;3	16;16;3	Nicalin	Ncln	;	3	16	16	16	0	0	8	10	0	6	6	0	0	12	9	0	0	0	8	10	0	6	6	0	0	12	9	0	0	0	8	10	0	6	6	0	0	12	9	0	27.9	27.9
D3Z589;D3YU22;D3YU59;Q3UH68;Q3UH68-3;Q3UH68-2;F6W1Y9;D6RHT2;D3YV55;F6X3N8	D3Z589;D3YU22;D3YU59;Q3UH68;Q3UH68-3;Q3UH68-2	7;7;7;7;5;4;1;1;1;1	7;7;7;7;5;4;1;1;1;1	7;7;7;7;5;4;1;1;1;1	LIM and calponin homology domains-containing protein 1	Limch1	;;;;;	10	7	7	7	1	1	1	2	1	3	2	0	0	3	1	2	1	1	1	2	1	3	2	0	0	3	1	2	1	1	1	2	1	3	2	0	0	3	1	2	12.5	12.5
D3YU38;Q9CXE2	D3YU38;Q9CXE2	2;2	2;2	2;2	B-cell CLL/lymphoma 7 protein family member A	Bcl7a	;	2	2	2	2	0	1	1	0	0	0	0	0	0	2	0	1	0	1	1	0	0	0	0	0	0	2	0	1	0	1	1	0	0	0	0	0	0	2	0	1	39.2	39.2
D3YU76	D3YU76	1	1	1		Satb1		1	1	1	1	1	0	0	0	1	0	0	1	1	1	1	0	1	0	0	0	1	0	0	1	1	1	1	0	1	0	0	0	1	0	0	1	1	1	1	0	95.2	95.2
D3YU78;Q9JJR8	D3YU78;Q9JJR8	1;1	1;1	1;1	Transmembrane protein 9B	Tmem9b	;	2	1	1	1	0	0	1	1	0	0	1	0	0	1	1	0	0	0	1	1	0	0	1	0	0	1	1	0	0	0	1	1	0	0	1	0	0	1	1	0	9.9	9.9
D3YUA0;Q99JH8	D3YUA0;Q99JH8	1;1	1;1	1;1	ER lumen protein-retaining receptor;ER lumen protein-retaining receptor 1	Kdelr1	;	2	1	1	1	0	0	0	1	0	1	1	0	0	1	1	0	0	0	0	1	0	1	1	0	0	1	1	0	0	0	0	1	0	1	1	0	0	1	1	0	12.7	12.7
D3YUD4;E9PYH6	D3YUD4;E9PYH6	1;1	1;1	1;1	Histone-lysine N-methyltransferase	Setd1a	;	2	1	1	1	0	0	0	0	0	0	0	0	0	1	1	0	0	0	0	0	0	0	0	0	0	1	1	0	0	0	0	0	0	0	0	0	0	1	1	0	5.7	5.7
D3YUE4	D3YUE4	1	1	1		Fam151b		1	1	1	1	0	1	0	1	0	0	0	0	0	0	0	1	0	1	0	1	0	0	0	0	0	0	0	1	0	1	0	1	0	0	0	0	0	0	0	1	3.6	3.6
E9Q226;D3YUJ3	E9Q226;D3YUJ3	2;2	1;1	1;1		Ccnyl1	;	2	2	1	1	0	0	0	0	0	0	0	0	0	2	1	0	0	0	0	0	0	0	0	0	0	1	0	0	0	0	0	0	0	0	0	0	0	1	0	0	9.6	5.8
D3YUM1;Q91YT0;D3Z1U9;D3Z0K1;D3YXX5;D6RG60	D3YUM1;Q91YT0;D3Z1U9	21;21;17;9;7;5	21;21;17;9;7;5	21;21;17;9;7;5	NADH dehydrogenase [ubiquinone] flavoprotein 1, mitochondrial	Ndufv1	;;	6	21	21	21	0	1	12	14	0	17	15	0	1	15	14	0	0	1	12	14	0	17	15	0	1	15	14	0	0	1	12	14	0	17	15	0	1	15	14	0	50.1	50.1
D3YUM8	D3YUM8	4	1	1	Proteasome subunit beta type	Gm4950		1	4	1	1	1	1	1	2	1	2	1	1	1	3	2	1	0	0	0	1	0	0	0	0	0	0	0	0	0	0	0	1	0	0	0	0	0	0	0	0	21	12.7
D3YUP1;Q9WVG6-2;Q9WVG6;D6RFA7	D3YUP1;Q9WVG6-2;Q9WVG6	8;8;8;2	8;8;8;2	8;8;8;2	Histone-arginine methyltransferase CARM1	Carm1	;;	4	8	8	8	0	5	7	7	1	4	4	0	0	4	4	4	0	5	7	7	1	4	4	0	0	4	4	4	0	5	7	7	1	4	4	0	0	4	4	4	12.1	12.1
D3YUP9;Q9R1V6-19;Q9R1V6-2;Q9R1V6-18;Q9R1V6-21;Q9R1V6-20;Q9R1V6-1;Q9R1V6-9;Q9R1V6-5;Q9R1V6-4;Q9R1V6-17;Q9R1V6-16;Q9R1V6-6;Q9R1V6;Q9R1V6-7;Q9R1V6-10;Q9R1V6-13;Q9R1V6-15;Q9R1V6-8;Q9R1V6-14;Q9R1V6-11;Q9R1V6-12;D3YUQ0	D3YUP9;Q9R1V6-19;Q9R1V6-2;Q9R1V6-18;Q9R1V6-21;Q9R1V6-20;Q9R1V6-1;Q9R1V6-9;Q9R1V6-5;Q9R1V6-4;Q9R1V6-17;Q9R1V6-16;Q9R1V6-6;Q9R1V6;Q9R1V6-7;Q9R1V6-10;Q9R1V6-13;Q9R1V6-15;Q9R1V6-8;Q9R1V6-14;Q9R1V6-11;Q9R1V6-12;D3YUQ0	2;2;2;2;2;2;2;2;2;2;2;2;2;2;2;2;2;2;2;2;2;2;1	2;2;2;2;2;2;2;2;2;2;2;2;2;2;2;2;2;2;2;2;2;2;1	2;2;2;2;2;2;2;2;2;2;2;2;2;2;2;2;2;2;2;2;2;2;1	Disintegrin and metalloproteinase domain-containing protein 22	Adam22	;;;;;;;;;;;;;;;;;;;;;;	23	2	2	2	1	0	0	0	2	0	0	1	1	0	0	0	1	0	0	0	2	0	0	1	1	0	0	0	1	0	0	0	2	0	0	1	1	0	0	0	4.8	4.8
D3YUR9;Q8VDN4;D6RJ58	D3YUR9;Q8VDN4;D6RJ58	2;2;1	2;2;1	2;2;1	Coiled-coil domain-containing protein 92	Ccdc92	;;	3	2	2	2	0	1	1	1	0	2	1	0	0	1	0	2	0	1	1	1	0	2	1	0	0	1	0	2	0	1	1	1	0	2	1	0	0	1	0	2	19.8	19.8
D3YUS1;D3YYW4	D3YUS1;D3YYW4	8;4	1;0	1;0		Prkag2	;	2	8	1	1	0	3	4	5	0	4	1	0	1	7	7	5	0	0	0	1	0	0	0	0	0	0	0	0	0	0	0	1	0	0	0	0	0	0	0	0	29.5	4.5
D3YUS5;E9PYD8;E9PW37	D3YUS5;E9PYD8;E9PW37	2;2;2	1;1;1	1;1;1		Rasal2	;;	3	2	1	1	0	0	0	1	0	0	0	0	0	2	1	0	0	0	0	0	0	0	0	0	0	1	0	0	0	0	0	0	0	0	0	0	0	1	0	0	1.5	0.8
D3YUU4;Q61124	D3YUU4;Q61124	1;1	1;1	1;1	Battenin	Cln3	;	2	1	1	1	0	0	0	0	0	0	0	0	0	1	0	0	0	0	0	0	0	0	0	0	0	1	0	0	0	0	0	0	0	0	0	0	0	1	0	0	11.7	11.7
D3Z730;Q3UUT0;G3X9H1;D3Z729;Q0P688;D3YUV9;Q8BMB3	D3Z730;Q3UUT0;G3X9H1;D3Z729;Q0P688;D3YUV9;Q8BMB3	1;1;1;1;1;1;1	1;1;1;1;1;1;1	1;1;1;1;1;1;1	Eukaryotic translation initiation factor 4E type 2	Eif4e2	;;;;;;	7	1	1	1	1	1	0	1	1	1	1	1	1	1	1	1	1	1	0	1	1	1	1	1	1	1	1	1	1	1	0	1	1	1	1	1	1	1	1	1	7	7
D3YUW8;D3YUX1;Q0VGT3;Q8BZH4	D3YUW8;D3YUX1;Q0VGT3;Q8BZH4	8;8;8;8	8;8;8;8	8;8;8;8	Pogo transposable element with ZNF domain	Pogz	;;;	4	8	8	8	0	0	3	3	0	3	5	0	0	6	6	0	0	0	3	3	0	3	5	0	0	6	6	0	0	0	3	3	0	3	5	0	0	6	6	0	8.2	8.2
D3YUX2;Q8VBX6-2;Q8VBX6;Q8VBX6-4;Q8VBX6-3;A3KG81;A3KG83;A3KG84;A3KG82;F7D0H8;A2ADS6;Q63ZW7-4;Q63ZW7-3;Q63ZW7-2;Q63ZW7;A3KG80	D3YUX2;Q8VBX6-2;Q8VBX6;Q8VBX6-4;Q8VBX6-3;A3KG81	25;25;25;25;25;13;6;6;4;4;2;2;2;2;2;1	25;25;25;25;25;13;6;6;4;4;2;2;2;2;2;1	25;25;25;25;25;13;6;6;4;4;2;2;2;2;2;1	Multiple PDZ domain protein	Mpdz	;;;;;	16	25	25	25	0	4	0	0	0	21	17	0	0	17	13	5	0	4	0	0	0	21	17	0	0	17	13	5	0	4	0	0	0	21	17	0	0	17	13	5	16.4	16.4
F6QKX8;D3Z6I1;D3YV89	F6QKX8;D3Z6I1;D3YV89	1;1;1	1;1;1	1;1;1		Mmp27	;;	3	1	1	1	0	0	0	0	0	1	0	0	0	0	0	0	0	0	0	0	0	1	0	0	0	0	0	0	0	0	0	0	0	1	0	0	0	0	0	0	5.7	5.7
D3YV94	D3YV94	1	1	1		Lce6a		1	1	1	1	1	0	0	0	1	0	0	1	1	0	0	0	1	0	0	0	1	0	0	1	1	0	0	0	1	0	0	0	1	0	0	1	1	0	0	0	25.9	25.9
D3YVA2;Q91X97;D3Z2Z8;D3Z1M0	D3YVA2;Q91X97;D3Z2Z8	10;10;8;3	10;10;8;3	4;4;3;2	Neurocalcin-delta	Ncald	;;	4	10	10	4	4	4	4	5	4	5	6	5	5	10	9	6	4	4	4	5	4	5	6	5	5	10	9	6	2	3	3	3	2	2	3	3	3	4	3	3	48.9	48.9
H3BIV5;D3YVF0	H3BIV5;D3YVF0	4;4	4;4	4;4	A-kinase anchor protein 5	Akap5	;	2	4	4	4	0	1	3	2	0	0	1	0	0	3	2	2	0	1	3	2	0	0	1	0	0	3	2	2	0	1	3	2	0	0	1	0	0	3	2	2	16.8	16.8
D3YVK5;D3YVK4;Q9WV96;D6RG99;D6RJ48;D3YVK6	D3YVK5;D3YVK4;Q9WV96;D6RG99	4;4;4;2;1;1	4;4;4;2;1;1	4;4;4;2;1;1	Mitochondrial import inner membrane translocase subunit Tim10 B	Timm10b	;;;	6	4	4	4	0	0	1	1	0	1	1	0	0	3	4	0	0	0	1	1	0	1	1	0	0	3	4	0	0	0	1	1	0	1	1	0	0	3	4	0	37.6	37.6
D3YVL0;E9PW39;P23249	D3YVL0;E9PW39;P23249	4;4;4	4;4;4	4;4;4	Putative helicase MOV-10	Mov10	;;	3	4	4	4	0	3	1	1	0	4	4	0	0	3	3	2	0	3	1	1	0	4	4	0	0	3	3	2	0	3	1	1	0	4	4	0	0	3	3	2	5	5
D3Z1K9;E9Q7X8;D3YVL2;D3Z4F0	D3Z1K9;E9Q7X8;D3YVL2;D3Z4F0	1;1;1;1	1;1;1;1	1;1;1;1		Cfap70	;;;	4	1	1	1	0	0	0	0	0	0	0	0	1	0	0	0	0	0	0	0	0	0	0	0	1	0	0	0	0	0	0	0	0	0	0	0	1	0	0	0	1.3	1.3
D3YVM8;O55102;D3Z4L7	D3YVM8;O55102;D3Z4L7	2;2;1	2;2;1	2;2;1	Biogenesis of lysosome-related organelles complex 1 subunit 1	Bloc1s1	;;	3	2	2	2	0	2	2	2	0	2	2	0	0	2	2	2	0	2	2	2	0	2	2	0	0	2	2	2	0	2	2	2	0	2	2	0	0	2	2	2	18.2	18.2
D3YVN7;Q8BFR5;Q8BFR5-2	D3YVN7;Q8BFR5;Q8BFR5-2	22;22;16	22;22;16	22;22;16	Elongation factor Tu;Elongation factor Tu, mitochondrial	Gm9755;Tufm	;;	3	22	22	22	0	1	10	9	0	13	12	0	0	20	12	0	0	1	10	9	0	13	12	0	0	20	12	0	0	1	10	9	0	13	12	0	0	20	12	0	53.5	53.5
D3YVV7;G3UYX3	D3YVV7;G3UYX3	10;10	10;10	7;7		Nova2	;	2	10	10	7	4	8	8	8	7	8	7	3	2	10	10	8	4	8	8	8	7	8	7	3	2	10	10	8	1	5	6	6	4	5	5	2	2	7	7	5	29.7	29.7
D3YVW2;Q8BXA1;F6RUD1	D3YVW2;Q8BXA1	7;6;2	7;6;2	7;6;2	Golgi integral membrane protein 4	Golim4	;	3	7	7	7	1	0	2	2	1	3	3	0	2	4	1	0	1	0	2	2	1	3	3	0	2	4	1	0	1	0	2	2	1	3	3	0	2	4	1	0	15.8	15.8
D3YVZ9;P58059	D3YVZ9;P58059	2;2	2;2	2;2	28S ribosomal protein S21, mitochondrial	Mrps21	;	2	2	2	2	0	0	1	2	0	2	1	0	0	2	2	0	0	0	1	2	0	2	1	0	0	2	2	0	0	0	1	2	0	2	1	0	0	2	2	0	61.4	61.4
D3YW19;I1E4X5;Q8BWQ6;D3YW20;Q8BWQ6-3;Q8BWQ6-2;F6RR19;H3BJE8	D3YW19;I1E4X5;Q8BWQ6;D3YW20;Q8BWQ6-3;Q8BWQ6-2	6;6;6;5;5;3;2;1	6;6;6;5;5;3;2;1	6;6;6;5;5;3;2;1	UPF0505 protein C16orf62 homolog	9030624J02Rik	;;;;;	8	6	6	6	0	3	2	2	0	3	3	0	1	5	4	2	0	3	2	2	0	3	3	0	1	5	4	2	0	3	2	2	0	3	3	0	1	5	4	2	7.8	7.8
D3YWL1;D3YW33;P35276	D3YWL1;D3YW33;P35276	2;2;2	1;1;1	1;1;1	Ras-related protein Rab-3D	Rab3d	;;	3	2	1	1	2	2	2	2	2	1	2	1	1	2	2	2	1	1	1	1	1	0	1	0	0	1	1	1	1	1	1	1	1	0	1	0	0	1	1	1	28.3	10.4
D3Z3R1;Q6ZWZ4;D3YW41;D3Z7M8;D3YX71;P47964	D3Z3R1;Q6ZWZ4;D3YW41;D3Z7M8	5;5;5;3;2;2	5;5;5;3;2;2	5;5;5;3;2;2	60S ribosomal protein L36	Rpl36	;;;	6	5	5	5	1	3	2	3	1	4	3	0	0	3	4	4	1	3	2	3	1	4	3	0	0	3	4	4	1	3	2	3	1	4	3	0	0	3	4	4	24	24
D3YW48;O88456	D3YW48;O88456	9;9	9;9	9;9	Calpain small subunit 1	Capns1	;	2	9	9	9	2	5	4	4	3	9	9	1	1	7	6	5	2	5	4	4	3	9	9	1	1	7	6	5	2	5	4	4	3	9	9	1	1	7	6	5	53.1	53.1
D3YW52;Q61838;D3YUI3	D3YW52;Q61838;D3YUI3	2;2;1	1;1;1	1;1;1	Alpha-2-macroglobulin;Alpha-2-macroglobulin 165 kDa subunit;Alpha-2-macroglobulin 35 kDa subunit	Pzp;A2m	;;	3	2	1	1	1	1	0	0	2	0	0	1	2	1	0	1	0	1	0	0	1	0	0	0	1	0	0	0	0	1	0	0	1	0	0	0	1	0	0	0	2.3	1.7
D3YW66;Q8R1S0;F6ZE40;D6RG57	D3YW66;Q8R1S0;F6ZE40;D6RG57	5;5;4;4	5;5;4;4	5;5;4;4	Ubiquinone biosynthesis monooxygenase COQ6, mitochondrial	Coq6	;;;	4	5	5	5	0	1	1	1	1	1	4	1	0	4	3	1	0	1	1	1	1	1	4	1	0	4	3	1	0	1	1	1	1	1	4	1	0	4	3	1	7.4	7.4
H3BLI9;D3YW86;D3Z0V7;E9QLZ1;P62500-2;P62500-3;P62500	H3BLI9;D3YW86;D3Z0V7;E9QLZ1;P62500-2;P62500-3;P62500	1;1;1;1;1;1;1	1;1;1;1;1;1;1	1;1;1;1;1;1;1	TSC22 domain family protein 1	Tsc22d1	;;;;;;	7	1	1	1	0	1	0	0	0	0	0	0	1	1	0	1	0	1	0	0	0	0	0	0	1	1	0	1	0	1	0	0	0	0	0	0	1	1	0	1	14	14
D3YW87;D3Z576;Q8VHX6-2;Q8VHX6	D3YW87;D3Z576;Q8VHX6-2;Q8VHX6	111;111;111;111	98;98;98;98	98;98;98;98	Filamin-C	Flnc	;;;	4	111	98	98	6	82	24	29	3	100	96	6	13	97	71	58	4	72	17	24	2	87	83	4	10	84	61	47	4	72	17	24	2	87	83	4	10	84	61	47	49.9	46
D3YWB9;Q99P47	D3YWB9;Q99P47	3;3	3;3	3;3	Contactin-associated protein-like 4	Cntnap4	;	2	3	3	3	0	2	1	1	0	0	0	1	0	0	0	3	0	2	1	1	0	0	0	1	0	0	0	3	0	2	1	1	0	0	0	1	0	0	0	3	2.6	2.6
D3YWH4;D3Z6X7;Q9DBU0;D6RGM8;D3YYW1;D3Z279	D3YWH4;D3Z6X7;Q9DBU0;D6RGM8	3;3;3;2;1;1	3;3;3;2;1;1	3;3;3;2;1;1	Transmembrane 9 superfamily member 1	Tm9sf1	;;;	6	3	3	3	0	0	2	2	0	1	1	0	0	2	2	0	0	0	2	2	0	1	1	0	0	2	2	0	0	0	2	2	0	1	1	0	0	2	2	0	7	7
F6T1N2;D3YWI4;E9Q1I6;F8WHT5;G3UVW1;D6RI47;P19258	F6T1N2;D3YWI4;E9Q1I6;F8WHT5;G3UVW1;D6RI47;P19258	3;3;3;3;3;3;3	3;3;3;3;3;3;3	3;3;3;3;3;3;3	Protein Mpv17	Mpv17	;;;;;;	7	3	3	3	0	0	1	0	0	2	2	0	0	3	2	0	0	0	1	0	0	2	2	0	0	3	2	0	0	0	1	0	0	2	2	0	0	3	2	0	13.7	13.7
J3QM73;D3YWJ5;D3Z325;D3Z312;Q921Z5-2;Q921Z5;D3Z205;D3Z0Q1	J3QM73;D3YWJ5;D3Z325;D3Z312;Q921Z5-2;Q921Z5;D3Z205;D3Z0Q1	3;3;3;3;3;3;2;2	3;3;3;3;3;3;2;2	3;3;3;3;3;3;2;2	Tumor necrosis factor alpha-induced protein 8	Tnfaip8	;;;;;;;	8	3	3	3	0	1	0	0	1	3	3	0	0	3	3	0	0	1	0	0	1	3	3	0	0	3	3	0	0	1	0	0	1	3	3	0	0	3	3	0	25.9	25.9
D3YWJ8;D3YYB5;G5E8P9;Q8K0T4	D3YWJ8;D3YYB5;G5E8P9;Q8K0T4	1;1;1;1	1;1;1;1	1;1;1;1	Katanin p60 ATPase-containing subunit A-like 1	Katnal1	;;;	4	1	1	1	0	0	0	1	0	0	0	0	0	0	0	0	0	0	0	1	0	0	0	0	0	0	0	0	0	0	0	1	0	0	0	0	0	0	0	0	7.2	7.2
D3YWJ9;Q69Z89-4;Q69Z89-2;Q69Z89-5;Q69Z89	D3YWJ9;Q69Z89-4;Q69Z89-2;Q69Z89-5;Q69Z89	1;1;1;1;1	1;1;1;1;1	1;1;1;1;1	Ras-associating and dilute domain-containing protein	Radil	;;;;	5	1	1	1	0	0	0	0	0	1	1	0	0	0	0	0	0	0	0	0	0	1	1	0	0	0	0	0	0	0	0	0	0	1	1	0	0	0	0	0	1.3	1.3
D3YWM6;Q91WG0	D3YWM6;Q91WG0	2;2	2;2	2;2	Acylcarnitine hydrolase	Ces2c	;	2	2	2	2	0	0	1	0	0	0	0	0	0	1	0	0	0	0	1	0	0	0	0	0	0	1	0	0	0	0	1	0	0	0	0	0	0	1	0	0	3.9	3.9
K3W4S5;D3YWM8;O35464-2;O35464;O35464-3;F6WLW8	K3W4S5;D3YWM8;O35464-2;O35464;O35464-3	3;3;3;3;2;1	3;3;3;3;2;1	3;3;3;3;2;1	Semaphorin-6A	Sema6a	;;;;	6	3	3	3	0	0	0	1	0	0	1	2	0	1	1	1	0	0	0	1	0	0	1	2	0	1	1	1	0	0	0	1	0	0	1	2	0	1	1	1	2.9	2.9
D6RIL3;D3YWN5;G5E8R5;E9Q8C9;E9QM16;Q91YK0-3;Q91YK0;Q91YK0-2;D3YUD9	D6RIL3;D3YWN5;G5E8R5;E9Q8C9;E9QM16;Q91YK0-3;Q91YK0;Q91YK0-2	4;4;4;4;4;3;3;3;1	4;4;4;4;4;3;3;3;1	4;4;4;4;4;3;3;3;1	Leucine-rich repeat-containing protein 49	Lrrc49	;;;;;;;	9	4	4	4	0	1	1	2	0	4	4	0	0	3	2	1	0	1	1	2	0	4	4	0	0	3	2	1	0	1	1	2	0	4	4	0	0	3	2	1	11.3	11.3
F7BX63;F7CV24;D6RHL8;D3YWN6;D3Z6I5;Q9QXP4	F7BX63;F7CV24;D6RHL8;D3YWN6;D3Z6I5;Q9QXP4	1;1;1;1;1;1	1;1;1;1;1;1	1;1;1;1;1;1	Protein downstream neighbor of Son	Donson	;;;;;	6	1	1	1	0	0	0	0	0	1	0	0	0	0	0	0	0	0	0	0	0	1	0	0	0	0	0	0	0	0	0	0	0	1	0	0	0	0	0	0	6.4	6.4
D3YWP3;P62751;D3YU45;D3Z1D6;D3YU46;D3YTY6;D3YW68	D3YWP3;P62751;D3YU45;D3Z1D6;D3YU46	17;17;13;13;10;4;3	17;17;13;13;10;4;3	17;17;13;13;10;4;3	60S ribosomal protein L23a	Rpl23a	;;;;	7	17	17	17	5	11	8	5	5	14	13	8	7	13	14	10	5	11	8	5	5	14	13	8	7	13	14	10	5	11	8	5	5	14	13	8	7	13	14	10	55.1	55.1
D3Z519;D3Z2W1;D3YWQ0	D3Z519;D3Z2W1;D3YWQ0	1;1;1	1;1;1	1;1;1	Diacylglycerol kinase	Dgki	;;	3	1	1	1	0	0	0	0	0	1	1	0	0	1	1	0	0	0	0	0	0	1	1	0	0	1	1	0	0	0	0	0	0	1	1	0	0	1	1	0	1.8	1.8
D3YWS2;E9QK48;Q7TNG5;Q7TNG5-2;D6RGM3	D3YWS2;E9QK48;Q7TNG5;Q7TNG5-2;D6RGM3	7;7;7;7;5	7;7;7;7;5	7;7;7;7;5	Echinoderm microtubule-associated protein-like 2	Eml2	;;;;	5	7	7	7	1	4	4	4	1	5	3	0	0	4	3	4	1	4	4	4	1	5	3	0	0	4	3	4	1	4	4	4	1	5	3	0	0	4	3	4	15.7	15.7
D3YWS7;F6SJM7;Q8R2K1-5;Q8R2K1-4;Q8R2K1-2;Q8R2K1;F6X9P4;Q8R2K1-3	D3YWS7;F6SJM7;Q8R2K1-5;Q8R2K1-4;Q8R2K1-2;Q8R2K1;F6X9P4;Q8R2K1-3	3;3;3;3;3;3;2;2	3;3;3;3;3;3;2;2	3;3;3;3;3;3;2;2	Fucose mutarotase	Fuom	;;;;;;;	8	3	3	3	2	3	1	1	2	2	3	1	2	2	2	3	2	3	1	1	2	2	3	1	2	2	2	3	2	3	1	1	2	2	3	1	2	2	2	3	38.1	38.1
D3YXV8;D3YWS8;Q8CBY3	D3YXV8;D3YWS8;Q8CBY3	3;3;3	3;3;3	3;3;3	Leukocyte receptor cluster member 8 homolog	Leng8	;;	3	3	3	3	0	0	1	2	0	2	2	0	1	3	3	0	0	0	1	2	0	2	2	0	1	3	3	0	0	0	1	2	0	2	2	0	1	3	3	0	5.6	5.6
D3YWT1;D3Z3N4;D3Z6Y3	D3YWT1;D3Z3N4	8;8;1	8;8;1	8;8;1		Hnrnph3	;	3	8	8	8	3	6	4	6	4	7	7	4	5	7	6	6	3	6	4	6	4	7	7	4	5	7	6	6	3	6	4	6	4	7	7	4	5	7	6	6	32.3	32.3
E9Q803;D3YWX2;Q9R0I7;F6YTL8	E9Q803;D3YWX2;Q9R0I7	5;5;4;2	5;5;4;2	5;5;4;2	YLP motif-containing protein 1	Ylpm1	;;	4	5	5	5	1	2	2	1	1	1	1	1	1	4	4	2	1	2	2	1	1	1	1	1	1	4	4	2	1	2	2	1	1	1	1	1	1	4	4	2	5	5
H7BX90;H7BX09;D3YWY4;D3Z6T4;D3YZL8;Q6GQT7;Q925T6-3;Q925T6-2;Q925T6	H7BX90;H7BX09;D3YWY4;D3Z6T4;D3YZL8;Q6GQT7;Q925T6-3;Q925T6-2;Q925T6	2;2;2;2;2;2;2;2;2	2;2;2;2;2;2;2;2;2	2;2;2;2;2;2;2;2;2	Glutamate receptor-interacting protein 1	Grip1	;;;;;;;;	9	2	2	2	0	1	0	1	0	1	1	0	0	2	1	1	0	1	0	1	0	1	1	0	0	2	1	1	0	1	0	1	0	1	1	0	0	2	1	1	1.8	1.8
D3Z786;D3YWY6;D3Z5S0;E9PXT1;E9Q0V4;P63030	D3Z786;D3YWY6;D3Z5S0;E9PXT1;E9Q0V4;P63030	3;3;3;3;3;3	3;3;3;3;3;3	3;3;3;3;3;3	Mitochondrial pyruvate carrier 1	Mpc1	;;;;;	6	3	3	3	0	0	1	2	0	3	2	0	0	0	1	0	0	0	1	2	0	3	2	0	0	0	1	0	0	0	1	2	0	3	2	0	0	0	1	0	21.8	21.8
D3Z7P2;D3Z3Z2;D3YX08;D3Z0I8;Q3UBX0	D3Z7P2;D3Z3Z2;D3YX08;D3Z0I8;Q3UBX0	2;2;2;2;2	2;2;2;2;2	2;2;2;2;2	Transmembrane protein 109	Tmem109	;;;;	5	2	2	2	0	0	2	2	0	2	2	0	0	2	2	1	0	0	2	2	0	2	2	0	0	2	2	1	0	0	2	2	0	2	2	0	0	2	2	1	17.8	17.8
D3YX27;Q9JIY5;F6TCV0;D3YX28;F6XUR8;A2RT60	D3YX27;Q9JIY5;F6TCV0;D3YX28;F6XUR8	7;7;6;5;4;1	7;7;6;5;4;1	7;7;6;5;4;1	Serine protease HTRA2, mitochondrial	Htra2	;;;;	6	7	7	7	1	7	6	6	0	6	5	0	0	6	6	7	1	7	6	6	0	6	5	0	0	6	6	7	1	7	6	6	0	6	5	0	0	6	6	7	21.8	21.8
D3YX62;O70252;D3Z4A2;D3YXN4	D3YX62;O70252	5;5;2;1	5;5;2;1	5;5;2;1	Heme oxygenase 2	Hmox2	;	4	5	5	5	1	1	2	2	1	4	3	0	0	5	4	1	1	1	2	2	1	4	3	0	0	5	4	1	1	1	2	2	1	4	3	0	0	5	4	1	25.9	25.9
D3YX85;E9PX52;Q7SIG6;Q7SIG6-2	D3YX85;E9PX52;Q7SIG6;Q7SIG6-2	6;6;6;5	5;5;5;4	5;5;5;4	Arf-GAP with SH3 domain, ANK repeat and PH domain-containing protein 2	Asap2	;;;	4	6	5	5	0	5	4	4	0	3	2	0	0	5	5	1	0	4	3	3	0	3	2	0	0	4	4	1	0	4	3	3	0	3	2	0	0	4	4	1	10.5	9.4
D3YX87;E9PUB7;Q2YDW2-2;Q2YDW2	D3YX87;E9PUB7;Q2YDW2-2;Q2YDW2	3;2;2;2	3;2;2;2	3;2;2;2	Protein misato homolog 1	Msto1	;;;	4	3	3	3	0	1	0	0	1	3	3	1	0	2	3	1	0	1	0	0	1	3	3	1	0	2	3	1	0	1	0	0	1	3	3	1	0	2	3	1	6.7	6.7
D3YXA8;Q8R3L5-2;Q8R3L5	D3YXA8;Q8R3L5-2;Q8R3L5	1;1;1	1;1;1	1;1;1	Solute carrier organic anion transporter family member 3A1	Slco3a1	;;	3	1	1	1	0	1	1	1	0	0	0	0	0	1	1	1	0	1	1	1	0	0	0	0	0	1	1	1	0	1	1	1	0	0	0	0	0	1	1	1	3.8	3.8
G3UX97;D3Z342;D3YZN4;D3YXB7;D3Z1Z1;Q3ULF4	G3UX97;D3Z342;D3YZN4;D3YXB7;D3Z1Z1;Q3ULF4	1;1;1;1;1;1	1;1;1;1;1;1	1;1;1;1;1;1	Paraplegin	Spg7	;;;;;	6	1	1	1	0	0	0	0	0	0	0	0	0	1	1	0	0	0	0	0	0	0	0	0	0	1	1	0	0	0	0	0	0	0	0	0	0	1	1	0	5.3	5.3
D3YXK2;Q80YR5	D3YXK2	15;7	15;7	15;7	Scaffold attachment factor B1	Safb		2	15	15	15	4	8	12	9	5	9	8	4	5	13	12	9	4	8	12	9	5	9	8	4	5	13	12	9	4	8	12	9	5	9	8	4	5	13	12	9	24.9	24.9
D3YXN7;Q8BJU2	D3YXN7;Q8BJU2	1;1	1;1	1;1	Tetraspanin;Tetraspanin-9	Tspan9	;	2	1	1	1	1	1	0	1	1	1	1	1	1	1	1	1	1	1	0	1	1	1	1	1	1	1	1	1	1	1	0	1	1	1	1	1	1	1	1	1	8.7	8.7
D3YXP6;Q9D1G2;Q9D1G2-2	D3YXP6;Q9D1G2;Q9D1G2-2	5;5;3	5;5;3	5;5;3	Phosphomevalonate kinase	Pmvk	;;	3	5	5	5	0	1	0	0	0	4	4	0	0	5	2	2	0	1	0	0	0	4	4	0	0	5	2	2	0	1	0	0	0	4	4	0	0	5	2	2	28.5	28.5
D3YXQ7;O88291-2;O88291	D3YXQ7;O88291-2;O88291	3;3;3	3;3;3	3;3;3	DBIRD complex subunit ZNF326	Zfp326;Znf326	;;	3	3	3	3	0	2	3	3	0	1	2	0	0	3	3	1	0	2	3	3	0	1	2	0	0	3	3	1	0	2	3	3	0	1	2	0	0	3	3	1	12.8	12.8
D3YXR1;E9Q0R0;Q8K2G4-3;Q8K2G4-2;Q8K2G4	D3YXR1;E9Q0R0;Q8K2G4-3;Q8K2G4-2;Q8K2G4	1;1;1;1;1	1;1;1;1;1	1;1;1;1;1	Bardet-Biedl syndrome 7 protein homolog	Bbs7	;;;;	5	1	1	1	0	1	0	0	0	1	1	0	0	0	1	0	0	1	0	0	0	1	1	0	0	0	1	0	0	1	0	0	0	1	1	0	0	0	1	0	14.3	14.3
L7N202;D3YXT4;P12970;D3YVE6;D3YU93;F6U2H0;F6ZVW4;F6TIC7;F6VBB8;F6YI27;F6SSI5	L7N202;D3YXT4;P12970;D3YVE6;D3YU93;F6U2H0;F6ZVW4;F6TIC7;F6VBB8;F6YI27	18;18;18;16;16;15;13;10;10;10;5	18;18;18;16;16;15;13;10;10;10;5	18;18;18;16;16;15;13;10;10;10;5	60S ribosomal protein L7a	Rpl7a;Gm4978	;;;;;;;;;	11	18	18	18	5	14	11	12	6	15	14	2	1	16	14	13	5	14	11	12	6	15	14	2	1	16	14	13	5	14	11	12	6	15	14	2	1	16	14	13	51.1	51.1
D3YXZ3;Q91YS4;O88448;D3Z5Y7	D3YXZ3;Q91YS4;O88448	5;5;5;1	1;1;1;1	1;1;1;1	Kinesin light chain 2	Klc2	;;	4	5	1	1	0	3	3	4	0	2	3	0	1	5	5	3	0	0	0	1	0	0	1	0	0	1	1	0	0	0	0	1	0	0	1	0	0	1	1	0	13.6	3.4
F6T9K1;D3YY09;Q9D6N5;D3YYC2;G3UXH5	F6T9K1;D3YY09;Q9D6N5;D3YYC2;G3UXH5	2;2;2;1;1	2;2;2;1;1	2;2;2;1;1	Dr1-associated corepressor	Drap1	;;;;	5	2	2	2	0	2	1	1	0	1	1	2	2	2	2	2	0	2	1	1	0	1	1	2	2	2	2	2	0	2	1	1	0	1	1	2	2	2	2	2	11.5	11.5
D3YY36;Q9DBD0;F6W4D3	D3YY36;Q9DBD0;F6W4D3	2;2;1	1;1;1	1;1;1	Inhibitor of carbonic anhydrase	1300017J02Rik;Ica	;;	3	2	1	1	1	0	1	0	1	0	0	0	0	0	2	0	1	0	0	0	1	0	0	0	0	0	1	0	1	0	0	0	1	0	0	0	0	0	1	0	3.4	2.1
D3YY42;Q9CX30-2;Q9CX30	D3YY42;Q9CX30-2;Q9CX30	2;2;2	2;2;2	2;2;2	Protein YIF1B	Yif1b	;;	3	2	2	2	0	1	1	1	0	1	1	0	0	2	0	1	0	1	1	1	0	1	1	0	0	2	0	1	0	1	1	1	0	1	1	0	0	2	0	1	10	10
D3YYE2;Q3UZW7-2;Q3UZW7-3;Q3UZW7	D3YYE2;Q3UZW7-2;Q3UZW7-3;Q3UZW7	1;1;1;1	1;1;1;1	1;1;1;1	Protein-lysine N-methyltransferase EEF2KMT	Eef2kmt	;;;	4	1	1	1	0	0	1	1	0	0	0	0	0	0	0	0	0	0	1	1	0	0	0	0	0	0	0	0	0	0	1	1	0	0	0	0	0	0	0	0	5	5
D3YYE6;O35126	D3YYE6;O35126	1;1	1;1	1;1	Atrophin-1	Atn1	;	2	1	1	1	0	1	0	0	0	0	0	0	0	0	0	1	0	1	0	0	0	0	0	0	0	0	0	1	0	1	0	0	0	0	0	0	0	0	0	1	8.7	8.7
D3Z3Z8;D3YYI3;P60898	D3Z3Z8;D3YYI3;P60898	2;2;2	2;2;2	2;2;2	DNA-directed RNA polymerase subunit;DNA-directed RNA polymerase II subunit RPB9	Polr2i	;;	3	2	2	2	0	1	1	0	0	0	0	1	1	2	1	1	0	1	1	0	0	0	0	1	1	2	1	1	0	1	1	0	0	0	0	1	1	2	1	1	41	41
D3YYI8;O09106;Q3UM33;O88895	D3YYI8;O09106	10;10;1;1	5;5;0;0	5;5;0;0	Histone deacetylase;Histone deacetylase 1	Gm10093;Hdac1	;	4	10	5	5	1	6	8	8	2	8	9	3	1	8	8	6	0	3	4	4	0	3	4	0	0	4	4	2	0	3	4	4	0	3	4	0	0	4	4	2	25.9	16.2
F6VT90;D3YYK7;Q9DCT4;Q9CY21	F6VT90;D3YYK7;Q9DCT4;Q9CY21	1;1;1;1	1;1;1;1	1;1;1;1	Probable 18S rRNA (guanine-N(7))-methyltransferase	Wbscr22	;;;	4	1	1	1	0	1	1	1	0	0	0	0	0	1	1	1	0	1	1	1	0	0	0	0	0	1	1	1	0	1	1	1	0	0	0	0	0	1	1	1	11.5	11.5
D3YYK8;E9Q6X0;Q8R001-2;Q8R001;Q3TG90	D3YYK8;E9Q6X0;Q8R001-2;Q8R001	10;10;9;9;4	9;9;8;8;4	8;8;7;7;3	Microtubule-associated protein RP/EB family member 2	Mapre2	;;;	5	10	9	8	2	3	4	3	2	7	8	0	1	8	7	2	2	3	3	2	2	6	7	0	1	8	6	2	1	2	3	2	1	5	6	0	1	7	5	1	43.1	40.8
D3YYR5;D3Z5U5;Q9Z256;Q9Z257;Q9JJX6-4;Q9JJX6-2;Q9JJX6-3;Q9JJX6	D3YYR5;D3Z5U5;Q9Z256;Q9Z257;Q9JJX6-4;Q9JJX6-2;Q9JJX6-3;Q9JJX6	2;2;2;2;1;1;1;1	2;2;2;2;1;1;1;1	2;2;2;2;1;1;1;1	P2X purinoceptor;P2X purinoceptor 4	P2rx4	;;;;;;;	8	2	2	2	1	0	2	2	0	2	2	0	0	2	2	0	1	0	2	2	0	2	2	0	0	2	2	0	1	0	2	2	0	2	2	0	0	2	2	0	6.9	6.9
E9Q3B9;D3YYS6;O35678;Q3UFN1	E9Q3B9;D3YYS6;O35678;Q3UFN1	5;5;5;4	5;5;5;4	5;5;5;4	Monoglyceride lipase	Mgll	;;;	4	5	5	5	0	2	2	0	0	3	3	0	0	5	3	1	0	2	2	0	0	3	3	0	0	5	3	1	0	2	2	0	0	3	3	0	0	5	3	1	17.9	17.9
D3YYT1;Q922P9	D3YYT1;Q922P9	8;8	8;8	8;8	Putative oxidoreductase GLYR1	Glyr1	;	2	8	8	8	4	6	7	5	3	5	5	2	3	7	7	5	4	6	7	5	3	5	5	2	3	7	7	5	4	6	7	5	3	5	5	2	3	7	7	5	24.5	24.5
F7AD47;D3YYU8	F7AD47;D3YYU8	4;4	4;4	4;4	Obscurin-like protein 1	Obsl1	;	2	4	4	4	0	2	1	0	0	4	3	0	0	3	1	1	0	2	1	0	0	4	3	0	0	3	1	1	0	2	1	0	0	4	3	0	0	3	1	1	4.6	4.6
D3Z339;D3YYX6;Q8BZ94-2;Q8BZ94	D3Z339;D3YYX6;Q8BZ94-2;Q8BZ94	1;1;1;1	1;1;1;1	1;1;1;1	Zinc finger matrin-type protein 4	Zmat4	;;;	4	1	1	1	0	0	0	0	0	1	1	0	0	1	1	0	0	0	0	0	0	1	1	0	0	1	1	0	0	0	0	0	0	1	1	0	0	1	1	0	17.6	17.6
D3Z7G3;F8WHN9;D3YYX8;D3Z2E9;Q9D882	D3Z7G3;F8WHN9;D3YYX8;D3Z2E9;Q9D882	1;1;1;1;1	1;1;1;1;1	1;1;1;1;1	Uncharacterized protein C10orf35 homolog	2010107G23Rik	;;;;	5	1	1	1	0	0	1	1	0	1	1	0	0	1	1	0	0	0	1	1	0	1	1	0	0	1	1	0	0	0	1	1	0	1	1	0	0	1	1	0	13.1	13.1
D3YYZ2	D3YYZ2	7	1	1		Gm5239		1	7	1	1	5	5	5	5	5	6	5	5	5	7	7	5	0	0	0	0	0	1	0	0	0	1	1	0	0	0	0	0	0	1	0	0	0	1	1	0	40.2	7.4
D3YZ08;O35144-2;O35144;E9QM06;F6VIR4	D3YZ08;O35144-2;O35144;E9QM06;F6VIR4	7;7;7;6;4	7;7;7;6;4	7;7;7;6;4	Telomeric repeat-binding factor 2	Terf2	;;;;	5	7	7	7	0	0	1	2	0	4	4	0	0	6	4	1	0	0	1	2	0	4	4	0	0	6	4	1	0	0	1	2	0	4	4	0	0	6	4	1	17.8	17.8
D3YZ09;Q9CY66-3;Q9CY66-2;Q9CY66;F6SL78	D3YZ09;Q9CY66-3;Q9CY66-2;Q9CY66	4;4;4;4;1	4;4;4;4;1	4;4;4;4;1	H/ACA ribonucleoprotein complex subunit 1	Gar1	;;;	5	4	4	4	1	2	2	1	1	2	2	0	0	4	3	1	1	2	2	1	1	2	2	0	0	4	3	1	1	2	2	1	1	2	2	0	0	4	3	1	22.7	22.7
D3YZ54;Q9QXE0;E9PWM4;D6RDE9;E9Q0K0;E9Q7H7;E9Q9L4	D3YZ54;Q9QXE0;E9PWM4	8;8;7;2;2;2;2	8;8;7;2;2;2;2	8;8;7;2;2;2;2	2-hydroxyacyl-CoA lyase 1	Hacl1	;;	7	8	8	8	0	1	4	6	0	5	4	0	0	7	8	0	0	1	4	6	0	5	4	0	0	7	8	0	0	1	4	6	0	5	4	0	0	7	8	0	24.7	24.7
D3YZ60;Q9CYZ6	D3YZ60;Q9CYZ6	3;3	3;3	3;3	Uncharacterized protein C19orf60 homolog	2810428I15Rik	;	2	3	3	3	0	0	0	0	0	0	0	0	0	3	0	0	0	0	0	0	0	0	0	0	0	3	0	0	0	0	0	0	0	0	0	0	0	3	0	0	19.9	19.9
D3YZ62;D3Z4J3;Q99104;F6TDE5;F6Z2S4;B8JK05;G5E8G6;G3X9Y9;P21271;P21271-3;D3Z135	D3YZ62;D3Z4J3;Q99104	28;28;28;12;3;3;2;2;2;2;1	28;28;28;12;3;3;2;2;2;2;1	26;26;26;12;3;3;0;0;0;0;0	Unconventional myosin-Va	Myo5a	;;	11	28	28	26	1	4	21	21	2	15	16	1	1	22	18	3	1	4	21	21	2	15	16	1	1	22	18	3	1	3	19	19	2	13	14	1	1	20	16	2	16.7	16.7
E9Q4Q2;D3YZC9;D3YZD0;Q64213-2;Q64213-3;Q64213;D3YVH4;F8WHF9;D6RDB7	E9Q4Q2;D3YZC9;D3YZD0;Q64213-2;Q64213-3;Q64213;D3YVH4	17;17;17;17;17;17;13;4;1	17;17;17;17;17;17;13;4;1	17;17;17;17;17;17;13;4;1	Splicing factor 1	Sf1	;;;;;;	9	17	17	17	8	17	14	9	8	6	6	7	5	11	7	17	8	17	14	9	8	6	6	7	5	11	7	17	8	17	14	9	8	6	6	7	5	11	7	17	34.7	34.7
D3Z442;D3YZD8;Q8R0P4;D3YWY5;D3YX09;Q8CF11;D3Z1Q3;Q8R0P4-2	D3Z442;D3YZD8;Q8R0P4;D3YWY5	3;3;3;2;1;1;1;1	3;3;3;2;1;1;1;1	3;3;3;2;1;1;1;1	Mth938 domain-containing protein	Aamdc	;;;	8	3	3	3	0	3	0	0	0	2	2	2	1	2	2	2	0	3	0	0	0	2	2	2	1	2	2	2	0	3	0	0	0	2	2	2	1	2	2	2	25.9	25.9
D3YZJ4;Q9CX13	D3YZJ4;Q9CX13	1;1	1;1	1;1	Protein cornichon homolog 4	Cnih4	;	2	1	1	1	0	0	1	1	0	1	1	0	0	1	1	0	0	0	1	1	0	1	1	0	0	1	1	0	0	0	1	1	0	1	1	0	0	1	1	0	18	18
D3YZN9;D3Z669	D3YZN9;D3Z669	2;2	2;2	2;2		Vill	;	2	2	2	2	0	0	1	0	0	0	0	0	0	1	0	0	0	0	1	0	0	0	0	0	0	1	0	0	0	0	1	0	0	0	0	0	0	1	0	0	7.9	7.9
D3YZP8;D3Z3A9;D3Z7T1;Q8BH97	D3YZP8;D3Z3A9;D3Z7T1;Q8BH97	1;1;1;1	1;1;1;1	1;1;1;1	Reticulocalbin-3	Rcn3	;;;	4	1	1	1	0	0	0	0	0	1	1	1	0	0	0	1	0	0	0	0	0	1	1	1	0	0	0	1	0	0	0	0	0	1	1	1	0	0	0	1	14.8	14.8
D3YZP9;F6SXB0	D3YZP9	12;1	12;1	12;1	Coiled-coil domain-containing protein 6	Ccdc6		2	12	12	12	0	9	7	7	0	8	9	0	0	8	8	8	0	9	7	7	0	8	9	0	0	8	8	8	0	9	7	7	0	8	9	0	0	8	8	8	30.5	30.5
D3YZR4;F8WHK3;Q8CA95-4;Q8CA95-2;Q8CA95;Q8CA95-3	D3YZR4;F8WHK3;Q8CA95-4;Q8CA95-2;Q8CA95;Q8CA95-3	2;2;2;2;2;2	2;2;2;2;2;2	2;2;2;2;2;2	cAMP and cAMP-inhibited cGMP 3,5-cyclic phosphodiesterase 10A	Pde10a	;;;;;	6	2	2	2	0	0	0	1	1	0	0	0	0	1	0	1	0	0	0	1	1	0	0	0	0	1	0	1	0	0	0	1	1	0	0	0	0	1	0	1	5.7	5.7
F6VXN4;D3YZZ4;Q9EQN3	F6VXN4;D3YZZ4;Q9EQN3	2;2;2	2;2;2	2;2;2	TSC22 domain family protein 4	Tsc22d4	;;	3	2	2	2	0	0	0	0	0	0	0	0	0	2	2	0	0	0	0	0	0	0	0	0	0	2	2	0	0	0	0	0	0	0	0	0	0	2	2	0	31.2	31.2
E9Q7G1;D3YZZ5	E9Q7G1;D3YZZ5	11;11	11;11	11;11		Tmed7	;	2	11	11	11	0	1	8	6	0	10	9	1	1	10	9	1	0	1	8	6	0	10	9	1	1	10	9	1	0	1	8	6	0	10	9	1	1	10	9	1	66	66
D3Z016;P0C7N9	D3Z016;P0C7N9	1;1	1;1	1;1	Proteasome assembly chaperone 4	Psmg4	;	2	1	1	1	1	1	1	0	1	1	1	1	1	1	1	1	1	1	1	0	1	1	1	1	1	1	1	1	1	1	1	0	1	1	1	1	1	1	1	1	18.3	18.3
D3Z030;Q6EDY6-3;Q6EDY6;F7AI27;Q6EDY6-2;E9Q4H6	D3Z030;Q6EDY6-3;Q6EDY6	5;5;5;2;2;1	5;5;5;2;2;1	5;5;5;2;2;1	Leucine-rich repeat-containing protein 16A	Lrrc16a	;;	6	5	5	5	0	5	0	0	0	3	2	0	0	4	1	4	0	5	0	0	0	3	2	0	0	4	1	4	0	5	0	0	0	3	2	0	0	4	1	4	4.4	4.4
D3Z041;P41216;F6WNZ2;D3Z457	D3Z041;P41216	9;9;1;1	9;9;1;1	7;7;0;1	Long-chain-fatty-acid--CoA ligase 1	Acsl1	;	4	9	9	7	0	2	4	5	0	5	4	0	0	8	6	0	0	2	4	5	0	5	4	0	0	8	6	0	0	2	3	4	0	3	2	0	0	6	5	0	16.6	16.6
D3Z061;Q8C7R4	D3Z061;Q8C7R4	22;22	22;22	22;22	Ubiquitin-like modifier-activating enzyme 6	Uba6	;	2	22	22	22	0	5	10	11	0	16	16	2	1	21	19	6	0	5	10	11	0	16	16	2	1	21	19	6	0	5	10	11	0	16	16	2	1	21	19	6	25.3	25.3
D3Z067;O88848;O88848-2	D3Z067;O88848;O88848-2	4;4;4	4;4;4	4;4;4	ADP-ribosylation factor-like protein 6	Arl6	;;	3	4	4	4	0	0	0	0	0	2	0	0	0	4	3	0	0	0	0	0	0	2	0	0	0	4	3	0	0	0	0	0	0	2	0	0	0	4	3	0	32	32
D3Z069;Q8K1N2;Q8K1N2-2	D3Z069;Q8K1N2;Q8K1N2-2	1;1;1	1;1;1	1;1;1	Pleckstrin homology-like domain family B member 2	Phldb2	;;	3	1	1	1	0	0	0	0	0	0	1	0	0	0	0	0	0	0	0	0	0	0	1	0	0	0	0	0	0	0	0	0	0	0	1	0	0	0	0	0	1.4	1.4
D3Z2Q2;D3Z079;Q8K400	D3Z2Q2;D3Z079;Q8K400	3;3;3	3;3;3	3;3;3	Syntaxin-binding protein 5	Stxbp5	;;	3	3	3	3	0	2	2	3	0	1	1	0	0	2	0	2	0	2	2	3	0	1	1	0	0	2	0	2	0	2	2	3	0	1	1	0	0	2	0	2	4.4	4.4
D3Z090;P07141-2;P07141;D3YTW1;F6RNW8	D3Z090;P07141-2;P07141;D3YTW1;F6RNW8	2;2;2;1;1	2;2;2;1;1	2;2;2;1;1	Macrophage colony-stimulating factor 1;Processed macrophage colony-stimulating factor 1	Csf1	;;;;	5	2	2	2	2	1	0	0	2	0	0	1	1	0	1	0	2	1	0	0	2	0	0	1	1	0	1	0	2	1	0	0	2	0	0	1	1	0	1	0	14.3	14.3
D3Z0B9;Q571I9;F6RQF0	D3Z0B9;Q571I9	7;7;1	7;7;1	7;7;1	Aldehyde dehydrogenase family 16 member A1	Aldh16a1	;	3	7	7	7	0	4	3	2	0	5	5	1	1	6	5	4	0	4	3	2	0	5	5	1	1	6	5	4	0	4	3	2	0	5	5	1	1	6	5	4	11.3	11.3
D3Z0F3;P40630-2;P40630	D3Z0F3;P40630-2;P40630	5;5;5	5;5;5	5;5;5	Transcription factor A, mitochondrial	Tfam	;;	3	5	5	5	2	2	4	4	1	5	4	2	1	5	5	1	2	2	4	4	1	5	4	2	1	5	5	1	2	2	4	4	1	5	4	2	1	5	5	1	37.8	37.8
D3Z0F5;O88545;F6QK86	D3Z0F5;O88545	11;11;4	11;11;4	11;11;4	COP9 signalosome complex subunit 6	Cops6	;	3	11	11	11	2	9	9	7	1	8	7	1	1	7	8	10	2	9	9	7	1	8	7	1	1	7	8	10	2	9	9	7	1	8	7	1	1	7	8	10	43.1	43.1
D3Z0J2;P49817-2;H3BKG0;D3Z148;H3BLK5;P49817	D3Z0J2;P49817-2;H3BKG0;D3Z148;H3BLK5;P49817	2;2;1;1;1;1	2;2;1;1;1;1	2;2;1;1;1;1	Caveolin;Caveolin-1	Cav1	;;;;;	6	2	2	2	0	0	1	1	0	2	2	0	0	1	0	0	0	0	1	1	0	2	2	0	0	1	0	0	0	0	1	1	0	2	2	0	0	1	0	0	48.9	48.9
J3QMN4;D3Z0K8;J3QMQ8;Q9JLT4-2;Q9JLT4-4;Q9JLT4;Q9JLT4-3	J3QMN4;D3Z0K8;J3QMQ8;Q9JLT4-2;Q9JLT4-4;Q9JLT4;Q9JLT4-3	8;8;8;8;8;8;6	7;7;7;7;7;7;5	7;7;7;7;7;7;5	Thioredoxin reductase 2, mitochondrial	Txnrd2	;;;;;;	7	8	7	7	0	4	8	6	0	6	5	0	0	7	7	3	0	4	7	6	0	5	4	0	0	7	7	3	0	4	7	6	0	5	4	0	0	7	7	3	28.5	25.5
D3Z0L8;D3Z761	D3Z0L8;D3Z761	13;8	1;1	1;1		Actn4	;	2	13	1	1	5	11	10	10	7	12	11	7	10	10	11	11	0	1	0	0	0	0	0	0	0	0	0	1	0	1	0	0	0	0	0	0	0	0	0	1	64.6	4.9
Q3TYJ3;D3Z0M6;O88485-2;O88485;D3Z258	Q3TYJ3;D3Z0M6;O88485-2;O88485	8;8;8;8;1	6;6;6;6;0	6;6;6;6;0	Cytoplasmic dynein 1 intermediate chain 1	Dync1i1	;;;	5	8	6	6	2	5	7	7	3	1	1	2	2	8	6	5	1	3	6	6	1	0	0	1	1	6	5	3	1	3	6	6	1	0	0	1	1	6	5	3	14.9	11.7
D3Z0M9	D3Z0M9	19	19	19		Ddx23		1	19	19	19	1	8	12	13	1	10	11	0	0	16	15	6	1	8	12	13	1	10	11	0	0	16	15	6	1	8	12	13	1	10	11	0	0	16	15	6	26.5	26.5
D3Z0Q6;Q9Z1E4;Q8VCB3	D3Z0Q6;Q9Z1E4	9;9;1	9;9;1	9;9;1	Glycogen [starch] synthase, muscle	Gys1	;	3	9	9	9	1	3	1	1	0	7	5	0	0	8	5	6	1	3	1	1	0	7	5	0	0	8	5	6	1	3	1	1	0	7	5	0	0	8	5	6	18.2	18.2
D3Z0Q9	D3Z0Q9	2	1	1	Sodium/hydrogen exchanger	Slc9a6		1	2	1	1	0	0	2	2	0	1	2	1	0	2	0	0	0	0	1	1	0	0	1	0	0	1	0	0	0	0	1	1	0	0	1	0	0	1	0	0	9.3	3.1
D3Z0R1	D3Z0R1	1	1	1		Tpmt		1	1	1	1	0	0	0	0	0	0	0	0	0	0	1	0	0	0	0	0	0	0	0	0	0	0	1	0	0	0	0	0	0	0	0	0	0	0	1	0	12.9	12.9
D3Z0V9;Q9D666-2;Q9D666-4;Q9D666-3;Q9D666;F6RMJ1	D3Z0V9;Q9D666-2;Q9D666-4;Q9D666-3;Q9D666	3;3;3;3;3;1	2;2;2;2;2;1	2;2;2;2;2;1	SUN domain-containing protein 1	Sun1	;;;;	6	3	2	2	0	0	2	0	0	1	2	0	0	2	2	0	0	0	1	0	0	0	1	0	0	2	1	0	0	0	1	0	0	0	1	0	0	2	1	0	5.2	4.1
E9Q307;E9PWW4;F6RYD0;F6RUK9;E9PWB1;D3Z4N0;D3Z0X5;Q6PDH0;Q6PDH0-2;F7B296;F7AWU3;E9Q340	E9Q307;E9PWW4;F6RYD0;F6RUK9;E9PWB1;D3Z4N0;D3Z0X5;Q6PDH0;Q6PDH0-2;F7B296	4;4;4;4;4;4;4;4;4;3;1;1	4;4;4;4;4;4;4;4;4;3;1;1	4;4;4;4;4;4;4;4;4;3;1;1	Pleckstrin homology-like domain family B member 1	Phldb1	;;;;;;;;;	12	4	4	4	0	2	0	1	0	4	4	0	0	3	2	0	0	2	0	1	0	4	4	0	0	3	2	0	0	2	0	1	0	4	4	0	0	3	2	0	7.6	7.6
D3Z0Z6;D3Z136;Q8BHI7	D3Z0Z6;D3Z136;Q8BHI7	1;1;1	1;1;1	1;1;1	Elongation of very long chain fatty acids protein;Elongation of very long chain fatty acids protein 5	Elovl5	;;	3	1	1	1	0	0	1	1	0	1	1	0	0	1	0	0	0	0	1	1	0	1	1	0	0	1	0	0	0	0	1	1	0	1	1	0	0	1	0	0	18.3	18.3
D3Z103;Q91ZP9-2;Q91ZP9	D3Z103;Q91ZP9-2;Q91ZP9	2;2;2	2;2;2	2;2;2	N-terminal EF-hand calcium-binding protein 2	Necab2	;;	3	2	2	2	0	1	1	0	0	1	1	0	0	2	2	1	0	1	1	0	0	1	1	0	0	2	2	1	0	1	1	0	0	1	1	0	0	2	2	1	15.6	15.6
D3Z637;D3Z125;E9PUA7;D3Z7X7;F8WHQ1;Q62393-2;Q62393-3;Q62393;D3Z2U2	D3Z637;D3Z125;E9PUA7;D3Z7X7;F8WHQ1;Q62393-2;Q62393-3;Q62393	5;5;5;5;5;5;5;5;2	5;5;5;5;5;5;5;5;2	5;5;5;5;5;5;5;5;2	Tumor protein D52	Tpd52	;;;;;;;	9	5	5	5	2	3	1	1	2	2	1	1	1	5	2	3	2	3	1	1	2	2	1	1	1	5	2	3	2	3	1	1	2	2	1	1	1	5	2	3	39.5	39.5
D3Z1C5;P70662-2;P70662-3;P70662	D3Z1C5;P70662-2;P70662-3;P70662	5;5;5;5	5;5;5;5	5;5;5;5	LIM domain-binding protein 1	Ldb1	;;;	4	5	5	5	0	2	1	1	0	2	2	1	0	4	3	2	0	2	1	1	0	2	2	1	0	4	3	2	0	2	1	1	0	2	2	1	0	4	3	2	17.7	17.7
F6Q269;D3Z1G6;Q3TA59	F6Q269;D3Z1G6;Q3TA59	1;1;1	1;1;1	1;1;1	JmjC domain-containing protein 8	Jmjd8	;;	3	1	1	1	1	0	0	0	1	0	0	1	0	0	0	0	1	0	0	0	1	0	0	1	0	0	0	0	1	0	0	0	1	0	0	1	0	0	0	0	5.9	5.9
D3Z1H9;Q9JL62;D3Z1H8	D3Z1H9;Q9JL62;D3Z1H8	8;8;7	8;8;7	8;8;7	Glycolipid transfer protein	Gltp	;;	3	8	8	8	3	1	2	1	3	3	4	3	3	6	4	2	3	1	2	1	3	3	4	3	3	6	4	2	3	1	2	1	3	3	4	3	3	6	4	2	45.8	45.8
E9Q7L3;D3Z1W6;E9Q7L2;D3Z1N4;E9Q4Y5;F8VQD1;Q8BSQ9-2;Q8BSQ9;D3YYF2;D3Z3R4;F6THL5;D6RIL0;D6RI94	E9Q7L3;D3Z1W6;E9Q7L2;D3Z1N4;E9Q4Y5;F8VQD1;Q8BSQ9-2;Q8BSQ9;D3YYF2;D3Z3R4;F6THL5;D6RIL0;D6RI94	15;15;15;15;15;15;15;15;13;10;10;8;8	15;15;15;15;15;15;15;15;13;10;10;8;8	15;15;15;15;15;15;15;15;13;10;10;8;8	Protein polybromo-1	Pbrm1	;;;;;;;;;;;;	13	15	15	15	0	2	3	1	0	7	8	0	1	13	8	1	0	2	3	1	0	7	8	0	1	13	8	1	0	2	3	1	0	7	8	0	1	13	8	1	12.4	12.4
D3Z1X8;Q3UNN4;P97496-2;P97496;Q3UZD0	D3Z1X8;Q3UNN4;P97496-2;P97496	25;25;25;25;11	16;16;16;16;11	16;16;16;16;11	SWI/SNF complex subunit SMARCC1	Smarcc1	;;;	5	25	16	16	2	14	17	17	4	15	15	8	9	22	19	13	0	10	9	9	1	10	9	4	4	13	11	8	0	10	9	9	1	10	9	4	4	13	11	8	33.3	24.7
E9QQ99;D3Z1Y1;Q9DBY1-2;Q9DBY1	E9QQ99;D3Z1Y1;Q9DBY1-2;Q9DBY1	1;1;1;1	1;1;1;1	1;1;1;1	E3 ubiquitin-protein ligase synoviolin	Syvn1	;;;	4	1	1	1	0	0	1	1	0	1	1	0	0	1	0	0	0	0	1	1	0	1	1	0	0	1	0	0	0	0	1	1	0	1	1	0	0	1	0	0	1.6	1.6
D3Z285	D3Z285	4	2	2		Nfu1		1	4	2	2	2	3	4	2	2	4	3	1	1	4	3	2	0	1	2	1	0	2	1	0	0	2	1	1	0	1	2	1	0	2	1	0	0	2	1	1	20.1	7.5
F6YT69;D3Z2E3;F6R6F1;E9Q632;O54916-2;O54916-3;O54916-4;O54916	F6YT69;D3Z2E3;F6R6F1;E9Q632;O54916-2;O54916-3;O54916-4;O54916	1;1;1;1;1;1;1;1	1;1;1;1;1;1;1;1	1;1;1;1;1;1;1;1	RalBP1-associated Eps domain-containing protein 1	Reps1	;;;;;;;	8	1	1	1	0	0	0	0	0	0	0	0	0	1	1	1	0	0	0	0	0	0	0	0	0	1	1	1	0	0	0	0	0	0	0	0	0	1	1	1	5.7	5.7
D3Z2H7;E9Q986;D3Z7H6;E9Q906;E9Q907;E9Q905;E9Q8Z4;E9Q8Z9;D3Z2H2;E9Q903;E9Q901;E9Q904;G3X9V2;E9Q8Z5;E9Q8Z6;E9Q8Z8;P30999-2;P30999-3;P30999	D3Z2H7;E9Q986;D3Z7H6;E9Q906;E9Q907;E9Q905;E9Q8Z4;E9Q8Z9;D3Z2H2;E9Q903;E9Q901;E9Q904;G3X9V2;E9Q8Z5;E9Q8Z6;E9Q8Z8;P30999-2;P30999-3;P30999	7;7;7;7;7;7;7;7;7;7;7;7;7;7;7;7;7;7;7	7;7;7;7;7;7;7;7;7;7;7;7;7;7;7;7;7;7;7	7;7;7;7;7;7;7;7;7;7;7;7;7;7;7;7;7;7;7	Catenin delta-1	Ctnnd1	;;;;;;;;;;;;;;;;;;	19	7	7	7	0	0	2	1	0	5	4	0	0	7	7	0	0	0	2	1	0	5	4	0	0	7	7	0	0	0	2	1	0	5	4	0	0	7	7	0	15.3	15.3
D3Z2J3;Q99PU8-2;Q99PU8;Q99PU8-3	D3Z2J3;Q99PU8-2;Q99PU8;Q99PU8-3	9;9;9;9	9;9;9;9	9;9;9;9	Putative ATP-dependent RNA helicase DHX30	Dhx30	;;;	4	9	9	9	0	2	6	4	0	3	2	0	0	9	7	4	0	2	6	4	0	3	2	0	0	9	7	4	0	2	6	4	0	3	2	0	0	9	7	4	9.9	9.9
D3Z2J4;D3Z632;Q64362	D3Z2J4;D3Z632;Q64362	2;2;2	2;2;2	2;2;2	AKT-interacting protein	Aktip	;;	3	2	2	2	0	1	1	0	0	2	2	0	0	2	2	1	0	1	1	0	0	2	2	0	0	2	2	1	0	1	1	0	0	2	2	0	0	2	2	1	10.3	10.3
D3Z2K2;Q9CR88	D3Z2K2;Q9CR88	1;1	1;1	1;1	28S ribosomal protein S14, mitochondrial	Mrps14	;	2	1	1	1	0	0	0	0	0	0	0	0	0	1	1	0	0	0	0	0	0	0	0	0	0	1	1	0	0	0	0	0	0	0	0	0	0	1	1	0	12.3	12.3
D3Z2P2;Q61362;D3Z2Z5;D3YXU4	D3Z2P2;Q61362	13;13;6;6	13;13;6;6	13;13;6;6	Chitinase-3-like protein 1	Chi3l1	;	4	13	13	13	9	0	1	0	11	1	1	10	1	0	0	0	9	0	1	0	11	1	1	10	1	0	0	0	9	0	1	0	11	1	1	10	1	0	0	0	36.4	36.4
D3Z2R5	D3Z2R5	1	1	1		Sepn1		1	1	1	1	0	0	1	0	0	1	1	0	0	1	1	0	0	0	1	0	0	1	1	0	0	1	1	0	0	0	1	0	0	1	1	0	0	1	1	0	5.2	5.2
D3Z2Y6;Q9D708	D3Z2Y6;Q9D708	2;2	2;2	2;2		S100a16	;	2	2	2	2	0	2	0	0	0	2	1	0	0	0	0	2	0	2	0	0	0	2	1	0	0	0	0	2	0	2	0	0	0	2	1	0	0	0	0	2	37	37
D3Z360	D3Z360	10	1	1		Dpysl4		1	10	1	1	1	6	8	9	1	6	2	0	0	6	3	6	0	0	1	1	0	0	0	0	0	0	0	0	0	0	1	1	0	0	0	0	0	0	0	0	63.7	7.6
D3Z396;Q8BG33;Q99PJ0;F6Z2M6;F6RQ26	D3Z396;Q8BG33;Q99PJ0;F6Z2M6;F6RQ26	8;8;8;4;4	6;6;6;4;4	6;6;6;4;4	Neurotrimin	Ntm	;;;;	5	8	6	6	4	6	8	8	5	5	4	1	2	7	7	5	3	5	6	6	4	5	4	1	2	6	5	4	3	5	6	6	4	5	4	1	2	6	5	4	30.7	25
D3Z3A0;Q9DCL8	D3Z3A0;Q9DCL8	5;5	5;5	5;5	Protein phosphatase inhibitor 2	Ppp1r2	;	2	5	5	5	2	3	1	1	2	0	0	4	4	1	0	4	2	3	1	1	2	0	0	4	4	1	0	4	2	3	1	1	2	0	0	4	4	1	0	4	40.5	40.5
D3Z3C1;Q9WUD8;J3QPY3	D3Z3C1;Q9WUD8	3;3;1	3;3;1	3;3;1	Fas apoptotic inhibitory molecule 1	Faim	;	3	3	3	3	0	0	0	0	0	0	0	0	0	3	1	0	0	0	0	0	0	0	0	0	0	3	1	0	0	0	0	0	0	0	0	0	0	3	1	0	11.9	11.9
D3Z3D0;H3BKM2;Q80YV2-2;Q80YV2	D3Z3D0;H3BKM2;Q80YV2-2;Q80YV2	2;2;2;2	2;2;2;2	2;2;2;2	Nuclear-interacting partner of ALK	Zc3hc1	;;;	4	2	2	2	0	1	1	1	0	1	1	0	0	1	1	1	0	1	1	1	0	1	1	0	0	1	1	1	0	1	1	1	0	1	1	0	0	1	1	1	7.2	7.2
D3Z3D2;Q9CQ49	D3Z3D2;Q9CQ49	4;4	4;4	4;4	Nuclear cap-binding protein subunit 2	Ncbp2	;	2	4	4	4	0	1	0	1	0	2	2	0	0	3	3	1	0	1	0	1	0	2	2	0	0	3	3	1	0	1	0	1	0	2	2	0	0	3	3	1	23.3	23.3
D3Z3F4;F7C846;P47802;G3UXX9	D3Z3F4;F7C846;P47802	5;5;5;2	5;5;5;2	2;2;2;2	Metaxin-1	Mtx1	;;	4	5	5	2	0	0	5	4	0	4	3	0	0	5	4	0	0	0	5	4	0	4	3	0	0	5	4	0	0	0	2	2	0	1	1	0	0	2	1	0	14.2	14.2
D3Z3J3	D3Z3J3	1	1	1		Tmem219		1	1	1	1	0	0	1	1	0	0	1	0	0	0	1	0	0	0	1	1	0	0	1	0	0	0	1	0	0	0	1	1	0	0	1	0	0	0	1	0	6.8	6.8
D3Z3J6;F6Y616;G3UZ67;G3UZH8	D3Z3J6;F6Y616;G3UZ67	8;7;5;1	8;7;5;1	1;0;0;0		Paip1	;;	4	8	8	1	2	7	7	4	2	6	5	2	4	6	5	7	2	7	7	4	2	6	5	2	4	6	5	7	0	1	0	0	0	0	0	0	1	0	0	1	21.3	21.3
D3Z3K1;Q9CXW4;E9PYL9;A2BH06;D3YW69	D3Z3K1;Q9CXW4;E9PYL9;A2BH06;D3YW69	14;14;13;10;9	14;14;13;10;9	7;7;6;5;3	60S ribosomal protein L11	Rpl11;Gm10036	;;;;	5	14	14	7	5	8	7	5	7	14	12	8	7	9	9	9	5	8	7	5	7	14	12	8	7	9	9	9	2	4	4	3	3	7	6	5	4	4	4	5	61.8	61.8
D3Z456;Q99N95;F6W7C7	D3Z456;Q99N95;F6W7C7	2;2;1	2;2;1	2;2;1	39S ribosomal protein L3, mitochondrial	Mrpl3	;;	3	2	2	2	0	0	1	1	0	1	1	0	0	2	2	0	0	0	1	1	0	1	1	0	0	2	2	0	0	0	1	1	0	1	1	0	0	2	2	0	6.9	6.9
D3Z482;Q811D2	D3Z482;Q811D2	1;1	1;1	1;1	Ankyrin repeat domain-containing protein 26	Ankrd26	;	2	1	1	1	0	1	1	1	0	0	0	0	0	1	1	0	0	1	1	1	0	0	0	0	0	1	1	0	0	1	1	1	0	0	0	0	0	1	1	0	1.5	1.5
D3Z499;E9PY95;Q0PMG2;E9Q6S8;F7ABV5;F6XL33	D3Z499;E9PY95;Q0PMG2;E9Q6S8	6;6;5;3;1;1	6;6;5;3;1;1	6;6;5;3;1;1	MAM domain-containing glycosylphosphatidylinositol anchor protein 1	Mdga1	;;;	6	6	6	6	0	6	1	2	1	0	0	3	2	2	2	5	0	6	1	2	1	0	0	3	2	2	2	5	0	6	1	2	1	0	0	3	2	2	2	5	10.5	10.5
D3Z4B2;Q9CWZ7	D3Z4B2;Q9CWZ7	5;5	5;5	5;5	Gamma-soluble NSF attachment protein	Napg	;	2	5	5	5	0	3	3	2	0	2	1	0	1	3	2	2	0	3	3	2	0	2	1	0	1	3	2	2	0	3	3	2	0	2	1	0	1	3	2	2	15	15
D3Z4C9;Q9CQY6;D3Z4D6	D3Z4C9;Q9CQY6;D3Z4D6	5;5;3	5;5;3	5;5;3	Ubiquinol-cytochrome-c reductase complex assembly factor 2	Uqcc2	;;	3	5	5	5	0	2	4	3	0	3	3	0	0	5	5	1	0	2	4	3	0	3	3	0	0	5	5	1	0	2	4	3	0	3	3	0	0	5	5	1	35.4	35.4
D3Z4D1;O88824	D3Z4D1;O88824	1;1	1;1	1;1	Protein JTB	Jtb	;	2	1	1	1	0	0	1	0	0	1	1	0	0	1	1	0	0	0	1	0	0	1	1	0	0	1	1	0	0	0	1	0	0	1	1	0	0	1	1	0	13.7	13.7
D3Z4E3;Q8BZS9;Q8BZS9-2	D3Z4E3;Q8BZS9;Q8BZS9-2	4;4;4	4;4;4	4;4;4	Putative pre-mRNA-splicing factor ATP-dependent RNA helicase DHX32	Dhx32	;;	3	4	4	4	0	0	0	0	0	2	1	1	0	2	2	0	0	0	0	0	0	2	1	1	0	2	2	0	0	0	0	0	0	2	1	1	0	2	2	0	9.3	9.3
D3Z6H3;D3Z4E5;Q9WUB4;F6XWI6	D3Z6H3;D3Z4E5;Q9WUB4;F6XWI6	2;2;2;1	2;2;2;1	2;2;2;1	Dynactin subunit 6	Dctn6	;;;	4	2	2	2	1	1	1	1	2	1	1	1	1	1	2	1	1	1	1	1	2	1	1	1	1	1	2	1	1	1	1	1	2	1	1	1	1	1	2	1	15.1	15.1
D3Z4H6;P52912;D3YY02	D3Z4H6;P52912;D3YY02	8;8;7	8;8;7	3;3;3	Nucleolysin TIA-1	Tia1	;;	3	8	8	3	0	4	4	4	2	3	4	3	3	6	6	3	0	4	4	4	2	3	4	3	3	6	6	3	0	2	1	2	1	2	2	2	2	2	2	1	24.2	24.2
D6RII3;D3Z4J9;Q05BC3-2;Q05BC3;Q05BC3-3	D6RII3;D3Z4J9;Q05BC3-2;Q05BC3;Q05BC3-3	7;7;7;7;7	7;7;7;7;7	7;7;7;7;7	Echinoderm microtubule-associated protein-like 1	Eml1	;;;;	5	7	7	7	0	6	6	6	0	7	4	1	2	5	5	7	0	6	6	6	0	7	4	1	2	5	5	7	0	6	6	6	0	7	4	1	2	5	5	7	12.7	12.7
D3Z4N6;E9QP07;Q80W14;F6QF44;F6XW22;E9QMI6;Q80W14-3	D3Z4N6;E9QP07;Q80W14;F6QF44;F6XW22;E9QMI6;Q80W14-3	2;2;2;1;1;1;1	2;2;2;1;1;1;1	2;2;2;1;1;1;1	Pre-mRNA-processing factor 40 homolog B	Prpf40b	;;;;;;	7	2	2	2	0	0	1	1	0	1	0	0	0	2	2	0	0	0	1	1	0	1	0	0	0	2	2	0	0	0	1	1	0	1	0	0	0	2	2	0	3.3	3.3
D3Z4S3	D3Z4S3	4	4	4	Putative peptidyl-tRNA hydrolase PTRHD1	Ptrhd1		1	4	4	4	0	1	1	1	1	3	3	1	2	4	2	2	0	1	1	1	1	3	3	1	2	4	2	2	0	1	1	1	1	3	3	1	2	4	2	2	22.9	22.9
E9PUD0;D3Z4U0;D3Z4T9;Q9R020-2;Q9R020	E9PUD0;D3Z4U0;D3Z4T9;Q9R020-2;Q9R020	3;3;3;3;3	3;3;3;3;3	3;3;3;3;3	Zinc finger Ran-binding domain-containing protein 2	Zranb2	;;;;	5	3	3	3	0	2	2	2	0	0	0	1	1	1	0	1	0	2	2	2	0	0	0	1	1	1	0	1	0	2	2	2	0	0	0	1	1	1	0	1	15.4	15.4
D3Z555;D3Z4U5;Q8BVL9;G3UY22;G3UYZ9	D3Z555;D3Z4U5;Q8BVL9;G3UY22;G3UYZ9	2;2;2;1;1	2;2;2;1;1	2;2;2;1;1	Janus kinase and microtubule-interacting protein 1	Jakmip1	;;;;	5	2	2	2	0	1	0	0	0	0	0	0	0	0	0	2	0	1	0	0	0	0	0	0	0	0	0	2	0	1	0	0	0	0	0	0	0	0	0	2	5.9	5.9
D3Z4V1;Q922V4;F8WI31	D3Z4V1;Q922V4;F8WI31	10;10;6	10;10;6	10;10;6	Pleiotropic regulator 1	Plrg1	;;	3	10	10	10	3	7	8	6	3	5	6	5	5	4	7	6	3	7	8	6	3	5	6	5	5	4	7	6	3	7	8	6	3	5	6	5	5	4	7	6	23.2	23.2
D3Z4X7;Q9QXJ4;F6ZTU1	D3Z4X7;Q9QXJ4;F6ZTU1	2;2;1	2;2;1	2;2;1	ADP-ribosylation factor-like protein 10	Arl10	;;	3	2	2	2	0	0	0	0	0	1	1	0	0	2	1	0	0	0	0	0	0	1	1	0	0	2	1	0	0	0	0	0	0	1	1	0	0	2	1	0	13.9	13.9
F6WKE4;F6R6P2;F6ULV5;D3Z572;F8WGM3;E9PX46;O70258;O70258-2	F6WKE4;F6R6P2;F6ULV5;D3Z572;F8WGM3;E9PX46;O70258;O70258-2	2;2;2;2;2;2;2;2	2;2;2;2;2;2;2;2	2;2;2;2;2;2;2;2	Epsilon-sarcoglycan	Sgce	;;;;;;;	8	2	2	2	2	2	0	0	2	1	0	2	1	0	0	2	2	2	0	0	2	1	0	2	1	0	0	2	2	2	0	0	2	1	0	2	1	0	0	2	7.5	7.5
D3Z590;Q8BYM7	D3Z590;Q8BYM7	7;7	7;7	7;7	Radial spoke head protein 4 homolog A	Rsph4a	;	2	7	7	7	1	1	3	1	0	7	6	0	0	5	5	0	1	1	3	1	0	7	6	0	0	5	5	0	1	1	3	1	0	7	6	0	0	5	5	0	20.5	20.5
E9Q6B8;D3Z598;E9QPS5;Q8K4G1-2;Q8K4G1-3;Q8K4G1	E9Q6B8;D3Z598;E9QPS5;Q8K4G1-2;Q8K4G1-3;Q8K4G1	1;1;1;1;1;1	1;1;1;1;1;1	1;1;1;1;1;1	Latent-transforming growth factor beta-binding protein 4	Ltbp4	;;;;;	6	1	1	1	0	0	0	0	0	0	0	1	0	0	0	0	0	0	0	0	0	0	0	1	0	0	0	0	0	0	0	0	0	0	0	1	0	0	0	0	1.4	1.4
D3Z5B2;Q3UFK8	D3Z5B2;Q3UFK8	2;2	2;2	2;2	FERM domain-containing protein 8	Frmd8	;	2	2	2	2	0	0	0	0	0	2	2	0	0	0	0	0	0	0	0	0	0	2	2	0	0	0	0	0	0	0	0	0	0	2	2	0	0	0	0	0	15.3	15.3
D3Z5E1;Q9WVB3	D3Z5E1;Q9WVB3	1;1	1;1	1;1	Transducin-like enhancer protein 6	Tle6	;	2	1	1	1	1	0	0	0	1	1	1	0	1	0	0	1	1	0	0	0	1	1	1	0	1	0	0	1	1	0	0	0	1	1	1	0	1	0	0	1	4.6	4.6
D3Z5I9;Q9CXK9	D3Z5I9;Q9CXK9	1;1	1;1	1;1	RNA-binding protein 33	Rbm33	;	2	1	1	1	0	0	1	0	0	1	0	1	0	1	1	0	0	0	1	0	0	1	0	1	0	1	1	0	0	0	1	0	0	1	0	1	0	1	1	0	0.9	0.9
E9Q6A3;E9PYX6;E9QNA7;D3Z5J3;Q62417-5;Q62417-6;Q62417-4;Q62417-3;Q62417-2;Q62417;Q62417-7	E9Q6A3;E9PYX6;E9QNA7;D3Z5J3;Q62417-5;Q62417-6;Q62417-4;Q62417-3;Q62417-2;Q62417;Q62417-7	4;4;4;4;4;4;4;4;4;4;3	4;4;4;4;4;4;4;4;4;4;3	4;4;4;4;4;4;4;4;4;4;3	Sorbin and SH3 domain-containing protein 1	Sorbs1	;;;;;;;;;;	11	4	4	4	2	2	1	0	2	2	2	0	1	2	2	3	2	2	1	0	2	2	2	0	1	2	2	3	2	2	1	0	2	2	2	0	1	2	2	3	8	8
D3Z5K9;Q80Z38-2;Q80Z38;D3Z5K8;Q80Z38-3	D3Z5K9;Q80Z38-2;Q80Z38;D3Z5K8;Q80Z38-3	3;3;3;2;2	3;3;3;2;2	3;3;3;2;2	SH3 and multiple ankyrin repeat domains protein 2	Shank2	;;;;	5	3	3	3	0	2	2	1	0	1	0	1	1	3	0	2	0	2	2	1	0	1	0	1	1	3	0	2	0	2	2	1	0	1	0	1	1	3	0	2	2.3	2.3
D3Z5M4;Q02357-5;Q02357-6;G5E8J2;B7ZW98;E9QNT8;G8JL84;D3YTV8;Q0VGY9;Q02357-2;Q02357;Q02357-3;Q02357-4;G3UY11;F7D1P5	D3Z5M4;Q02357-5;Q02357-6;G5E8J2;B7ZW98;E9QNT8;G8JL84;D3YTV8;Q0VGY9;Q02357-2;Q02357;Q02357-3;Q02357-4;G3UY11	6;6;6;5;5;5;5;5;5;5;5;5;5;4;2	3;3;3;2;2;2;2;2;2;2;2;2;2;1;1	3;3;3;2;2;2;2;2;2;2;2;2;2;1;1	Ankyrin-1	Ank1	;;;;;;;;;;;;;	15	6	3	3	0	2	1	0	0	4	3	1	0	2	3	1	0	0	1	0	0	1	0	1	0	0	1	0	0	0	1	0	0	1	0	1	0	0	1	0	2.7	1.6
D3Z5N6;Q61103;F8WIP7	D3Z5N6;Q61103;F8WIP7	2;2;1	2;2;1	2;2;1	Zinc finger protein ubi-d4	Dpf2	;;	3	2	2	2	1	1	0	1	1	1	1	0	0	2	1	2	1	1	0	1	1	1	1	0	0	2	1	2	1	1	0	1	1	1	1	0	0	2	1	2	5.9	5.9
D3Z5P0;Q5RJI5;Q5RJI5-4;Q5RJI5-3;Q5RJI5-2	D3Z5P0;Q5RJI5;Q5RJI5-4;Q5RJI5-3;Q5RJI5-2	2;2;1;1;1	2;2;1;1;1	2;2;1;1;1	Serine/threonine-protein kinase BRSK1	Brsk1	;;;;	5	2	2	2	1	1	1	0	1	0	0	1	1	1	2	1	1	1	1	0	1	0	0	1	1	1	2	1	1	1	1	0	1	0	0	1	1	1	2	1	3.4	3.4
D3Z5X4;D3YWG1	D3Z5X4;D3YWG1	26;24	1;1	1;1		Gm7964	;	2	26	1	1	16	19	20	17	19	20	21	12	13	22	22	18	0	1	0	0	1	1	0	0	0	1	1	1	0	1	0	0	1	1	0	0	0	1	1	1	49	2.3
D3Z600;O09012-2;O09012	D3Z600;O09012-2;O09012	4;4;4	4;4;4	4;4;4	Peroxisomal targeting signal 1 receptor	Pex5	;;	3	4	4	4	0	0	0	1	0	2	2	0	0	3	2	0	0	0	0	1	0	2	2	0	0	3	2	0	0	0	0	1	0	2	2	0	0	3	2	0	10.4	10.4
D3Z601;Q99JH7	D3Z601;Q99JH7	9;9	9;9	9;9	Calsyntenin-3	Clstn3	;	2	9	9	9	1	4	2	1	1	0	0	8	5	1	0	2	1	4	2	1	1	0	0	8	5	1	0	2	1	4	2	1	1	0	0	8	5	1	0	2	16.6	16.6
D3Z603;Q5U5I3;Q99N85	D3Z603;Q5U5I3;Q99N85	1;1;1	1;1;1	1;1;1	28S ribosomal protein S18a, mitochondrial	Mrps18a	;;	3	1	1	1	0	0	0	0	0	0	0	0	0	1	1	0	0	0	0	0	0	0	0	0	0	1	1	0	0	0	0	0	0	0	0	0	0	1	1	0	14.8	14.8
D3Z619;Q9D824-3;Q9D824-2;Q9D824;D3Z3F1;D3Z4V2;Q9D824-4	D3Z619;Q9D824-3;Q9D824-2;Q9D824;D3Z3F1;D3Z4V2;Q9D824-4	7;7;7;7;6;6;4	7;7;7;7;6;6;4	7;7;7;7;6;6;4	Pre-mRNA 3-end-processing factor FIP1	Fip1l1	;;;;;;	7	7	7	7	1	1	0	0	1	0	1	1	1	4	4	3	1	1	0	0	1	0	1	1	1	4	4	3	1	1	0	0	1	0	1	1	1	4	4	3	19.2	19.2
D3Z620;Q8JZP2	D3Z620;Q8JZP2	1;1	1;1	1;1	Synapsin-3	Syn3	;	2	1	1	1	0	0	1	0	0	0	0	0	0	1	1	0	0	0	1	0	0	0	0	0	0	1	1	0	0	0	1	0	0	0	0	0	0	1	1	0	4.1	4.1
D3Z636;Q91VM9;G8JL76;Q91VM9-2;D3Z096	D3Z636;Q91VM9;G8JL76;Q91VM9-2	13;13;8;8;5	13;13;8;8;5	13;13;8;8;5	Inorganic pyrophosphatase 2, mitochondrial	Ppa2	;;;	5	13	13	13	0	9	10	9	1	8	9	0	2	12	13	9	0	9	10	9	1	8	9	0	2	12	13	9	0	9	10	9	1	8	9	0	2	12	13	9	38	38
D3Z645;Q9QZ88;Q9QZ88-2;D3YYD5;D3YW98	D3Z645;Q9QZ88;Q9QZ88-2;D3YYD5	6;6;5;4;2	6;6;5;4;2	6;6;5;4;2	Vacuolar protein sorting-associated protein 29	Vps29	;;;	5	6	6	6	3	2	1	1	4	4	5	1	0	5	6	3	3	2	1	1	4	4	5	1	0	5	6	3	3	2	1	1	4	4	5	1	0	5	6	3	37.5	37.5
E9Q7S0;F7BQW7;D3Z656;Q8CHC4;D3Z1M7;F6VSS8;F7CD11	E9Q7S0;F7BQW7;D3Z656;Q8CHC4	14;14;14;14;3;2;2	14;14;14;14;3;2;2	14;14;14;14;3;2;2	Synaptojanin-1	Synj1	;;;	7	14	14	14	2	9	5	6	4	7	5	5	7	11	11	9	2	9	5	6	4	7	5	5	7	11	11	9	2	9	5	6	4	7	5	5	7	11	11	9	14.4	14.4
D3Z687;Q9DCT6-2;Q9DCT6;F8WH46;A2CF80;A2CF83;F6XN97;Q9DCT6-4;Q9DCT6-3;F6S0D5;H3BJI0	D3Z687;Q9DCT6-2;Q9DCT6;F8WH46;A2CF80;A2CF83;F6XN97;Q9DCT6-4;Q9DCT6-3	3;3;3;2;2;2;2;2;2;1;1	3;3;3;2;2;2;2;2;2;1;1	3;3;3;2;2;2;2;2;2;1;1	Chromatin complexes subunit BAP18	0610010K14Rik;Bap18	;;;;;;;;	11	3	3	3	1	2	2	1	1	2	2	1	1	3	2	2	1	2	2	1	1	2	2	1	1	3	2	2	1	2	2	1	1	2	2	1	1	3	2	2	25.7	25.7
D3Z6C3;P97351;D3Z7W7	D3Z6C3;P97351;D3Z7W7	22;22;20	22;22;20	22;22;20	40S ribosomal protein S3a	Rps3a	;;	3	22	22	22	10	14	14	11	10	16	15	6	6	19	18	15	10	14	14	11	10	16	15	6	6	19	18	15	10	14	14	11	10	16	15	6	6	19	18	15	67	67
D3Z6C4	D3Z6C4	6	2	2		Cbr4		1	6	2	2	0	1	3	2	0	3	2	1	1	4	3	0	0	0	2	2	0	1	0	0	0	1	1	0	0	0	2	2	0	1	0	0	0	1	1	0	59.4	24.6
E2QRQ3;D3Z6D2;Q8CJ67-3;Q8CJ67-2;Q8CJ67;Q8CJ67-4	E2QRQ3;D3Z6D2;Q8CJ67-3;Q8CJ67-2;Q8CJ67	5;5;5;5;5;2	5;5;5;5;5;2	5;5;5;5;5;2	Double-stranded RNA-binding protein Staufen homolog 2	Stau2	;;;;	6	5	5	5	0	2	1	0	1	0	0	0	1	3	0	2	0	2	1	0	1	0	0	0	1	3	0	2	0	2	1	0	1	0	0	0	1	3	0	2	13.7	13.7
D3Z6G3;Q6PER3;D3YUY6	D3Z6G3;Q6PER3;D3YUY6	9;8;7	6;5;4	6;5;4	Microtubule-associated protein RP/EB family member 3	Mapre3	;;	3	9	6	6	4	5	5	3	6	6	7	2	2	8	8	4	2	3	4	2	4	4	5	1	1	5	5	2	2	3	4	2	4	4	5	1	1	5	5	2	30.1	26.3
D3Z6J0;Q6SKR2;Q6PRU9;E9PXT7	D3Z6J0;Q6SKR2;Q6PRU9;E9PXT7	4;4;2;2	4;4;2;2	4;4;2;2		N6amt1	;;;	4	4	4	4	0	0	1	0	0	3	3	0	0	4	3	0	0	0	1	0	0	3	3	0	0	4	3	0	0	0	1	0	0	3	3	0	0	4	3	0	29.3	29.3
E9QAT0;D3Z6U8;E9QNF5;Q6AXB7;P35922-9;P35922-8;P35922-3;P35922-7;P35922-2;P35922;E9QAS9;E9QAS8;P35922-11;P35922-10;P35922-5;P35922-4;P35922-12;P35922-6	E9QAT0;D3Z6U8;E9QNF5;Q6AXB7;P35922-9;P35922-8;P35922-3;P35922-7;P35922-2;P35922;E9QAS9;E9QAS8;P35922-11;P35922-10;P35922-5;P35922-4;P35922-12;P35922-6	12;12;12;12;12;12;12;12;12;12;11;11;10;10;10;10;10;10	10;10;10;10;10;10;10;10;10;10;9;9;9;9;9;9;9;9	9;9;9;9;9;9;9;9;9;9;8;8;8;8;8;8;8;8	Fragile X mental retardation protein 1 homolog	Fmr1	;;;;;;;;;;;;;;;;;	18	12	10	9	1	6	3	3	2	9	5	2	1	11	9	3	1	6	3	3	2	8	4	2	1	9	7	3	1	5	3	2	2	7	4	1	1	8	6	3	25.6	22.9
D3Z742	D3Z742	3	3	1		Mb21d2		1	3	3	1	0	1	0	0	0	0	0	0	0	0	1	2	0	1	0	0	0	0	0	0	0	0	1	2	0	0	0	0	0	0	0	0	0	0	1	0	7.5	7.5
D3Z780;Q61749;Q61749-2;F7CPG6	D3Z780;Q61749;Q61749-2	5;5;5;1	5;5;5;1	5;5;5;1	Translation initiation factor eIF-2B subunit delta	Eif2b4	;;	4	5	5	5	0	2	1	1	0	3	3	0	0	4	3	4	0	2	1	1	0	3	3	0	0	4	3	4	0	2	1	1	0	3	3	0	0	4	3	4	14	14
D3Z783;P31750;D3YXX3	D3Z783;P31750;D3YXX3	4;4;2	3;3;1	3;3;1	RAC-alpha serine/threonine-protein kinase	Akt1	;;	3	4	3	3	0	0	1	1	0	3	3	0	0	3	1	0	0	0	1	0	0	2	2	0	0	3	1	0	0	0	1	0	0	2	2	0	0	3	1	0	11.4	9.6
H7BWX9;D3Z794;P61957;G3UZX6	H7BWX9;D3Z794;P61957	4;4;4;1	4;4;4;1	3;3;3;0	Small ubiquitin-related modifier 2	Sumo2	;;	4	4	4	3	4	4	3	3	4	3	3	4	4	3	3	3	4	4	3	3	4	3	3	4	4	3	3	3	3	3	2	2	3	2	2	3	3	2	2	2	60.4	60.4
D3Z795;Q9JK23;D6RG59	D3Z795;Q9JK23;D6RG59	2;2;1	2;2;1	2;2;1	Proteasome assembly chaperone 1	Psmg1	;;	3	2	2	2	1	2	1	1	2	2	1	1	1	2	1	2	1	2	1	1	2	2	1	1	1	2	1	2	1	2	1	1	2	2	1	1	1	2	1	2	8.6	8.6
D3Z7C0;Q9Z2Q5	D3Z7C0;Q9Z2Q5	4;4	4;4	4;4	39S ribosomal protein L40, mitochondrial	Mrpl40	;	2	4	4	4	0	0	2	2	0	2	2	0	0	3	4	1	0	0	2	2	0	2	2	0	0	3	4	1	0	0	2	2	0	2	2	0	0	3	4	1	43.2	43.2
D3Z7C6;Q9R0Q7	D3Z7C6;Q9R0Q7	4;4	4;4	4;4	Prostaglandin E synthase 3	Ptges3	;	2	4	4	4	0	2	1	1	2	3	2	0	0	3	4	2	0	2	1	1	2	3	2	0	0	3	4	2	0	2	1	1	2	3	2	0	0	3	4	2	30.8	30.8
D3Z7C8;O35855;O88374;D3Z3D7	D3Z7C8;O35855;O88374	4;4;3;1	4;4;3;1	4;4;3;1	Branched-chain-amino-acid aminotransferase;Branched-chain-amino-acid aminotransferase, mitochondrial	Bcat2	;;	4	4	4	4	0	0	4	2	0	3	3	0	1	4	3	1	0	0	4	2	0	3	3	0	1	4	3	1	0	0	4	2	0	3	3	0	1	4	3	1	11.1	11.1
D3Z7D2;Q9Z120	D3Z7D2;Q9Z120	2;2	2;2	2;2	tRNA (guanine-N(7)-)-methyltransferase	Mettl1	;	2	2	2	2	0	1	1	1	0	1	1	0	0	1	2	0	0	1	1	1	0	1	1	0	0	1	2	0	0	1	1	1	0	1	1	0	0	1	2	0	10.1	10.1
F8WI56;D3Z7D3;Q8BWT5	F8WI56;D3Z7D3;Q8BWT5	6;6;6	3;3;3	3;3;3	Disco-interacting protein 2 homolog A	Dip2a	;;	3	6	3	3	0	5	2	2	0	6	6	1	1	6	2	3	0	2	0	0	0	3	3	0	0	3	1	0	0	2	0	0	0	3	3	0	0	3	1	0	5.2	3.1
D3Z7D5;Q02788	D3Z7D5;Q02788	1;1	1;1	1;1	Collagen alpha-2(VI) chain	Col6a2	;	2	1	1	1	0	0	0	0	0	0	0	0	0	1	0	0	0	0	0	0	0	0	0	0	0	1	0	0	0	0	0	0	0	0	0	0	0	1	0	0	1.3	1.3
D3Z7E5;Q2NL51	D3Z7E5;Q2NL51	5;5	4;4	4;4	Glycogen synthase kinase-3 alpha	Gsk3a	;	2	5	4	4	0	1	3	3	0	4	5	0	0	4	5	0	0	1	3	2	0	4	4	0	0	3	4	0	0	1	3	2	0	4	4	0	0	3	4	0	13.4	10.3
E9QKM4;D3Z7F5;Q66X03;Q66X03-2;Q66X01	E9QKM4;D3Z7F5;Q66X03;Q66X03-2;Q66X01	2;2;2;1;1	2;2;2;1;1	2;2;2;1;1	NACHT, LRR and PYD domains-containing protein 9A;NACHT, LRR and PYD domains-containing protein 9C	Nlrp9a;Nlrp9c	;;;;	5	2	2	2	0	1	2	1	0	1	1	0	0	2	1	1	0	1	2	1	0	1	1	0	0	2	1	1	0	1	2	1	0	1	1	0	0	2	1	1	3	3
D3Z7J3;Q9DCW2	D3Z7J3;Q9DCW2	1;1	1;1	1;1	Phospholipid scramblase 2	Plscr2	;	2	1	1	1	0	0	0	0	0	1	1	0	0	0	0	0	0	0	0	0	0	1	1	0	0	0	0	0	0	0	0	0	0	1	1	0	0	0	0	0	11.6	11.6
D3Z7L2;D3YUD2	D3Z7L2;D3YUD2	5;4	1;1	1;1		Mllt4	;	2	5	1	1	3	2	1	1	3	3	3	2	2	4	3	3	1	0	0	0	1	1	1	0	0	1	1	1	1	0	0	0	1	1	1	0	0	1	1	1	32.4	5.9
D3Z7P0;Q8K3W0;Q8K3W0-1;Q8K3W0-4;Q8K3W0-6;Q8K3W0-5;E9Q8Q1;E9Q0U3	D3Z7P0;Q8K3W0;Q8K3W0-1;Q8K3W0-4;Q8K3W0-6;Q8K3W0-5	5;5;5;3;3;3;2;2	5;5;5;3;3;3;2;2	5;5;5;3;3;3;2;2	BRCA1-A complex subunit BRE	Bre	;;;;;	8	5	5	5	0	5	1	1	0	1	1	2	1	4	3	5	0	5	1	1	0	1	1	2	1	4	3	5	0	5	1	1	0	1	1	2	1	4	3	5	23.4	23.4
D3Z7P3;D3Z7P3-2;D3Z7P4;F7B327	D3Z7P3;D3Z7P3-2;D3Z7P4	9;6;5;3	9;6;5;3	9;6;5;3	Glutaminase kidney isoform, mitochondrial	Gls	;;	4	9	9	9	0	0	2	4	0	2	2	0	0	8	4	0	0	0	2	4	0	2	2	0	0	8	4	0	0	0	2	4	0	2	2	0	0	8	4	0	23.1	23.1
F6UV57;F6YCM8;F8WIH0;D3Z7V3;H7BX64;Q3URD3-4;Q3URD3-3;Q3URD3-5;Q3URD3-2;Q3URD3;D3YV81;D3Z0N1	F6UV57;F6YCM8;F8WIH0;D3Z7V3;H7BX64;Q3URD3-4;Q3URD3-3;Q3URD3-5;Q3URD3-2;Q3URD3;D3YV81	4;4;4;4;4;4;4;4;4;4;3;1	4;4;4;4;4;4;4;4;4;4;3;1	4;4;4;4;4;4;4;4;4;4;3;1	Sarcolemmal membrane-associated protein	Slmap	;;;;;;;;;;	12	4	4	4	1	0	2	2	1	0	1	0	0	3	4	0	1	0	2	2	1	0	1	0	0	3	4	0	1	0	2	2	1	0	1	0	0	3	4	0	9.9	9.9
D3Z7X0;Q8K370	D3Z7X0;Q8K370	2;1	2;1	2;1	Acyl-CoA dehydrogenase family member 10	Acad12;Acad10	;	2	2	2	2	1	0	0	0	1	2	2	0	0	2	2	0	1	0	0	0	1	2	2	0	0	2	2	0	1	0	0	0	1	2	2	0	0	2	2	0	7.6	7.6
D5MCW4;Q9CQ89	D5MCW4;Q9CQ89	3;3	3;3	3;3	Protein CutA	Cuta	;	2	3	3	3	1	3	3	2	1	2	2	2	2	2	2	3	1	3	3	2	1	2	2	2	2	2	2	3	1	3	3	2	1	2	2	2	2	2	2	3	18.2	18.2
D6RCG4;Q8VDW4	D6RCG4;Q8VDW4	1;1	1;1	1;1	Ubiquitin-conjugating enzyme E2 W	Ube2w	;	2	1	1	1	0	1	0	0	1	0	0	1	1	0	0	0	0	1	0	0	1	0	0	1	1	0	0	0	0	1	0	0	1	0	0	1	1	0	0	0	13.2	13.2
D6RDS0;Q91W34-2;Q91W34	D6RDS0;Q91W34-2;Q91W34	2;2;2	2;2;2	2;2;2	RUS1 family protein C16orf58 homolog	BC017158	;;	3	2	2	2	0	0	1	1	0	1	1	0	0	2	2	0	0	0	1	1	0	1	1	0	0	2	2	0	0	0	1	1	0	1	1	0	0	2	2	0	6.3	6.3
D6RDT4;Q9JKP7	D6RDT4;Q9JKP7	1;1	1;1	1;1	DNA polymerase epsilon subunit 3	Pole3	;	2	1	1	1	0	1	1	1	0	1	1	0	0	0	0	1	0	1	1	1	0	1	1	0	0	0	0	1	0	1	1	1	0	1	1	0	0	0	0	1	31.4	31.4
D6RE20;Q8CET7;Q80TA1	D6RE20;Q8CET7;Q80TA1	2;2;2	2;2;2	2;2;2	Ethanolaminephosphotransferase 1	Ept1	;;	3	2	2	2	0	0	2	2	0	0	0	0	0	1	1	0	0	0	2	2	0	0	0	0	0	1	1	0	0	0	2	2	0	0	0	0	0	1	1	0	27.3	27.3
D6RE32;Q9JHP7-3;Q9JHP7-2;Q9JHP7	D6RE32;Q9JHP7-3;Q9JHP7-2;Q9JHP7	1;1;1;1	1;1;1;1	1;1;1;1	KDEL motif-containing protein 1	Kdelc1	;;;	4	1	1	1	0	0	0	1	0	1	1	0	0	1	0	0	0	0	0	1	0	1	1	0	0	1	0	0	0	0	0	1	0	1	1	0	0	1	0	0	11.7	11.7
D6REH1;Q5D073;P42925	D6REH1;Q5D073;P42925	4;4;3	4;4;3	4;4;3	Peroxisomal membrane protein 2	Pxmp2	;;	3	4	4	4	0	0	0	0	0	0	0	0	0	4	4	0	0	0	0	0	0	0	0	0	0	4	4	0	0	0	0	0	0	0	0	0	0	4	4	0	59.8	59.8
D6RFB8;P52431	D6RFB8;P52431	4;4	4;4	4;4	DNA polymerase;DNA polymerase delta catalytic subunit	Pold1	;	2	4	4	4	0	1	1	1	0	1	0	1	1	3	2	1	0	1	1	1	0	1	0	1	1	3	2	1	0	1	1	1	0	1	0	1	1	3	2	1	5	5
D6RIR0;D6RFP3;Q8K1A5	D6RIR0;D6RFP3;Q8K1A5	1;1;1	1;1;1	1;1;1	Transmembrane protein 41B	Tmem41b	;;	3	1	1	1	0	0	1	1	0	1	0	0	0	1	1	0	0	0	1	1	0	1	0	0	0	1	1	0	0	0	1	1	0	1	0	0	0	1	1	0	16	16
G5E8V2;D6RFS9;Q61865	G5E8V2;D6RFS9;Q61865	2;2;2	2;2;2	2;2;2	Melanoma-derived growth regulatory protein	Mia;Gm21983	;;	3	2	2	2	2	0	0	0	2	0	0	1	0	0	0	0	2	0	0	0	2	0	0	1	0	0	0	0	2	0	0	0	2	0	0	1	0	0	0	0	14.5	14.5
F6WM75;D6RG69;Q9D162-3;Q9D162;Q9D162-2	F6WM75;D6RG69;Q9D162-3;Q9D162;Q9D162-2	1;1;1;1;1	1;1;1;1;1	1;1;1;1;1	Coiled-coil domain-containing protein 167	Ccdc167	;;;;	5	1	1	1	0	0	1	1	0	1	0	0	0	1	1	0	0	0	1	1	0	1	0	0	0	1	1	0	0	0	1	1	0	1	0	0	0	1	1	0	30	30
D6RG95;E9Q7Z8;E9Q5K9;E9PW44	D6RG95;E9Q7Z8;E9Q5K9;E9PW44	3;3;3;3	3;3;3;3	3;3;3;3	YTH domain-containing protein 1	Ythdc1	;;;	4	3	3	3	0	1	0	0	0	1	1	1	1	2	1	1	0	1	0	0	0	1	1	1	1	2	1	1	0	1	0	0	0	1	1	1	1	2	1	1	5.9	5.9
Q9CPY2;D6RGR0;Q9ESK3	Q9CPY2;D6RGR0;Q9ESK3	1;1;1	1;1;1	1;1;1	Calpain-10	Capn10	;;	3	1	1	1	0	0	0	1	0	0	0	0	0	0	0	0	0	0	0	1	0	0	0	0	0	0	0	0	0	0	0	1	0	0	0	0	0	0	0	0	8	8
D6RGR1	D6RGR1	1	1	1		Manba		1	1	1	1	0	0	0	0	0	0	0	0	0	1	0	1	0	0	0	0	0	0	0	0	0	1	0	1	0	0	0	0	0	0	0	0	0	1	0	1	9.1	9.1
D6RH77;Q6NVF2;Q9Z280-2;Q9Z280;D3Z2V2;F6WKY8	D6RH77;Q6NVF2;Q9Z280-2;Q9Z280;D3Z2V2;F6WKY8	2;2;2;2;1;1	2;2;2;2;1;1	2;2;2;2;1;1	Phospholipase D1	Pld1	;;;;;	6	2	2	2	0	0	0	0	0	0	0	0	0	1	0	1	0	0	0	0	0	0	0	0	0	1	0	1	0	0	0	0	0	0	0	0	0	1	0	1	5.7	5.7
F6R114;D6RH79;Q922G0;Q3TZX3	F6R114;D6RH79;Q922G0;Q3TZX3	1;1;1;1	1;1;1;1	1;1;1;1	Solute carrier family 25 member 36;Solute carrier family 25 member 33	Slc25a36;Slc25a33	;;;	4	1	1	1	0	0	1	1	0	1	1	0	0	1	1	0	0	0	1	1	0	1	1	0	0	1	1	0	0	0	1	1	0	1	1	0	0	1	1	0	11.3	11.3
D6RHN4;Q3UXD9;Q99MZ7;D6RIP0	D6RHN4;Q3UXD9;Q99MZ7;D6RIP0	3;3;3;2	3;3;3;2	3;3;3;2	Peroxisomal trans-2-enoyl-CoA reductase	Pecr	;;;	4	3	3	3	0	2	3	3	0	3	3	0	0	3	1	0	0	2	3	3	0	3	3	0	0	3	1	0	0	2	3	3	0	3	3	0	0	3	1	0	40	40
J3QMQ2;D6RI20;Q9CR20	J3QMQ2;D6RI20;Q9CR20	1;1;1	1;1;1	1;1;1	Immediate early response 3-interacting protein 1	Gm10784;Hdhd2;Ier3ip1	;;	3	1	1	1	0	1	1	1	0	1	1	0	0	1	1	1	0	1	1	1	0	1	1	0	0	1	1	1	0	1	1	1	0	1	1	0	0	1	1	1	10.1	10.1
D6RI31;Q8BFQ6	D6RI31;Q8BFQ6	1;1	1;1	1;1	Disrupted in renal carcinoma protein 2 homolog	Dirc2	;	2	1	1	1	0	0	1	1	0	1	1	0	0	1	1	0	0	0	1	1	0	1	1	0	0	1	1	0	0	0	1	1	0	1	1	0	0	1	1	0	13	13
D6RI37;G3X9L7	D6RI37;G3X9L7	1;1	1;1	1;1	Cortactin-binding protein 2	Cttnbp2	;	2	1	1	1	0	0	1	0	0	0	0	0	0	1	1	0	0	0	1	0	0	0	0	0	0	1	1	0	0	0	1	0	0	0	0	0	0	1	1	0	1.9	1.9
D6RJ44;G3X9Z8	D6RJ44;G3X9Z8	1;1	1;1	1;1		5730559C18Rik	;	2	1	1	1	0	1	0	0	0	0	0	0	1	0	0	0	0	1	0	0	0	0	0	0	1	0	0	0	0	1	0	0	0	0	0	0	1	0	0	0	19.6	19.6
D9J2V6;P41778-2;P41778;G3UXL9;Q3UR63;O35984	D9J2V6;P41778-2;P41778	5;5;5;1;1;1	5;5;5;1;1;1	2;2;2;0;0;0	Pre-B-cell leukemia transcription factor 1	Pbx1	;;	6	5	5	2	1	3	2	1	2	2	2	0	0	5	3	3	1	3	2	1	2	2	2	0	0	5	3	3	1	1	0	0	0	0	0	0	0	2	1	1	27.1	27.1
E0CX20	E0CX20	3	3	3		Bud31		1	3	3	3	0	0	0	0	0	3	3	0	0	3	2	0	0	0	0	0	0	3	3	0	0	3	2	0	0	0	0	0	0	3	3	0	0	3	2	0	13.9	13.9
E0CX30;Q7TS63-2;Q7TS63;E0CY83	E0CX30;Q7TS63-2;Q7TS63;E0CY83	2;2;2;1	2;2;2;1	2;2;2;1	Zinc finger protein ZFAT	Zfat	;;;	4	2	2	2	0	1	0	0	0	1	1	0	0	0	0	0	0	1	0	0	0	1	1	0	0	0	0	0	0	1	0	0	0	1	1	0	0	0	0	0	2.9	2.9
E0CZ04;E0CX39;Q923B0-2;Q923B0	E0CZ04;E0CX39;Q923B0-2;Q923B0	3;3;3;3	3;3;3;3	3;3;3;3	Gamma-glutamylaminecyclotransferase	Ggact	;;;	4	3	3	3	1	3	0	0	1	3	3	0	0	2	2	3	1	3	0	0	1	3	3	0	0	2	2	3	1	3	0	0	1	3	3	0	0	2	2	3	22.9	22.9
G8JL35;E0CXA9;Q6PEB6;E0CYJ0	G8JL35;E0CXA9;Q6PEB6;E0CYJ0	5;5;5;4	5;5;5;4	5;5;5;4	MOB-like protein phocein	Mob4	;;;	4	5	5	5	2	3	4	5	3	4	4	0	1	5	5	4	2	3	4	5	3	4	4	0	1	5	5	4	2	3	4	5	3	4	4	0	1	5	5	4	35.5	35.5
E0CXC7;Q8CIF6;Q8CIF6-2	E0CXC7;Q8CIF6;Q8CIF6-2	5;5;5	5;5;5	5;5;5	SID1 transmembrane family member 2	Sidt2	;;	3	5	5	5	1	0	4	5	0	3	3	1	1	5	4	1	1	0	4	5	0	3	3	1	1	5	4	1	1	0	4	5	0	3	3	1	1	5	4	1	10.1	10.1
E0CXF4;E0CZG7;Q8QZY2	E0CXF4;E0CZG7;Q8QZY2	1;1;1	1;1;1	1;1;1	Glycerate kinase	Glyctk	;;	3	1	1	1	0	1	0	0	1	0	0	1	1	1	1	1	0	1	0	0	1	0	0	1	1	1	1	1	0	1	0	0	1	0	0	1	1	1	1	1	14.1	14.1
E0CXJ2;Q9Z2E9	E0CXJ2;Q9Z2E9	1;1	1;1	1;1	Seipin	Bscl2	;	2	1	1	1	0	0	1	1	0	1	0	0	0	0	0	0	0	0	1	1	0	1	0	0	0	0	0	0	0	0	1	1	0	1	0	0	0	0	0	0	4.2	4.2
E0CXM2;Q91YI0;E0CY49;F7D439	E0CXM2;Q91YI0;E0CY49	7;7;4;3	7;7;4;3	7;7;4;3	Argininosuccinate lyase	Asl	;;	4	7	7	7	0	6	1	1	0	2	2	1	0	2	2	7	0	6	1	1	0	2	2	1	0	2	2	7	0	6	1	1	0	2	2	1	0	2	2	7	20.5	20.5
E0CXN5;P13707	E0CXN5;P13707	12;12	12;12	11;11	Glycerol-3-phosphate dehydrogenase [NAD(+)];Glycerol-3-phosphate dehydrogenase [NAD(+)], cytoplasmic	Gpd1	;	2	12	12	11	5	11	9	9	4	8	7	3	2	8	8	9	5	11	9	9	4	8	7	3	2	8	8	9	4	10	8	8	4	7	6	3	2	7	7	8	37.7	37.7
F6TS96;Q3TY99;E0CXU1;E0CXS2;E0CY14;F8WIE2;E0CXS9;Q5SQA2;E9Q2Q6;F6ZBY9;Q5SQA4;Q5SQA3;J3KMT7;Q62440-4;Q62440-3;Q62440-2;Q62440-5;Q08122-2;Q62440;Q08122-1;Q08122;Q62441;Q08122-4;F6YM15;Q3UN01;Q9WVB2	F6TS96;Q3TY99;E0CXU1;E0CXS2;E0CY14;F8WIE2;E0CXS9;Q5SQA2;E9Q2Q6;F6ZBY9;Q5SQA4;Q5SQA3;J3KMT7;Q62440-4;Q62440-3;Q62440-2;Q62440-5;Q08122-2;Q62440;Q08122-1;Q08122;Q62441;Q08122-4;F6YM15;Q3UN01;Q9WVB2	2;2;2;2;2;2;2;2;2;2;2;2;2;2;2;2;2;2;2;2;2;2;2;1;1;1	2;2;2;2;2;2;2;2;2;2;2;2;2;2;2;2;2;2;2;2;2;2;2;1;1;1	2;2;2;2;2;2;2;2;2;2;2;2;2;2;2;2;2;2;2;2;2;2;2;1;1;1	Transducin-like enhancer protein 1;Transducin-like enhancer protein 3;Transducin-like enhancer protein 4;Transducin-like enhancer protein 2	Tle3;Tle1;Tle4;Tle2	;;;;;;;;;;;;;;;;;;;;;;;;;	26	2	2	2	0	1	2	2	0	2	2	0	0	2	1	1	0	1	2	2	0	2	2	0	0	2	1	1	0	1	2	2	0	2	2	0	0	2	1	1	2.7	2.7
E0CXU3;Q91VE6-2;Q91VE6	E0CXU3;Q91VE6-2;Q91VE6	1;1;1	1;1;1	1;1;1	MKI67 FHA domain-interacting nucleolar phosphoprotein	Nifk	;;	3	1	1	1	0	0	1	1	0	1	1	0	0	0	0	0	0	0	1	1	0	1	1	0	0	0	0	0	0	0	1	1	0	1	1	0	0	0	0	0	13.9	13.9
E0CXZ1;J3QM95;F8WGT4;Q8BYN5-2;Q8BYN5;Q8BYN5-3	E0CXZ1;J3QM95;F8WGT4;Q8BYN5-2;Q8BYN5	3;3;3;3;3;1	3;3;3;3;3;1	3;3;3;3;3;1	FSD1-like protein	Fsd1l	;;;;	6	3	3	3	0	0	1	2	0	2	1	0	0	2	2	0	0	0	1	2	0	2	1	0	0	2	2	0	0	0	1	2	0	2	1	0	0	2	2	0	7.1	7.1
E0CY16;E9PYN1;Q8R5M8-5;Q8R5M8-4;Q8R5M8-3;Q8R5M8-2;Q8R5M8;Q8R5M8-7;Q8R5M8-6	E0CY16;E9PYN1;Q8R5M8-5;Q8R5M8-4;Q8R5M8-3;Q8R5M8-2;Q8R5M8	4;4;4;4;4;4;4;1;1	4;4;4;4;4;4;4;1;1	4;4;4;4;4;4;4;1;1	Cell adhesion molecule 1	Cadm1	;;;;;;	9	4	4	4	0	3	2	3	0	0	0	2	3	0	1	4	0	3	2	3	0	0	0	2	3	0	1	4	0	3	2	3	0	0	0	2	3	0	1	4	14.6	14.6
F7BC60;E0CYB9;Q6PCP5;F7CTF8;Q6PCP5-3;Q6PCP5-2;E0CYI3;Q6PCP5-4	F7BC60;E0CYB9;Q6PCP5;F7CTF8;Q6PCP5-3;Q6PCP5-2;E0CYI3;Q6PCP5-4	4;4;4;3;3;3;2;2	4;4;4;3;3;3;2;2	4;4;4;3;3;3;2;2	Mitochondrial fission factor	Mff	;;;;;;;	8	4	4	4	0	0	2	2	0	2	2	0	0	4	4	0	0	0	2	2	0	2	2	0	0	4	4	0	0	0	2	2	0	2	2	0	0	4	4	0	36.5	36.5
E0CZ97;F6SYN4;E0CYD2;E0CYQ0;F7B6A4;F7C1U0	E0CZ97;F6SYN4;E0CYD2;E0CYQ0;F7B6A4;F7C1U0	3;3;3;3;2;2	3;3;3;3;2;2	3;3;3;3;2;2		Kctd17	;;;;;	6	3	3	3	0	1	1	0	1	3	2	0	0	2	1	1	0	1	1	0	1	3	2	0	0	2	1	1	0	1	1	0	1	3	2	0	0	2	1	1	24.9	24.9
E0CYE2;F7DEU6;P50096;E0CXK0;F6XXH9	E0CYE2;F7DEU6;P50096;E0CXK0	6;6;6;4;1	4;4;4;2;1	4;4;4;2;1	Inosine-5-monophosphate dehydrogenase;Inosine-5-monophosphate dehydrogenase 1	Impdh1	;;;	5	6	4	4	0	1	4	4	0	1	0	0	0	3	2	1	0	1	4	3	0	0	0	0	0	3	2	1	0	1	4	3	0	0	0	0	0	3	2	1	14.7	11.2
F8WHW3;E0CYE6;Q3TWL2;E0CZF6;E0CZ18	F8WHW3;E0CYE6;Q3TWL2;E0CZF6;E0CZ18	2;2;2;1;1	2;2;2;1;1	2;2;2;1;1	Type 1 phosphatidylinositol 4,5-bisphosphate 4-phosphatase	Tmem55b	;;;;	5	2	2	2	0	0	1	1	0	2	2	0	0	2	2	0	0	0	1	1	0	2	2	0	0	2	2	0	0	0	1	1	0	2	2	0	0	2	2	0	11.9	11.9
F6TWX0;F7DFJ2;E0CYF3;Q9DBV7;P23708-2;P23708	F6TWX0;F7DFJ2;E0CYF3;Q9DBV7;P23708-2;P23708	1;1;1;1;1;1	1;1;1;1;1;1	1;1;1;1;1;1	Nuclear transcription factor Y subunit alpha	Nfya	;;;;;	6	1	1	1	0	1	0	0	0	0	0	0	0	1	1	0	0	1	0	0	0	0	0	0	0	1	1	0	0	1	0	0	0	0	0	0	0	1	1	0	9.1	9.1
E0CYH0;Q9ER69;F7CCI4;Q9ER69-2;E0CZF5	E0CYH0;Q9ER69;F7CCI4;Q9ER69-2	6;6;3;3;1	6;6;3;3;1	6;6;3;3;1	Pre-mRNA-splicing regulator WTAP	Wtap	;;;	5	6	6	6	0	6	5	6	1	3	3	1	2	4	2	6	0	6	5	6	1	3	3	1	2	4	2	6	0	6	5	6	1	3	3	1	2	4	2	6	18.7	18.7
E0CYH4;Q8C6G8;F7DFQ2;F6UT94;F8WH48	E0CYH4;Q8C6G8	8;8;3;2;2	8;8;3;2;2	8;8;3;2;2	WD repeat-containing protein 26	Wdr26	;	5	8	8	8	0	4	5	5	0	4	5	0	0	5	5	4	0	4	5	5	0	4	5	0	0	5	5	4	0	4	5	5	0	4	5	0	0	5	5	4	13.8	13.8
E0CYQ2;Q9CQ48	E0CYQ2;Q9CQ48	5;5	5;5	5;5	NudC domain-containing protein 2	Nudcd2	;	2	5	5	5	3	0	0	0	3	2	2	0	0	4	3	1	3	0	0	0	3	2	2	0	0	4	3	1	3	0	0	0	3	2	2	0	0	4	3	1	38.6	38.6
E0CYT6;P18828-2;P18828	E0CYT6;P18828-2;P18828	1;1;1	1;1;1	1;1;1	Syndecan-1	Sdc1	;;	3	1	1	1	1	1	0	0	0	0	0	0	1	0	0	1	1	1	0	0	0	0	0	0	1	0	0	1	1	1	0	0	0	0	0	0	1	0	0	1	4.9	4.9
F7D432;E9PWE0;E0CYV0;P23506;P23506-2;F6V9F1;F6TXE3	F7D432;E9PWE0;E0CYV0;P23506;P23506-2;F6V9F1	14;14;14;14;14;8;4	14;14;14;14;14;8;4	14;14;14;14;14;8;4	Protein-L-isoaspartate O-methyltransferase;Protein-L-isoaspartate(D-aspartate) O-methyltransferase	Pcmt1	;;;;;	7	14	14	14	11	13	6	4	13	13	12	8	7	14	13	12	11	13	6	4	13	13	12	8	7	14	13	12	11	13	6	4	13	13	12	8	7	14	13	12	49.8	49.8
E0CYV4;Q8BIB9;Q9D291	E0CYV4;Q8BIB9;Q9D291	2;2;2	2;2;2	2;2;2	Desumoylating isopeptidase 2	Desi2	;;	3	2	2	2	0	0	0	0	0	0	0	0	0	2	2	0	0	0	0	0	0	0	0	0	0	2	2	0	0	0	0	0	0	0	0	0	0	2	2	0	39.7	39.7
E0CZ42	E0CZ42	3	3	3		Fer1l6		1	3	3	3	1	0	0	1	2	0	2	0	0	0	2	0	1	0	0	1	2	0	2	0	0	0	2	0	1	0	0	1	2	0	2	0	0	0	2	0	1.5	1.5
E0CZ72;P28740;P28740-1;F8VQ42;F6SUU5;Q9D481;F6RLL5	E0CZ72;P28740;P28740-1;F8VQ42	17;17;16;14;3;3;1	1;1;0;0;0;0;0	1;1;0;0;0;0;0	Kinesin-like protein;Kinesin-like protein KIF2A	Kif2a	;;;	7	17	1	1	1	3	9	8	1	10	9	3	2	15	14	4	0	0	1	1	0	0	0	0	0	1	1	0	0	0	1	1	0	0	0	0	0	1	1	0	28.8	0.9
E0CZ78;P48453-2;P48453;E9Q6P2;G3X8U7	E0CZ78;P48453-2;P48453;E9Q6P2;G3X8U7	16;16;16;15;15	16;16;16;15;15	8;8;8;7;7	Serine/threonine-protein phosphatase;Serine/threonine-protein phosphatase 2B catalytic subunit beta isoform	Ppp3cb	;;;;	5	16	16	8	7	13	14	13	6	8	6	12	11	14	14	14	7	13	14	13	6	8	6	12	11	14	14	14	3	7	8	7	2	2	1	5	5	7	7	7	34.4	34.4
E0CZE0;Q8VBW6	E0CZE0;Q8VBW6	15;15	15;15	15;15	NEDD8-activating enzyme E1 regulatory subunit	Nae1	;	2	15	15	15	2	14	11	9	1	9	7	2	2	12	10	11	2	14	11	9	1	9	7	2	2	12	10	11	2	14	11	9	1	9	7	2	2	12	10	11	41	41
E9PU93;Q91X20;D3YYA0;D6RI55;D6RET1	E9PU93;Q91X20;D3YYA0	8;8;6;3;3	8;8;6;3;3	8;8;6;3;3	Set1/Ash2 histone methyltransferase complex subunit ASH2	Ash2l	;;	5	8	8	8	0	4	5	5	0	3	4	1	1	6	6	5	0	4	5	5	0	3	4	1	1	6	6	5	0	4	5	5	0	3	4	1	1	6	6	5	20	20
E9PUA5;Q9QWT9-2;Q9QWT9;Q9QWT9-3;G3UXN2;G3UX22	E9PUA5;Q9QWT9-2;Q9QWT9;Q9QWT9-3;G3UXN2	8;7;7;6;4;1	8;7;7;6;4;1	8;7;7;6;4;1	Kinesin-like protein;Kinesin-like protein KIFC1	Kifc5b;Kifc1	;;;;	6	8	8	8	0	0	0	1	0	5	6	0	0	5	8	0	0	0	0	1	0	5	6	0	0	5	8	0	0	0	0	1	0	5	6	0	0	5	8	0	16.7	16.7
E9PUB0;F6XBJ8;Q4LDD4-3;Q4LDD4-2;Q4LDD4	E9PUB0;F6XBJ8;Q4LDD4-3;Q4LDD4-2;Q4LDD4	3;3;3;3;3	3;3;3;3;3	3;3;3;3;3	Arf-GAP with Rho-GAP domain, ANK repeat and PH domain-containing protein 1	Arap1	;;;;	5	3	3	3	0	0	0	0	0	3	1	0	0	2	1	0	0	0	0	0	0	3	1	0	0	2	1	0	0	0	0	0	0	3	1	0	0	2	1	0	5.6	5.6
E9PUC5;F6Z9E6;Q2PFD7-3;Q2PFD7-5;Q2PFD7-2;Q2PFD7;Q2PFD7-4;Q8C0E9	E9PUC5;F6Z9E6;Q2PFD7-3;Q2PFD7-5;Q2PFD7-2;Q2PFD7;Q2PFD7-4;Q8C0E9	5;5;5;5;5;5;4;3	5;5;5;5;5;5;4;3	5;5;5;5;5;5;4;3	PH and SEC7 domain-containing protein 3	Psd3	;;;;;;;	8	5	5	5	0	4	1	1	0	0	0	2	2	2	1	4	0	4	1	1	0	0	0	2	2	2	1	4	0	4	1	1	0	0	0	2	2	2	1	4	19.4	19.4
E9PUD2;Q8K1M6-3;Q8K1M6-2;Q8K1M6;Q8K1M6-4;Q8K1M6-5	E9PUD2;Q8K1M6-3;Q8K1M6-2;Q8K1M6;Q8K1M6-4	29;29;29;29;24;10	29;29;29;29;24;10	29;29;29;29;24;10	Dynamin-1-like protein	Dnm1l	;;;;	6	29	29	29	3	14	18	16	1	15	17	2	3	25	26	16	3	14	18	16	1	15	17	2	3	25	26	16	3	14	18	16	1	15	17	2	3	25	26	16	52.8	52.8
E9PUD7;E9QLP0;Q66JT5	E9PUD7;E9QLP0;Q66JT5	1;1;1	1;1;1	1;1;1	Tubulin polyglutamylase complex subunit 2	Tpgs2	;;	3	1	1	1	0	0	0	0	0	1	0	0	0	0	0	0	0	0	0	0	0	1	0	0	0	0	0	0	0	0	0	0	0	1	0	0	0	0	0	0	8.7	8.7
E9PUE7;Q5SSL4-4;Q5SSL4;Q5SSL4-2;Q5SSL4-3;H3BJY3;H3BKV6	E9PUE7;Q5SSL4-4;Q5SSL4;Q5SSL4-2;Q5SSL4-3	11;11;11;11;9;5;2	11;11;11;11;9;5;2	10;10;10;10;8;4;2	Active breakpoint cluster region-related protein	Abr	;;;;	7	11	11	10	1	7	5	4	0	6	4	1	3	9	7	8	1	7	5	4	0	6	4	1	3	9	7	8	1	7	4	3	0	5	3	1	3	8	7	7	15.3	15.3
E9PUF4;E9Q640;Q6NZN0-5;Q6NZN0-3;Q6NZN0-4;Q6NZN0-2;Q6NZN0;E9PYZ7	E9PUF4;E9Q640;Q6NZN0-5;Q6NZN0-3;Q6NZN0-4;Q6NZN0-2;Q6NZN0;E9PYZ7	8;8;8;8;8;8;8;7	8;8;8;8;8;8;8;7	7;7;7;7;7;7;7;6	RNA-binding protein 26	Rbm26	;;;;;;;	8	8	8	7	2	4	2	2	1	4	4	0	1	5	4	2	2	4	2	2	1	4	4	0	1	5	4	2	1	3	1	1	0	3	3	0	0	4	3	1	10.2	10.2
E9PUF7;Q61210-3;Q61210-4;Q61210-2;Q61210;Q61210-5	E9PUF7;Q61210-3;Q61210-4;Q61210-2;Q61210;Q61210-5	1;1;1;1;1;1	1;1;1;1;1;1	1;1;1;1;1;1	Rho guanine nucleotide exchange factor 1	Arhgef1	;;;;;	6	1	1	1	0	0	0	0	0	0	0	0	0	1	1	0	0	0	0	0	0	0	0	0	0	1	1	0	0	0	0	0	0	0	0	0	0	1	1	0	1.3	1.3
Q8C8I3;E9PUG7;Q61211;Q61211-2	Q8C8I3;E9PUG7;Q61211;Q61211-2	1;1;1;1	1;1;1;1	1;1;1;1	Eukaryotic translation initiation factor 2D	Eif2d	;;;	4	1	1	1	0	1	0	0	0	1	0	0	0	1	1	1	0	1	0	0	0	1	0	0	0	1	1	1	0	1	0	0	0	1	0	0	0	1	1	1	6.4	6.4
E9PUH7;Q3TYK3;D3YZ00;P70257-2;P70257-1;P70257	E9PUH7;Q3TYK3;D3YZ00;P70257-2;P70257-1;P70257	7;6;6;6;6;6	3;2;3;3;3;3	3;2;3;3;3;3	Nuclear factor 1;Nuclear factor 1 X-type	Nfix	;;;;;	6	7	3	3	1	3	2	1	1	5	5	0	0	6	5	2	1	1	1	0	1	2	2	0	0	2	2	0	1	1	1	0	1	2	2	0	0	2	2	0	18.8	8.7
E9PUK3;E9PUI5;Q8K012-2;Q8K012	E9PUK3;E9PUI5;Q8K012-2;Q8K012	11;11;11;11	11;11;11;11	11;11;11;11	Formin-binding protein 1-like	Fnbp1l	;;;	4	11	11	11	3	8	7	8	1	1	1	2	2	7	4	9	3	8	7	8	1	1	1	2	2	7	4	9	3	8	7	8	1	1	1	2	2	7	4	9	26	26
F6SMY7;E9PUJ6;Q7TPH6-2;Q7TPH6;F6T4V9	F6SMY7;E9PUJ6;Q7TPH6-2;Q7TPH6	6;6;6;6;1	6;6;6;6;1	6;6;6;6;1	E3 ubiquitin-protein ligase MYCBP2	Mycbp2	;;;	5	6	6	6	0	0	0	2	0	0	0	0	0	5	0	0	0	0	0	2	0	0	0	0	0	5	0	0	0	0	0	2	0	0	0	0	0	5	0	0	2.3	2.3
E9PUL5	E9PUL5	2	2	2	Proline-rich transmembrane protein 2	Prrt2		1	2	2	2	0	0	2	1	0	0	0	0	0	1	1	0	0	0	2	1	0	0	0	0	0	1	1	0	0	0	2	1	0	0	0	0	0	1	1	0	9.8	9.8
E9PUM4;Q71LX4	E9PUM4;Q71LX4	56;50	44;41	44;41	Talin-2	Tln2	;	2	56	44	44	2	32	20	21	3	43	38	3	4	46	36	28	0	23	17	17	1	33	29	0	2	35	29	20	0	23	17	17	1	33	29	0	2	35	29	20	29.8	25.5
E9Q5N7;E9PUM9;E9Q7X7;E9PUN0;F6WN33;F6Y027	E9Q5N7;E9PUM9;E9Q7X7;E9PUN0	24;24;24;21;4;4	22;22;22;19;3;3	18;18;18;16;3;3		Nrxn2	;;;	6	24	22	18	5	22	8	10	1	0	1	15	13	5	2	19	4	20	7	8	1	0	1	14	11	5	2	17	4	16	6	8	1	0	1	12	10	5	1	14	19.4	18.3
E9PUN2;E9PUN1	E9PUN2;E9PUN1	5;4	1;1	1;1		Nrxn2	;	2	5	1	1	0	5	1	0	0	0	0	2	1	0	1	3	0	1	0	0	0	0	0	0	0	0	0	0	0	1	0	0	0	0	0	0	0	0	0	0	9.4	1.5
E9PUP9;E9PUQ0;Q60629;Q6PFV6;E9PUQ4;E9PUQ2	E9PUP9;E9PUQ0;Q60629;Q6PFV6;E9PUQ4;E9PUQ2	3;3;3;2;2;2	2;2;2;1;1;1	2;2;2;1;1;1	Receptor protein-tyrosine kinase;Ephrin type-A receptor 5	Epha5	;;;;;	6	3	2	2	0	2	1	1	0	1	1	0	1	2	2	2	0	1	1	0	0	0	1	0	1	1	1	1	0	1	1	0	0	0	1	0	1	1	1	1	4	2.8
E9PUQ5;Q921M4-2;Q921M4;A2AN46;A2AN48;A2AN44;A2AN45	E9PUQ5;Q921M4-2;Q921M4	19;19;19;7;4;1;1	19;19;19;7;4;1;1	19;19;19;7;4;1;1	Golgin subfamily A member 2	Golga2	;;	7	19	19	19	0	2	11	9	0	12	12	0	1	18	17	1	0	2	11	9	0	12	12	0	1	18	17	1	0	2	11	9	0	12	12	0	1	18	17	1	27	27
E9Q1M6;E9PUR0;F7C545	E9Q1M6;E9PUR0	7;7;1	2;2;0	2;2;0		Ankhd1	;	3	7	2	2	0	0	4	4	1	5	4	0	0	6	5	2	0	0	1	1	0	1	1	0	0	2	1	1	0	0	1	1	0	1	1	0	0	2	1	1	4.2	1
Q61789-2;E9PUR4;Q61789	Q61789-2;E9PUR4;Q61789	1;1;1	1;1;1	1;1;1	Laminin subunit alpha-3	Lama3	;;	3	1	1	1	0	0	0	1	0	0	0	0	0	0	1	0	0	0	0	1	0	0	0	0	0	0	1	0	0	0	0	1	0	0	0	0	0	0	1	0	0.9	0.9
E9PUV7;F6Z1L4	E9PUV7;F6Z1L4	2;1	2;1	2;1	Cilia- and flagella-associated protein 54	Cfap54	;	2	2	2	2	0	0	0	0	0	1	0	1	1	1	2	0	0	0	0	0	0	1	0	1	1	1	2	0	0	0	0	0	0	1	0	1	1	1	2	0	0.9	0.9
E9PV12;G3X914;Q9D5V5;E9Q6Z0	E9PV12;G3X914;Q9D5V5;E9Q6Z0	19;19;19;16	19;19;19;16	19;19;19;16	Cullin-5	Cul5	;;;	4	19	19	19	0	8	12	10	1	6	10	2	1	14	14	10	0	8	12	10	1	6	10	2	1	14	14	10	0	8	12	10	1	6	10	2	1	14	14	10	29.5	29.5
F8WI65;F8WGT1;E9PV16;Q68FL4-2;Q68FL4;D3YX97;H3BL31;D3YYM7	F8WI65;F8WGT1;E9PV16;Q68FL4-2;Q68FL4	5;5;5;5;5;2;2;2	1;1;1;1;1;1;1;1	1;1;1;1;1;1;1;1	Adenosylhomocysteinase;Putative adenosylhomocysteinase 3	Ahcyl2	;;;;	8	5	1	1	0	2	2	3	0	4	4	0	0	5	4	1	0	0	0	0	0	0	0	0	0	1	0	0	0	0	0	0	0	0	0	0	0	1	0	0	12.4	3.1
E9PV22;Q505F5;F6YT33;F6Z4L9	E9PV22;Q505F5	13;13;2;2	13;13;2;2	13;13;2;2	Leucine-rich repeat-containing protein 47	Lrrc47	;	4	13	13	13	1	8	5	5	3	10	11	0	0	13	12	5	1	8	5	5	3	10	11	0	0	13	12	5	1	8	5	5	3	10	11	0	0	13	12	5	27.7	27.7
E9PV44;O35143	E9PV44;O35143	10;10	10;10	10;10	ATPase inhibitor, mitochondrial	Atpif1	;	2	10	10	10	5	8	9	10	6	8	8	2	4	8	9	7	5	8	9	10	6	8	8	2	4	8	9	7	5	8	9	10	6	8	8	2	4	8	9	7	62.2	62.2
E9PV73;P84075;A2A7R5;A2A7R6	E9PV73;P84075;A2A7R5	9;9;8;1	3;3;3;1	1;1;1;1	Neuron-specific calcium-binding protein hippocalcin	Hpca	;;	4	9	3	1	2	1	2	3	2	4	4	3	3	9	8	4	0	0	1	1	0	1	1	1	1	3	2	1	0	0	0	0	0	0	0	0	0	1	1	0	42.8	19.3
E9PVA8;Q8BIX2	E9PVA8	60;22	60;22	60;22		Gcn1l1		2	60	60	60	0	10	13	21	0	43	36	0	1	52	46	5	0	10	13	21	0	43	36	0	1	52	46	5	0	10	13	21	0	43	36	0	1	52	46	5	28.2	28.2
E9PVC5;E9Q770	E9PVC5	38;17	1;1	1;1		Eif4g1		2	38	1	1	2	21	21	15	2	24	19	4	6	33	24	19	0	0	0	0	0	1	0	0	0	1	1	0	0	0	0	0	0	1	0	0	0	1	1	0	26.5	0.6
E9PVC6;E9Q9E1;Q6NZJ6;Q6NZJ6-2	E9PVC6;E9Q9E1;Q6NZJ6;Q6NZJ6-2	38;38;38;37	38;38;38;37	1;1;1;1	Eukaryotic translation initiation factor 4 gamma 1	Eif4g1	;;;	4	38	38	1	2	22	22	16	2	24	20	4	6	33	24	19	2	22	22	16	2	24	20	4	6	33	24	19	0	1	1	1	0	1	1	0	0	1	1	0	27.1	27.1
E9PVD3;F6TP58;F6PYJ6	E9PVD3;F6TP58;F6PYJ6	12;11;6	12;11;6	12;11;6	Protocadherin-16	Dchs1	;;	3	12	12	12	1	1	2	2	0	0	0	11	9	1	0	3	1	1	2	2	0	0	0	11	9	1	0	3	1	1	2	2	0	0	0	11	9	1	0	3	5.7	5.7
E9PVL9;E9Q3X6;Q8BW75	E9PVL9;E9Q3X6;Q8BW75	1;1;1	1;1;1	1;1;1	Amine oxidase [flavin-containing] B	Maob	;;	3	1	1	1	0	0	1	0	0	1	1	0	0	1	1	0	0	0	1	0	0	1	1	0	0	1	1	0	0	0	1	0	0	1	1	0	0	1	1	0	13.4	13.4
E9PVM9;E9Q0T0;G5E8W7;F6SPQ1;O35448	E9PVM9;E9Q0T0;G5E8W7;F6SPQ1;O35448	2;2;2;2;2	2;2;2;2;2	2;2;2;2;2	Lysosomal thioesterase PPT2	Ppt2	;;;;	5	2	2	2	0	1	0	1	0	2	2	1	1	2	1	1	0	1	0	1	0	2	2	1	1	2	1	1	0	1	0	1	0	2	2	1	1	2	1	1	28.4	28.4
E9PVU9;F6SV10;E9PZ91;O89106;E9Q3M6	E9PVU9;F6SV10;E9PZ91;O89106;E9Q3M6	2;2;2;2;1	2;2;2;2;1	2;2;2;2;1	Bis(5-adenosyl)-triphosphatase	Fhit	;;;;	5	2	2	2	0	0	0	0	0	1	0	0	0	2	0	0	0	0	0	0	0	1	0	0	0	2	0	0	0	0	0	0	0	1	0	0	0	2	0	0	25.8	25.8
E9PVZ8;E9QAH1	E9PVZ8;E9QAH1	58;57	58;57	58;57		Golgb1	;	2	58	58	58	1	37	23	25	1	32	17	5	5	48	34	33	1	37	23	25	1	32	17	5	5	48	34	33	1	37	23	25	1	32	17	5	5	48	34	33	23.9	23.9
E9PW03;Q9WTK3	E9PW03;Q9WTK3	5;5	5;5	4;4	Glycosylphosphatidylinositol anchor attachment 1 protein	Gpaa1	;	2	5	5	4	0	0	3	3	0	4	3	0	0	5	1	0	0	0	3	3	0	4	3	0	0	5	1	0	0	0	3	3	0	3	2	0	0	4	1	0	8.7	8.7
E9Q171;E9PW06	E9Q171;E9PW06	23;23	3;3	3;3		Nfasc	;	2	23	3	3	4	22	10	9	3	4	3	15	14	10	10	18	0	2	2	2	0	0	1	2	2	2	2	2	0	2	2	2	0	0	1	2	2	2	2	2	21.4	4.3
Q99LA2;E9PW12;Q9JMD0;B1AQG7;Q8CCB2	Q99LA2;E9PW12;Q9JMD0;B1AQG7;Q8CCB2	8;8;8;4;4	8;8;8;4;4	8;8;8;4;4	BUB3-interacting and GLEBS motif-containing protein ZNF207	Znf207;Zfp207	;;;;	5	8	8	8	7	7	8	7	8	8	8	8	7	8	7	8	7	7	8	7	8	8	8	8	7	8	7	8	7	7	8	7	8	8	8	8	7	8	7	8	17.5	17.5
E9Q136;E9PW22	E9Q136;E9PW22	3;3	3;3	3;3		Abhd14a	;	2	3	3	3	1	0	1	1	1	0	1	1	1	1	0	0	1	0	1	1	1	0	1	1	1	1	0	0	1	0	1	1	1	0	1	1	1	1	0	0	12.1	12.1
E9PW56;Q8BW10;F6YBB8	E9PW56;Q8BW10;F6YBB8	2;2;1	2;2;1	2;2;1	RNA-binding protein NOB1	Nob1	;;	3	2	2	2	0	0	0	0	0	1	1	0	0	1	0	1	0	0	0	0	0	1	1	0	0	1	0	1	0	0	0	0	0	1	1	0	0	1	0	1	15.1	15.1
J3QP68;E9PW66;P28656	J3QP68;E9PW66;P28656	11;11;11	9;9;9	9;9;9	Nucleosome assembly protein 1-like 1	Nap1l1	;;	3	11	9	9	5	9	10	8	5	11	11	7	4	10	10	9	3	7	8	6	3	9	9	5	3	8	8	8	3	7	8	6	3	9	9	5	3	8	8	8	36.7	33.9
E9Q4G7;E9PWB2;Q8BK63;H7BXB1;E9Q3W1;Q8BK63-2;E9Q2U6;F6YBC9	E9Q4G7;E9PWB2;Q8BK63;H7BXB1;E9Q3W1;Q8BK63-2;E9Q2U6	9;9;9;8;8;8;7;2	9;9;9;8;8;8;7;2	9;9;9;8;8;8;7;2	Casein kinase I isoform alpha	Csnk1a1	;;;;;;	8	9	9	9	0	3	6	4	0	6	5	0	0	9	7	2	0	3	6	4	0	6	5	0	0	9	7	2	0	3	6	4	0	6	5	0	0	9	7	2	31	31
E9PWC8;E9PZR3;E9QAN2;Q61183;Q61183-2;Q61183-4;Q61183-3;E9QAY4;E9PVN7;A1L349;Q9WVP6;E9Q5Z1;F7CXD5;F6VTN8;F7DC29	E9PWC8;E9PZR3;E9QAN2;Q61183;Q61183-2;Q61183-4;Q61183-3;E9QAY4	10;10;10;10;9;9;9;6;3;3;3;2;2;2;1	10;10;10;10;9;9;9;6;3;3;3;2;2;2;1	10;10;10;10;9;9;9;6;3;3;3;2;2;2;1	Poly(A) polymerase alpha	Papola	;;;;;;;	15	10	10	10	0	6	3	4	0	5	5	0	2	9	10	4	0	6	3	4	0	5	5	0	2	9	10	4	0	6	3	4	0	5	5	0	2	9	10	4	19	19
H3BKS8;E9PWD4;Q3TX08	H3BKS8;E9PWD4;Q3TX08	1;1;1	1;1;1	1;1;1	tRNA (guanine(26)-N(2))-dimethyltransferase	Trmt1	;;	3	1	1	1	0	0	1	1	0	0	0	0	0	0	0	0	0	0	1	1	0	0	0	0	0	0	0	0	0	0	1	1	0	0	0	0	0	0	0	0	1.7	1.7
E9PWE8;Q3TT92;Q62188;D3YUS0;D3Z567	E9PWE8;Q3TT92;Q62188	41;37;37;14;6	41;37;37;14;6	34;30;30;9;6	Dihydropyrimidinase-related protein 3	Dpysl3	;;	5	41	41	34	27	37	31	32	28	33	32	19	21	32	30	35	27	37	31	32	28	33	32	19	21	32	30	35	21	30	26	26	22	27	26	15	18	28	25	30	68.7	68.7
E9PWG2;E9PY51	E9PWG2	3;1	3;1	3;1		Trappc8		2	3	3	3	0	1	2	2	1	3	3	0	0	2	2	0	0	1	2	2	1	3	3	0	0	2	2	0	0	1	2	2	1	3	3	0	0	2	2	0	3.1	3.1
E9PWG6	E9PWG6	9	9	9		Ncapg		1	9	9	9	0	1	3	3	0	9	9	0	0	8	8	1	0	1	3	3	0	9	9	0	0	8	8	1	0	1	3	3	0	9	9	0	0	8	8	1	10.7	10.7
H3BLS5;E9QLV1;E9PWN8	H3BLS5;E9QLV1;E9PWN8	1;1;1	1;1;1	1;1;1		Glt8d2	;;	3	1	1	1	0	1	0	0	0	0	0	0	0	0	0	0	0	1	0	0	0	0	0	0	0	0	0	0	0	1	0	0	0	0	0	0	0	0	0	0	17	17
E9PWP3	E9PWP3	1	1	1				1	1	1	1	0	0	0	0	0	0	0	1	0	0	0	0	0	0	0	0	0	0	0	1	0	0	0	0	0	0	0	0	0	0	0	1	0	0	0	0	2.2	2.2
E9PWU7;O35231-2;O35231	E9PWU7;O35231-2;O35231	2;2;2	1;1;1	1;1;1	Kinesin-like protein;Kinesin-like protein KIFC3	Kifc3	;;	3	2	1	1	0	0	0	0	0	2	2	0	0	1	1	0	0	0	0	0	0	1	1	0	0	0	0	0	0	0	0	0	0	1	1	0	0	0	0	0	5.1	3.7
E9PWW2;F6YC07;Q921T2-3;Q921T2-2;Q921T2	E9PWW2;F6YC07;Q921T2-3;Q921T2-2;Q921T2	3;3;3;3;3	3;3;3;3;3	3;3;3;3;3	Torsin-1A-interacting protein 1	Tor1aip1	;;;;	5	3	3	3	0	0	0	0	0	1	1	0	0	3	2	0	0	0	0	0	0	1	1	0	0	3	2	0	0	0	0	0	0	1	1	0	0	3	2	0	13.8	13.8
E9Q0D3;E9Q8M5;E9PWW6;D3YZY2;D6RI42	E9Q0D3;E9Q8M5;E9PWW6;D3YZY2;D6RI42	2;2;2;1;1	2;2;2;1;1	2;2;2;1;1		Zc3h7a	;;;;	5	2	2	2	0	0	1	1	0	1	1	0	0	1	1	0	0	0	1	1	0	1	1	0	0	1	1	0	0	0	1	1	0	1	1	0	0	1	1	0	3.8	3.8
E9PWW9;E9Q4Y2	E9PWW9;E9Q4Y2	7;7	7;7	7;7		Rsf1	;	2	7	7	7	2	4	5	3	2	3	6	4	3	4	4	5	2	4	5	3	2	3	6	4	3	4	4	5	2	4	5	3	2	3	6	4	3	4	4	5	6.1	6.1
E9PWY9;Q8C0C7;D6RIJ2	E9PWY9;Q8C0C7	14;14;4	14;14;4	14;14;4	Phenylalanine--tRNA ligase alpha subunit	Farsa	;	3	14	14	14	1	8	4	6	1	9	10	1	1	10	9	9	1	8	4	6	1	9	10	1	1	10	9	9	1	8	4	6	1	9	10	1	1	10	9	9	27	27
E9QKV6;E9PWZ6;E9PZW8;Q9QY06-3;Q9QY06;Q9QY06-2	E9QKV6;E9PWZ6;E9PZW8;Q9QY06-3;Q9QY06;Q9QY06-2	3;3;3;3;3;3	3;3;3;3;3;3	3;3;3;3;3;3	Unconventional myosin-IXb	Myo9b	;;;;;	6	3	3	3	0	0	0	0	0	1	1	0	0	2	1	0	0	0	0	0	0	1	1	0	0	2	1	0	0	0	0	0	0	1	1	0	0	2	1	0	2.6	2.6
E9PX23;Q8K4B0;Q3U3A7;E9Q794;Q3UII8;Q924K8-2;Q924K8;H3BLE1	E9PX23;Q8K4B0	17;17;5;5;5;5;5;2	17;17;5;5;5;5;5;2	1;1;0;0;0;0;0;0	Metastasis-associated protein MTA1	Mta1	;	8	17	17	1	1	9	12	9	2	11	10	1	0	16	13	8	1	9	12	9	2	11	10	1	0	16	13	8	0	1	1	1	0	0	0	0	0	1	0	0	30.3	30.3
Q925I8;E9PX28;E9PXQ7	Q925I8;E9PX28;E9PXQ7	16;16;16	16;16;16	16;16;16		Pcdh10	;;	3	16	16	16	2	15	0	1	1	1	1	7	8	1	0	14	2	15	0	1	1	1	1	7	8	1	0	14	2	15	0	1	1	1	1	7	8	1	0	14	20.8	20.8
E9PX30;Q8BPM2-2;Q8BPM2;E9Q1T3	E9PX30;Q8BPM2-2;Q8BPM2;E9Q1T3	2;2;2;1	2;2;2;1	2;2;2;1	Mitogen-activated protein kinase kinase kinase kinase;Mitogen-activated protein kinase kinase kinase kinase 5	Map4k5	;;;	4	2	2	2	0	0	0	1	0	1	1	0	0	2	1	0	0	0	0	1	0	1	1	0	0	2	1	0	0	0	0	1	0	1	1	0	0	2	1	0	2.8	2.8
E9PX53;E9QPR5;Q8K2V1;E0CYV2;F6TLH3;E0CXK8	E9PX53;E9QPR5;Q8K2V1;E0CYV2;F6TLH3;E0CXK8	8;8;8;4;4;4	8;8;8;4;4;4	4;4;4;4;4;4	Serine/threonine-protein phosphatase 4 regulatory subunit 1	Ppp4r1	;;;;;	6	8	8	4	0	0	2	2	0	5	5	0	0	7	6	0	0	0	2	2	0	5	5	0	0	7	6	0	0	0	0	0	0	2	2	0	0	3	2	0	11	11
E9PX55;H3BLP5;Q64318	E9PX55;H3BLP5;Q64318	1;1;1	1;1;1	1;1;1	Zinc finger E-box-binding homeobox 1	Zeb1	;;	3	1	1	1	0	1	1	0	0	1	0	0	0	1	0	1	0	1	1	0	0	1	0	0	0	1	0	1	0	1	1	0	0	1	0	0	0	1	0	1	2.3	2.3
E9PX61;E9Q2E4	E9PX61;E9Q2E4	4;4	4;4	4;4		Gm15800	;	2	4	4	4	0	1	2	3	0	1	1	0	0	4	3	0	0	1	2	3	0	1	1	0	0	4	3	0	0	1	2	3	0	1	1	0	0	4	3	0	1.5	1.5
E9PX65;Q8BYL4	E9PX65;Q8BYL4	1;1	1;1	1;1	Tyrosine--tRNA ligase;Tyrosine--tRNA ligase, mitochondrial	Yars2	;	2	1	1	1	0	0	0	0	0	0	0	0	0	0	1	0	0	0	0	0	0	0	0	0	0	0	1	0	0	0	0	0	0	0	0	0	0	0	1	0	3.2	3.2
J3KMS9;E9PX70;Q60847-4;Q60847-3;Q60847-2;Q60847-5;Q60847	J3KMS9;E9PX70;Q60847-4;Q60847-3;Q60847-2;Q60847-5;Q60847	14;14;14;14;14;14;14	14;14;14;14;14;14;14	14;14;14;14;14;14;14	Collagen alpha-1(XII) chain	Col12a1	;;;;;;	7	14	14	14	5	0	0	1	5	7	5	12	4	4	2	0	5	0	0	1	5	7	5	12	4	4	2	0	5	0	0	1	5	7	5	12	4	4	2	0	12.3	12.3
F7C386;E9PX91;F6TVX7;Q8BSF4;D3YY63	F7C386;E9PX91;F6TVX7;Q8BSF4;D3YY63	3;3;3;3;2	3;3;3;3;2	3;3;3;3;2	Phosphatidylserine decarboxylase proenzyme;Phosphatidylserine decarboxylase alpha chain;Phosphatidylserine decarboxylase beta chain	Pisd;Gm20671	;;;;	5	3	3	3	0	1	2	2	0	2	1	0	0	2	1	1	0	1	2	2	0	2	1	0	0	2	1	1	0	1	2	2	0	2	1	0	0	2	1	1	9.5	9.5
E9PXB0;E9QAC9;Q8K1N1	E9PXB0;E9QAC9;Q8K1N1	3;3;3	3;3;3	3;3;3	Calcium-independent phospholipase A2-gamma	Pnpla8	;;	3	3	3	3	0	0	1	0	0	0	0	0	0	3	1	1	0	0	1	0	0	0	0	0	0	3	1	1	0	0	1	0	0	0	0	0	0	3	1	1	5.6	5.6
E9PXB7;Q8CFI0-3;Q8CFI0;G3X9H8;Q8CFI0-2	E9PXB7;Q8CFI0-3;Q8CFI0;G3X9H8;Q8CFI0-2	10;9;9;5;5	7;6;6;2;2	7;6;6;2;2	E3 ubiquitin-protein ligase NEDD4-like	Nedd4l	;;;;	5	10	7	7	0	8	4	3	0	8	7	0	1	7	5	7	0	6	3	3	0	5	5	0	0	4	3	6	0	6	3	3	0	5	5	0	0	4	3	6	11.5	8.3
E9PXB9;Q9CQ85	E9PXB9;Q9CQ85	2;2	2;2	2;2	Mitochondrial import inner membrane translocase subunit Tim22	Timm22	;	2	2	2	2	0	0	1	1	0	1	1	0	0	1	2	0	0	0	1	1	0	1	1	0	0	1	2	0	0	0	1	1	0	1	1	0	0	1	2	0	50	50
E9PXE5;E9Q9X1;E9QL23;Q91ZU6;Q91ZU6-4;Q91ZU6-2	E9PXE5;E9Q9X1;E9QL23;Q91ZU6;Q91ZU6-4;Q91ZU6-2	88;87;87;81;81;80	84;84;83;77;77;76	7;7;7;0;0;0	Dystonin	Dst	;;;;;	6	88	84	7	1	72	37	39	1	48	38	11	11	75	44	59	1	68	35	36	1	44	34	10	10	72	41	55	0	7	5	3	0	4	3	1	1	6	2	6	15.4	14.9
E9PXF0	E9PXF0	7	7	7		Pcdh17		1	7	7	7	1	6	1	0	1	0	0	4	3	0	1	6	1	6	1	0	1	0	0	4	3	0	1	6	1	6	1	0	1	0	0	4	3	0	1	6	7.9	7.9
Q8VDU4;E9PXI0;P27870	Q8VDU4;E9PXI0;P27870	2;2;2	2;2;2	2;2;2	Proto-oncogene vav	Vav1	;;	3	2	2	2	0	0	1	1	0	0	0	0	0	1	2	0	0	0	1	1	0	0	0	0	0	1	2	0	0	0	1	1	0	0	0	0	0	1	2	0	3.2	3.2
E9PXU2;Q9Z0F8-2;Q9Z0F8;J3QNB3	E9PXU2;Q9Z0F8-2;Q9Z0F8	4;4;4;1	4;4;4;1	4;4;4;1	Disintegrin and metalloproteinase domain-containing protein 17	Adam17	;;	4	4	4	4	1	0	0	0	0	3	1	0	0	3	1	0	1	0	0	0	0	3	1	0	0	3	1	0	1	0	0	0	0	3	1	0	0	3	1	0	7.8	7.8
E9QL12;E9PXU9;E9Q423;Q9ESD7-3;Q9ESD7;Q9ESD7-2	E9QL12;E9PXU9;E9Q423;Q9ESD7-3;Q9ESD7;Q9ESD7-2	11;11;11;11;11;11	11;11;11;11;11;11	11;11;11;11;11;11	Dysferlin	Dysf	;;;;;	6	11	11	11	0	0	0	0	0	11	10	0	0	8	8	0	0	0	0	0	0	11	10	0	0	8	8	0	0	0	0	0	0	11	10	0	0	8	8	0	8.3	8.3
E9PXX7;Q91W90	E9PXX7;Q91W90	13;13	13;13	13;13	Thioredoxin domain-containing protein 5	Txndc5	;	2	13	13	13	2	9	9	9	1	13	11	6	6	10	11	6	2	9	9	9	1	13	11	6	6	10	11	6	2	9	9	9	1	13	11	6	6	10	11	6	45.3	45.3
E9PY03	E9PY03	1	1	1		Tstd1		1	1	1	1	0	0	1	0	0	0	0	0	0	0	0	0	0	0	1	0	0	0	0	0	0	0	0	0	0	0	1	0	0	0	0	0	0	0	0	0	12.8	12.8
E9PY16	E9PY16	2	2	2		Adap1		1	2	2	2	0	0	1	0	0	0	0	0	0	2	2	0	0	0	1	0	0	0	0	0	0	2	2	0	0	0	1	0	0	0	0	0	0	2	2	0	8.3	8.3
E9Q682;E9PY46	E9Q682;E9PY46	1;1	1;1	1;1		Ift140	;	2	1	1	1	0	0	0	0	0	1	1	0	0	1	0	0	0	0	0	0	0	1	1	0	0	1	0	0	0	0	0	0	0	1	1	0	0	1	0	0	0.9	0.9
E9PY58;Q60649;D3Z7V2;D3YZF1	E9PY58;Q60649	4;4;1;1	4;4;1;1	4;4;1;1	Caseinolytic peptidase B protein homolog	Clpb	;	4	4	4	4	0	1	3	1	0	4	2	0	0	3	3	1	0	1	3	1	0	4	2	0	0	3	3	1	0	1	3	1	0	4	2	0	0	3	3	1	6.1	6.1
F6RRJ1;E9PY85;Q99L28	F6RRJ1;E9PY85;Q99L28	1;1;1	1;1;1	1;1;1	Probable ribosome biogenesis protein RLP24	Rsl24d1	;;	3	1	1	1	0	0	0	0	0	1	1	0	0	1	0	0	0	0	0	0	0	1	1	0	0	1	0	0	0	0	0	0	0	1	1	0	0	1	0	0	9.3	9.3
H3BJS5;H3BJ71;H3BKL6;H3BL19;H3BJI6;H3BK44;E9PY90;H3BK48;E9Q3S2;H3BKH2;H3BJS0;Q8R311;H3BJ35	H3BJS5;H3BJ71;H3BKL6;H3BL19;H3BJI6;H3BK44;E9PY90;H3BK48;E9Q3S2;H3BKH2;H3BJS0;Q8R311	3;3;3;3;3;3;3;3;3;3;3;3;1	3;3;3;3;3;3;3;3;3;3;3;3;1	3;3;3;3;3;3;3;3;3;3;3;3;1	cTAGE family member 5	Ctage5	;;;;;;;;;;;	13	3	3	3	0	0	1	2	0	1	1	0	0	3	2	0	0	0	1	2	0	1	1	0	0	3	2	0	0	0	1	2	0	1	1	0	0	3	2	0	14.9	14.9
F7CVJ5;F7DBB3;E9PYB0	F7CVJ5;F7DBB3;E9PYB0	1;1;1	1;1;1	1;1;1		Ahnak2	;;	3	1	1	1	0	0	0	0	0	0	0	1	1	1	0	0	0	0	0	0	0	0	0	1	1	1	0	0	0	0	0	0	0	0	0	1	1	1	0	0	8.9	8.9
E9PYC5	E9PYC5	1	1	1		Rnaseh2b		1	1	1	1	1	1	0	0	1	0	0	1	1	0	0	1	1	1	0	0	1	0	0	1	1	0	0	1	1	1	0	0	1	0	0	1	1	0	0	1	15.4	15.4
E9PYF7	E9PYF7	1	1	1		Ap1ar		1	1	1	1	0	0	1	1	0	0	0	0	0	0	0	0	0	0	1	1	0	0	0	0	0	0	0	0	0	0	1	1	0	0	0	0	0	0	0	0	3	3
E9PYG6	E9PYG6	12	12	12		Rasa1		1	12	12	12	0	9	10	8	0	5	4	0	0	9	9	9	0	9	10	8	0	5	4	0	0	9	9	9	0	9	10	8	0	5	4	0	0	9	9	9	15.6	15.6
E9QMK3;E9QMK2;G3XA35;E9PYH0;Q62059-4;Q62059-3;Q62059-2;Q62059;F7B603;Q8BS97	E9QMK3;E9QMK2;G3XA35;E9PYH0;Q62059-4;Q62059-3;Q62059-2;Q62059;F7B603;Q8BS97	2;2;2;2;2;2;2;2;1;1	2;2;2;2;2;2;2;2;1;1	2;2;2;2;2;2;2;2;1;1	Versican core protein	Vcan	;;;;;;;;;	10	2	2	2	0	1	0	1	0	0	0	1	0	0	0	0	0	1	0	1	0	0	0	1	0	0	0	0	0	1	0	1	0	0	0	1	0	0	0	0	4.1	4.1
E9PYI8;Q9JMA1	E9PYI8;Q9JMA1	18;18	18;18	18;18	Ubiquitin carboxyl-terminal hydrolase;Ubiquitin carboxyl-terminal hydrolase 14	Usp14	;	2	18	18	18	2	13	11	13	4	15	14	0	1	16	15	11	2	13	11	13	4	15	14	0	1	16	15	11	2	13	11	13	4	15	14	0	1	16	15	11	39.1	39.1
E9PYK2;E9Q6A0;Q19AB2;Q7TPD3;Q7TPD3-2	E9PYK2;E9Q6A0;Q19AB2;Q7TPD3;Q7TPD3-2	27;27;27;27;25	27;27;27;27;25	25;25;25;25;23	Roundabout homolog 2	Robo2	;;;;	5	27	27	25	2	23	10	11	3	7	11	11	12	15	15	24	2	23	10	11	3	7	11	11	12	15	15	24	1	21	9	10	2	7	11	9	11	14	14	23	29.9	29.9
E9PYS0	E9PYS0	1	1	1		Vmn2r108		1	1	1	1	0	0	0	0	0	0	0	0	0	1	0	0	0	0	0	0	0	0	0	0	0	1	0	0	0	0	0	0	0	0	0	0	0	1	0	0	2.3	2.3
E9PYT0;P97393	E9PYT0;P97393	29;29	29;29	29;29	Rho GTPase-activating protein 5	Arhgap5	;	2	29	29	29	0	18	3	4	0	21	18	0	1	19	17	14	0	18	3	4	0	21	18	0	1	19	17	14	0	18	3	4	0	21	18	0	1	19	17	14	22.6	22.6
E9PYT3;Q91YH5;Q91YH5-2	E9PYT3;Q91YH5;Q91YH5-2	5;5;4	5;5;4	5;5;4	Atlastin-3	Atl3	;;	3	5	5	5	0	0	1	1	0	3	4	0	0	5	4	0	0	0	1	1	0	3	4	0	0	5	4	0	0	0	1	1	0	3	4	0	0	5	4	0	13.2	13.2
E9PZ12;Q6RHR9-2;Q6RHR9-3;Q6RHR9	E9PZ12;Q6RHR9-2;Q6RHR9-3;Q6RHR9	8;8;8;8	8;8;8;8	8;8;8;8	Membrane-associated guanylate kinase, WW and PDZ domain-containing protein 1	Magi1	;;;	4	8	8	8	1	6	2	2	0	2	3	0	0	4	3	6	1	6	2	2	0	2	3	0	0	4	3	6	1	6	2	2	0	2	3	0	0	4	3	6	10.7	10.7
E9PZ21;Q91W59-2;Q91W59-3;Q91W59;G3UZJ9;Q8BWL5-4;Q8BWL5-6;Q8BWL5-3;Q8BWL5-2;Q8BWL5;Q8BWL5-5	E9PZ21;Q91W59-2;Q91W59-3;Q91W59;G3UZJ9;Q8BWL5-4;Q8BWL5-6;Q8BWL5-3;Q8BWL5-2;Q8BWL5;Q8BWL5-5	2;2;2;2;1;1;1;1;1;1;1	2;2;2;2;1;1;1;1;1;1;1	2;2;2;2;1;1;1;1;1;1;1	RNA-binding motif, single-stranded-interacting protein 1;RNA-binding motif, single-stranded-interacting protein 3	Rbms1;Rbms3	;;;;;;;;;;	11	2	2	2	0	0	0	0	0	2	1	0	0	1	1	0	0	0	0	0	0	2	1	0	0	1	1	0	0	0	0	0	0	2	1	0	0	1	1	0	5.3	5.3
E9PZ43;E9PWC0;P27546-4	E9PZ43;E9PWC0;P27546-4	26;23;23	1;1;1	1;1;1	Microtubule-associated protein;Microtubule-associated protein 4	Map4	;;	3	26	1	1	11	19	9	5	14	10	3	13	15	19	14	18	0	0	0	0	1	1	1	0	0	1	0	1	0	0	0	0	1	1	1	0	0	1	0	1	30.9	1.5
E9PZ58;P97355;A2AC81	E9PZ58;P97355	8;8;2	8;8;2	8;8;2	Spermine synthase	Sms	;	3	8	8	8	3	7	8	7	3	4	3	1	1	7	5	8	3	7	8	7	3	4	3	1	1	7	5	8	3	7	8	7	3	4	3	1	1	7	5	8	38.4	38.4
E9PZ87	E9PZ87	1	1	1		Pappa2		1	1	1	1	1	0	0	0	1	0	0	0	0	0	1	0	1	0	0	0	1	0	0	0	0	0	1	0	1	0	0	0	1	0	0	0	0	0	1	0	1.1	1.1
E9PZ88;F8WIE1;Q91W89;E9PYM7;E0CYW2;E0CZB0;E0CXM6;E0CYR8;E0CXI0;F6TFL1	E9PZ88;F8WIE1;Q91W89;E9PYM7	16;16;16;11;3;1;1;1;1;1	16;16;16;11;3;1;1;1;1;1	16;16;16;11;3;1;1;1;1;1	Alpha-mannosidase;Alpha-mannosidase 2C1	Man2c1	;;;	10	16	16	16	0	15	9	10	0	12	11	3	3	14	13	10	0	15	9	10	0	12	11	3	3	14	13	10	0	15	9	10	0	12	11	3	3	14	13	10	23.1	23.1
E9PZ92;Q3TPX4;E0CYX2	E9PZ92;Q3TPX4	4;3;1	4;3;1	4;3;1	Exocyst complex component 5	Exoc5	;	3	4	4	4	0	0	1	1	0	1	1	0	0	3	2	1	0	0	1	1	0	1	1	0	0	3	2	1	0	0	1	1	0	1	1	0	0	3	2	1	7.9	7.9
E9PZB2	E9PZB2	3	1	1		Rab11a		1	3	1	1	0	1	0	0	0	0	0	0	0	2	1	1	0	1	0	0	0	0	0	0	0	0	0	1	0	1	0	0	0	0	0	0	0	0	0	1	60	17.5
E9PZB3	E9PZB3	8	1	1		Gm5093		1	8	1	1	3	4	3	2	4	7	6	3	3	6	6	4	0	0	0	0	0	0	0	0	0	1	1	0	0	0	0	0	0	0	0	0	0	1	1	0	44.3	12.6
E9PZD8;Q61147	E9PZD8;Q61147	40;40	40;40	1;1	Ceruloplasmin	Cp	;	2	40	40	1	33	2	0	3	27	26	17	13	8	11	10	2	33	2	0	3	27	26	17	13	8	11	10	2	1	0	0	0	1	1	1	0	0	0	1	0	42.6	42.6
E9PZF0;Q01768	E9PZF0;Q01768	22;16	22;16	8;8	Nucleoside diphosphate kinase;Nucleoside diphosphate kinase B	Gm20390;Nme2	;	2	22	22	8	16	16	13	13	15	17	16	9	8	15	14	15	16	16	13	13	15	17	16	9	8	15	14	15	5	6	5	6	5	5	4	3	2	4	4	6	89.9	89.9
E9Q641;E9PZF4;Q80XB4-3;Q80XB4-2;Q80XB4	E9Q641;E9PZF4;Q80XB4-3;Q80XB4-2;Q80XB4	1;1;1;1;1	1;1;1;1;1	1;1;1;1;1	Nebulin-related-anchoring protein	Nrap	;;;;	5	1	1	1	1	1	1	1	1	1	1	1	1	1	1	1	1	1	1	1	1	1	1	1	1	1	1	1	1	1	1	1	1	1	1	1	1	1	1	1	0.5	0.5
E9Q5H2;E9PZF5	E9Q5H2;E9PZF5	6;6	1;1	1;1		Anp32e	;	2	6	1	1	3	3	1	2	2	4	4	1	3	6	4	2	0	0	0	0	0	0	0	0	0	1	0	0	0	0	0	0	0	0	0	0	0	1	0	0	55.1	9.3
E9PZI9;Q05D16;E9QMY1;Q80VX2;O54901	E9PZI9;Q05D16;E9QMY1;Q80VX2;O54901	6;6;6;6;6	6;6;6;6;6	6;6;6;6;6	OX-2 membrane glycoprotein	Cd200	;;;;	5	6	6	6	0	2	6	6	0	3	3	2	3	6	5	1	0	2	6	6	0	3	3	2	3	6	5	1	0	2	6	6	0	3	3	2	3	6	5	1	36.4	36.4
E9PZK7;Q8BXL7	E9PZK7;Q8BXL7	1;1	1;1	1;1	ADP-ribosylation factor-related protein 1	Arfrp1	;	2	1	1	1	0	0	0	0	0	1	1	0	0	1	1	0	0	0	0	0	0	1	1	0	0	1	1	0	0	0	0	0	0	1	1	0	0	1	1	0	10.4	10.4
E9PZP8	E9PZP8	4	4	4		Herc1		1	4	4	4	0	1	3	3	0	1	1	0	0	3	3	1	0	1	3	3	0	1	1	0	0	3	3	1	0	1	3	3	0	1	1	0	0	3	3	1	1.1	1.1
K3W4M2;E9PZQ0	K3W4M2;E9PZQ0	3;3	2;2	2;2	Ryanodine receptor 1	Ryr1	;	2	3	2	2	1	0	0	0	0	1	0	2	1	0	0	2	1	0	0	0	0	0	0	2	1	0	0	1	1	0	0	0	0	0	0	2	1	0	0	1	0.9	0.7
G3X9F7;E9PZQ1	G3X9F7;E9PZQ1	1;1	1;1	1;1		Ddx60	;	2	1	1	1	0	0	0	0	0	1	0	0	0	0	0	0	0	0	0	0	0	1	0	0	0	0	0	0	0	0	0	0	0	1	0	0	0	0	0	0	1.1	1.1
E9PZS8;Q61387	E9PZS8;Q61387	1;1	1;1	1;1	Cytochrome c oxidase subunit 7A-related protein, mitochondrial	Cox7a2l	;	2	1	1	1	0	0	0	0	0	0	0	0	0	1	1	0	0	0	0	0	0	0	0	0	0	1	1	0	0	0	0	0	0	0	0	0	0	1	1	0	9.7	9.7
E9PZW6;E9Q4Z9;Q91WD3;Q8BLQ7	E9PZW6;E9Q4Z9;Q91WD3;Q8BLQ7	1;1;1;1	1;1;1;1	1;1;1;1	Cationic amino acid transporter 4	Slc7a4	;;;	4	1	1	1	1	0	0	0	1	0	0	1	0	0	0	0	1	0	0	0	1	0	0	1	0	0	0	0	1	0	0	0	1	0	0	1	0	0	0	0	20.7	20.7
E9Q9E4;E9PZX7;P30285;D6RHS5;D3YWB0	E9Q9E4;E9PZX7;P30285;D6RHS5;D3YWB0	6;6;6;3;3	5;5;5;3;3	5;5;5;3;3	Cyclin-dependent kinase 4	Cdk4	;;;;	5	6	5	5	2	4	2	1	2	4	4	0	0	6	3	4	2	3	1	0	1	3	3	0	0	5	2	3	2	3	1	0	1	3	3	0	0	5	2	3	32.8	29.6
E9Q026;Q7TPS5-2;Q7TPS5;Q7TPS5-3	E9Q026;Q7TPS5-2;Q7TPS5;Q7TPS5-3	2;2;2;1	2;2;2;1	2;2;2;1	C2 domain-containing protein 5	C2cd5	;;;	4	2	2	2	0	0	0	1	0	1	0	0	0	1	0	0	0	0	0	1	0	1	0	0	0	1	0	0	0	0	0	1	0	1	0	0	0	1	0	0	2.3	2.3
E9Q9D1;E9Q9D2;E9Q030;E9Q9C7;E9Q9C4;E9Q9C0;E9Q9C1;E9Q9C2;E9QK41;Q8K4G5-3;Q8K4G5-4;Q8K4G5-2;Q8K4G5;E9Q9Q7	E9Q9D1;E9Q9D2;E9Q030;E9Q9C7;E9Q9C4;E9Q9C0;E9Q9C1;E9Q9C2;E9QK41;Q8K4G5-3;Q8K4G5-4;Q8K4G5-2;Q8K4G5;E9Q9Q7	2;2;2;2;2;2;2;2;2;2;2;2;2;1	2;2;2;2;2;2;2;2;2;2;2;2;2;1	2;2;2;2;2;2;2;2;2;2;2;2;2;1	Actin-binding LIM protein 1	Ablim1	;;;;;;;;;;;;;	14	2	2	2	1	2	1	0	2	0	0	1	1	0	0	2	1	2	1	0	2	0	0	1	1	0	0	2	1	2	1	0	2	0	0	1	1	0	0	2	5.9	5.9
E9Q035;Q921I1;P47758;D3YYR8;E9Q2Q7	E9Q035;Q921I1	21;13;8;3;2	17;9;8;2;2	16;8;8;2;2	Serotransferrin	Gm20425;Tf	;	5	21	17	16	7	5	11	10	5	10	8	11	8	15	18	5	3	2	9	9	1	9	6	7	4	12	15	3	3	2	8	9	1	9	6	7	4	12	14	3	24.5	21.5
E9Q066;G3X9Q6;Q8BWW4	E9Q066;G3X9Q6;Q8BWW4	1;1;1	1;1;1	1;1;1	La-related protein 4	Larp4	;;	3	1	1	1	0	0	0	0	0	1	1	0	0	1	1	0	0	0	0	0	0	1	1	0	0	1	1	0	0	0	0	0	0	1	1	0	0	1	1	0	1.8	1.8
F8VQE2;E9Q0A4;Q9QXL1;F6ZSF2;Q7M6Z4	F8VQE2;E9Q0A4;Q9QXL1	9;9;9;1;1	9;9;9;1;1	7;7;7;1;0	Kinesin-like protein;Kinesin-like protein KIF21B	Kif21b	;;	5	9	9	7	0	3	5	5	1	0	0	1	0	7	7	2	0	3	5	5	1	0	0	1	0	7	7	2	0	3	5	5	1	0	0	1	0	6	5	2	7.1	7.1
E9Q0A7;Q4KMM3-3;Q4KMM3-2;Q4KMM3-4;Q4KMM3;B1H3M0	E9Q0A7;Q4KMM3-3;Q4KMM3-2;Q4KMM3-4;Q4KMM3;B1H3M0	6;6;6;6;6;3	6;6;6;6;6;3	6;6;6;6;6;3	Oxidation resistance protein 1	Oxr1	;;;;;	6	6	6	6	0	4	0	0	0	0	0	0	0	3	1	2	0	4	0	0	0	0	0	0	0	3	1	2	0	4	0	0	0	0	0	0	0	3	1	2	12.4	12.4
E9Q9C6;E9Q0B5;E9PVG8	E9Q9C6;E9Q0B5;E9PVG8	2;2;1	2;2;1	2;2;1		Fcgbp;9530053A07Rik	;;	3	2	2	2	0	0	1	1	1	1	1	0	0	2	2	1	0	0	1	1	1	1	1	0	0	2	2	1	0	0	1	1	1	1	1	0	0	2	2	1	1.1	1.1
E9Q0F0	E9Q0F0	6	1	1		Krt78		1	6	1	1	5	5	5	5	5	4	5	4	4	3	4	6	0	1	1	1	0	0	0	1	1	0	1	1	0	1	1	1	0	0	0	1	1	0	1	1	3.4	0.9
E9Q0I4;Q8CG65	E9Q0I4;Q8CG65	1;1	1;1	1;1	SCO-spondin	Sspo	;	2	1	1	1	0	0	1	1	0	1	1	0	0	0	0	0	0	0	1	1	0	1	1	0	0	0	0	0	0	0	1	1	0	1	1	0	0	0	0	0	0.4	0.4
F8WGN6;E9Q0J5;Q9QXL2-3;Q9QXL2-2;Q9QXL2-4;Q9QXL2	F8WGN6;E9Q0J5;Q9QXL2-3;Q9QXL2-2;Q9QXL2-4;Q9QXL2	7;7;7;7;7;7	5;5;5;5;5;5	5;5;5;5;5;5	Kinesin-like protein;Kinesin-like protein KIF21A	Kif21a	;;;;;	6	7	5	5	0	1	1	2	0	1	0	0	0	5	4	1	0	1	1	2	0	1	0	0	0	4	2	1	0	1	1	2	0	1	0	0	0	4	2	1	5.4	3.9
E9Q0L7;E9Q9L1;E9Q1V5;Q6ZPR5-5;Q6ZPR5-3;Q6ZPR5-2;Q6ZPR5-4;Q6ZPR5;E9Q914	E9Q0L7;E9Q9L1;E9Q1V5;Q6ZPR5-5;Q6ZPR5-3;Q6ZPR5-2;Q6ZPR5-4;Q6ZPR5;E9Q914	5;5;5;5;5;5;5;5;4	5;5;5;5;5;5;5;5;4	5;5;5;5;5;5;5;5;4	Sphingomyelin phosphodiesterase 4	Smpd4	;;;;;;;;	9	5	5	5	0	0	0	1	0	4	2	0	0	4	2	0	0	0	0	1	0	4	2	0	0	4	2	0	0	0	0	1	0	4	2	0	0	4	2	0	9.4	9.4
Q8VCQ8;E9Q0M9;E9QA16;D3Z6I7;E9QA15;F6RGN9;F6ZAW1;E9Q9F3;F6QLP8;F6T2Z7	Q8VCQ8;E9Q0M9;E9QA16;D3Z6I7;E9QA15;F6RGN9;F6ZAW1;E9Q9F3;F6QLP8;F6T2Z7	8;8;8;7;7;4;4;4;4;4	8;8;8;7;7;4;4;4;4;4	8;8;8;7;7;4;4;4;4;4		Cald1	;;;;;;;;;	10	8	8	8	0	2	1	0	0	5	1	2	3	3	0	4	0	2	1	0	0	5	1	2	3	3	0	4	0	2	1	0	0	5	1	2	3	3	0	4	17.4	17.4
E9Q0N0;Q9Z0R4;E9Q3I4;E9Q3I5;Q9Z0R4-2;E9Q3I8;E9Q3I9;Q6NZJ5;F6U8U1;D3Z6P4;F6ZLP6;Q6J1S9;F6TCC6;F6R6C8	E9Q0N0;Q9Z0R4;E9Q3I4;E9Q3I5;Q9Z0R4-2;E9Q3I8;E9Q3I9;Q6NZJ5	23;23;18;18;18;17;17;12;4;3;1;1;1;1	23;23;18;18;18;17;17;12;4;3;1;1;1;1	15;15;12;12;12;12;12;8;3;3;1;1;1;1	Intersectin-1	Itsn1	;;;;;;;	14	23	23	15	1	12	8	6	1	6	9	4	2	17	14	11	1	12	8	6	1	6	9	4	2	17	14	11	0	8	5	4	0	5	6	2	1	11	9	7	16	16
E9Q0Q9	E9Q0Q9	1	1	1		Lin37		1	1	1	1	0	0	0	0	0	0	1	0	0	0	0	0	0	0	0	0	0	0	1	0	0	0	0	0	0	0	0	0	0	0	1	0	0	0	0	0	8.1	8.1
E9Q132;Q8BP67;F6RSK3	E9Q132;Q8BP67;F6RSK3	6;6;3	6;6;3	6;6;3	60S ribosomal protein L24	Rpl24;Gm17430	;;	3	6	6	6	2	3	2	2	2	4	4	1	1	4	2	3	2	3	2	2	2	4	4	1	1	4	2	3	2	3	2	2	2	4	4	1	1	4	2	3	33.1	33.1
E9Q137;Q3TXY2	E9Q137;Q3TXY2	5;4	5;4	5;4		Tex264	;	2	5	5	5	0	1	0	0	0	4	3	0	0	5	4	1	0	1	0	0	0	4	3	0	0	5	4	1	0	1	0	0	0	4	3	0	0	5	4	1	24.3	24.3
F6UKB4;E9Q151;Q8VBW1-3;Q8VBW1-2;Q8VBW1	F6UKB4;E9Q151;Q8VBW1-3;Q8VBW1-2;Q8VBW1	1;1;1;1;1	1;1;1;1;1	1;1;1;1;1	Transporter;Sodium- and chloride-dependent creatine transporter 1	Slc6a8	;;;;	5	1	1	1	0	0	0	0	0	1	0	0	1	1	1	0	0	0	0	0	0	1	0	0	1	1	1	0	0	0	0	0	0	1	0	0	1	1	1	0	2.6	2.6
E9Q156;Q9EP82;F6VLT8;E9Q1H7	E9Q156;Q9EP82;F6VLT8;E9Q1H7	2;2;1;1	2;2;1;1	2;2;1;1	tRNA (guanine-N(7)-)-methyltransferase non-catalytic subunit Wdr4;tRNA (guanine-N(7)-)-methyltransferase non-catalytic subunit WDR4	Wdr4	;;;	4	2	2	2	0	2	1	1	0	1	1	0	0	1	0	1	0	2	1	1	0	1	1	0	0	1	0	1	0	2	1	1	0	1	1	0	0	1	0	1	6.8	6.8
E9Q166	E9Q166	2	2	2		Atad2b		1	2	2	2	0	0	2	1	0	0	1	0	0	2	2	0	0	0	2	1	0	0	1	0	0	2	2	0	0	0	2	1	0	0	1	0	0	2	2	0	1.6	1.6
E9Q175;E9Q3L1;E9PVU0;E9Q174;Q64331	E9Q175;E9Q3L1;E9PVU0;E9Q174;Q64331	60;59;59;57;44	60;59;59;57;44	60;59;59;57;44	Unconventional myosin-VI	Myo6	;;;;	5	60	60	60	0	31	10	7	0	48	45	2	1	54	53	26	0	31	10	7	0	48	45	2	1	54	53	26	0	31	10	7	0	48	45	2	1	54	53	26	49.3	49.3
E9Q179;Q8C5Q4;D3YUN1;D3YV30	E9Q179;Q8C5Q4	5;5;2;1	5;5;2;1	5;5;2;1	G-rich sequence factor 1	Grsf1	;	4	5	5	5	1	1	1	1	1	3	2	0	0	5	4	0	1	1	1	1	1	3	2	0	0	5	4	0	1	1	1	1	1	3	2	0	0	5	4	0	20.4	20.4
H3BKQ9;H3BKS6;H3BJW8;H3BJQ4;E9Q469;E9Q1A8;Q8R316-2;Q8R316	H3BKQ9;H3BKS6;H3BJW8;H3BJQ4;E9Q469;E9Q1A8;Q8R316-2;Q8R316	1;1;1;1;1;1;1;1	1;1;1;1;1;1;1;1	1;1;1;1;1;1;1;1	HMG box-containing protein 1	Hbp1	;;;;;;;	8	1	1	1	0	0	0	0	0	0	0	0	0	1	0	0	0	0	0	0	0	0	0	0	0	1	0	0	0	0	0	0	0	0	0	0	0	1	0	0	7.8	7.8
E9Q9F5;E9Q1G8;O55131;Q9DA97;E9QMM2	E9Q9F5;E9Q1G8;O55131	37;37;37;1;1	37;37;37;1;1	35;35;35;0;0	Septin-7	2007-09-01	;;	5	37	37	35	4	30	27	28	7	31	31	15	9	29	29	29	4	30	27	28	7	31	31	15	9	29	29	29	3	28	25	27	6	29	29	13	8	27	27	27	59.5	59.5
E9Q1L5;Q8BUH8	E9Q1L5;Q8BUH8	2;2	2;2	2;2	Sentrin-specific protease 7	Senp7	;	2	2	2	2	0	1	1	1	0	0	1	0	0	2	1	0	0	1	1	1	0	0	1	0	0	2	1	0	0	1	1	1	0	0	1	0	0	2	1	0	2.8	2.8
E9Q1M5;P70428;A2AIG3;A2AIG6	E9Q1M5;P70428;A2AIG3	3;3;2;1	3;3;2;1	3;3;2;1	Exostosin-2	Ext2	;;	4	3	3	3	1	0	1	1	0	0	0	3	0	0	2	0	1	0	1	1	0	0	0	3	0	0	2	0	1	0	1	1	0	0	0	3	0	0	2	0	9.6	9.6
E9Q1P8	E9Q1P8	1	1	1	Interferon regulatory factor 2-binding protein 2	Irf2bp2		1	1	1	1	0	0	0	0	0	0	0	0	0	1	1	0	0	0	0	0	0	0	0	0	0	1	1	0	0	0	0	0	0	0	0	0	0	1	1	0	3.2	3.2
E9Q1S3;Q01405	E9Q1S3;Q01405	29;28	29;28	26;25	Protein transport protein Sec23A	Sec23a	;	2	29	29	26	3	25	20	22	5	22	19	13	13	25	22	23	3	25	20	22	5	22	19	13	13	25	22	23	2	22	18	20	4	19	16	11	11	22	19	20	47	47
E9Q1V9;E9Q1T1;Q6PHZ2-2;Q6PHZ2-4;Q6PHZ2;Q6PHZ2-5;E9PXV3;E9Q1W0;Q8CCM0;E9QAJ4;D6RDQ8;F6ZIE1;E9PYZ8;F6RWZ9	E9Q1V9;E9Q1T1;Q6PHZ2-2;Q6PHZ2-4;Q6PHZ2;Q6PHZ2-5;E9PXV3;E9Q1W0;Q8CCM0	14;14;14;14;14;14;13;13;10;5;5;4;3;3	6;6;6;6;6;6;5;5;2;2;2;3;1;3	3;3;3;3;3;3;2;2;2;2;2;1;1;0	Calcium/calmodulin-dependent protein kinase type II subunit delta	Camk2d	;;;;;;;;	14	14	6	3	3	6	2	3	4	10	11	1	3	11	9	7	2	2	1	1	1	4	4	0	2	6	5	3	1	0	0	0	1	2	2	0	1	3	2	1	30.7	15.8
E9Q1W7;Q8BM85-2;Q8BM85	E9Q1W7;Q8BM85-2;Q8BM85	6;6;6	6;6;6	6;6;6	TBC domain-containing protein kinase-like protein	Tbck	;;	3	6	6	6	0	1	2	2	0	3	2	0	0	4	4	1	0	1	2	2	0	3	2	0	0	4	4	1	0	1	2	2	0	3	2	0	0	4	4	1	7.3	7.3
E9Q1X8;O08532-3;O08532-2;O08532-4;O08532-5;O08532	E9Q1X8;O08532-3;O08532-2;O08532-4;O08532-5;O08532	12;12;12;12;12;12	12;12;12;12;12;12	12;12;12;12;12;12	Voltage-dependent calcium channel subunit alpha-2/delta-1;Voltage-dependent calcium channel subunit alpha-2-1;Voltage-dependent calcium channel subunit delta-1	Cacna2d1	;;;;;	6	12	12	12	0	1	10	9	0	6	7	1	3	11	11	1	0	1	10	9	0	6	7	1	3	11	11	1	0	1	10	9	0	6	7	1	3	11	11	1	13.7	13.7
E9Q1Z0	E9Q1Z0	11	1	1		4732456N10Rik		1	11	1	1	5	7	7	6	7	6	6	5	6	7	4	7	1	1	1	0	0	1	1	0	1	1	1	1	1	1	1	0	0	1	1	0	1	1	1	1	14.3	2.2
E9Q467;E9Q236	E9Q467;E9Q236	5;5	5;5	5;5		Abcc4	;	2	5	5	5	0	0	0	1	0	4	3	1	0	3	0	0	0	0	0	1	0	4	3	1	0	3	0	0	0	0	0	1	0	4	3	1	0	3	0	0	4.6	4.6
E9Q264	E9Q264	2	1	1		Myh15		1	2	1	1	0	0	1	1	0	2	2	0	0	1	1	0	0	0	0	0	0	1	1	0	0	0	0	0	0	0	0	0	0	1	1	0	0	0	0	0	1.1	0.6
E9Q265;Q8R0F3;E9Q0Z7	E9Q265;Q8R0F3;E9Q0Z7	3;3;2	3;3;2	3;3;2	Sulfatase-modifying factor 1	Sumf1	;;	3	3	3	3	1	3	1	0	1	3	3	0	0	2	3	3	1	3	1	0	1	3	3	0	0	2	3	3	1	3	1	0	1	3	3	0	0	2	3	3	13	13
E9Q284;Q5SU73;A6PWE1	E9Q284;Q5SU73;A6PWE1	3;3;2	3;3;2	3;3;2	Coilin	Coil	;;	3	3	3	3	0	0	0	0	0	0	0	0	0	2	2	0	0	0	0	0	0	0	0	0	0	2	2	0	0	0	0	0	0	0	0	0	0	2	2	0	6.8	6.8
E9Q2D1;F6WX90	E9Q2D1	8;3	1;0	1;0		Actb		2	8	1	1	6	5	6	6	6	6	8	7	6	7	8	6	0	0	0	1	0	1	1	0	0	1	1	0	0	0	0	1	0	1	1	0	0	1	1	0	84.3	10.2
E9Q2H1;Q80TP3	E9Q2H1;Q80TP3	8;7	8;7	8;7	E3 ubiquitin-protein ligase UBR5	Ubr5	;	2	8	8	8	1	0	1	4	0	4	3	0	0	6	7	0	1	0	1	4	0	4	3	0	0	6	7	0	1	0	1	4	0	4	3	0	0	6	7	0	4.5	4.5
Q8K4W8;E9Q2I1;Q3TF45;P51791-2;P51791	Q8K4W8;E9Q2I1;Q3TF45;P51791-2;P51791	4;4;4;4;4	4;4;4;4;4	3;3;3;3;3	Chloride channel protein;H(+)/Cl(-) exchange transporter 3	Clcn3	;;;;	5	4	4	3	0	0	1	2	0	1	1	0	0	2	1	0	0	0	1	2	0	1	1	0	0	2	1	0	0	0	1	2	0	0	0	0	0	1	0	0	5.7	5.7
Q0VGT4;E9Q2K6	Q0VGT4;E9Q2K6	1;1	1;1	1;1	Protein ZGRF1	Zgrf1	;	2	1	1	1	1	1	1	1	1	1	1	1	1	1	1	1	1	1	1	1	1	1	1	1	1	1	1	1	1	1	1	1	1	1	1	1	1	1	1	1	1.9	1.9
E9Q2S7	E9Q2S7	1	1	1		Zfp266		1	1	1	1	0	0	0	0	0	0	0	0	0	1	0	0	0	0	0	0	0	0	0	0	0	1	0	0	0	0	0	0	0	0	0	0	0	1	0	0	2	2
E9Q2S9;Q9CR29-2;Q9CR29	E9Q2S9;Q9CR29-2;Q9CR29	1;1;1	1;1;1	1;1;1	Coiled-coil domain-containing protein 43	Ccdc43	;;	3	1	1	1	0	0	1	1	1	1	1	0	0	1	1	0	0	0	1	1	1	1	1	0	0	1	1	0	0	0	1	1	1	1	1	0	0	1	1	0	7.2	7.2
E9Q2W8;Q9D920	E9Q2W8;Q9D920	5;5	5;5	5;5	Loss of heterozygosity 12 chromosomal region 1 protein homolog	Loh12cr1	;	2	5	5	5	0	2	1	1	0	1	2	0	0	3	3	1	0	2	1	1	0	1	2	0	0	3	3	1	0	2	1	1	0	1	2	0	0	3	3	1	28.6	28.6
E9Q2W9	E9Q2W9	32	1	1		Actn4		1	32	1	1	9	23	23	26	13	31	29	15	16	27	29	23	0	1	1	1	1	1	1	1	1	1	1	1	0	1	1	1	1	1	1	1	1	1	1	1	58.9	3.1
E9Q2X2;Q6P9K9;Q6P9K9-2;E9Q3Q4;Q8C985-2;Q8C985	E9Q2X2;Q6P9K9;Q6P9K9-2	26;26;22;4;4;4	24;24;21;4;4;4	23;23;20;4;4;4	Neurexin-3	Nrxn3	;;	6	26	24	23	3	19	10	9	2	5	5	18	20	6	2	21	2	17	9	7	1	4	4	16	18	5	1	19	2	16	8	6	1	4	4	16	17	5	1	18	25.4	24
E9Q2X6;Q8CG47;Q3U763	E9Q2X6;Q8CG47	39;39;3	39;39;3	39;39;3	Structural maintenance of chromosomes protein;Structural maintenance of chromosomes protein 4	Smc4	;	3	39	39	39	1	12	12	23	2	34	34	2	4	35	35	8	1	12	12	23	2	34	34	2	4	35	35	8	1	12	12	23	2	34	34	2	4	35	35	8	30	30
E9Q2X8;Q3U429;Q61470	E9Q2X8;Q3U429;Q61470	1;1;1	1;1;1	1;1;1	Tetraspanin;Leukocyte antigen CD37	Cd37	;;	3	1	1	1	1	1	1	1	1	1	1	0	0	1	1	1	1	1	1	1	1	1	1	0	0	1	1	1	1	1	1	1	1	1	1	0	0	1	1	1	4.7	4.7
Q8VC91;E9Q2Y3;Q7TSS3;O88522	Q8VC91;E9Q2Y3;Q7TSS3;O88522	4;4;4;4	4;4;4;4	1;1;1;1	NF-kappa-B essential modulator	Ikbkg	;;;	4	4	4	1	0	2	2	1	0	2	1	0	0	3	2	1	0	2	2	1	0	2	1	0	0	3	2	1	0	0	1	0	0	0	1	0	0	1	1	0	11.4	11.4
E9Q317;O55128;D3YY73;D3Z2N9;D3YY55	E9Q317;O55128;D3YY73;D3Z2N9	9;8;5;5;4	9;8;5;5;4	9;8;5;5;4	Histone deacetylase complex subunit SAP18	Gm10094;Sap18	;;;	5	9	9	9	0	1	1	2	0	5	3	0	0	8	8	1	0	1	1	2	0	5	3	0	0	8	8	1	0	1	1	2	0	5	3	0	0	8	8	1	47.7	47.7
E9Q321;Q9JJS6	E9Q321;Q9JJS6	1;1	1;1	1;1	Beta,beta-carotene 15,15-monooxygenase	Bco1	;	2	1	1	1	0	0	0	0	0	1	1	0	0	0	0	0	0	0	0	0	0	1	1	0	0	0	0	0	0	0	0	0	0	1	1	0	0	0	0	0	3.4	3.4
E9Q355-3;E9Q355-2;E9Q355	E9Q355-3;E9Q355-2;E9Q355	1;1;1	1;1;1	1;1;1	Cation channel sperm-associated protein subunit gamma 1	Catsperg1	;;	3	1	1	1	0	0	0	0	0	0	0	1	1	0	1	0	0	0	0	0	0	0	0	1	1	0	1	0	0	0	0	0	0	0	0	1	1	0	1	0	1.6	1.6
E9Q390;Q69ZN7;Q69ZN7-4;Q69ZN7-2;Q69ZN7-3	E9Q390;Q69ZN7;Q69ZN7-4	16;16;15;6;2	16;16;15;6;2	16;16;15;6;2	Myoferlin	Myof	;;	5	16	16	16	1	0	3	2	1	15	13	0	1	6	6	1	1	0	3	2	1	15	13	0	1	6	6	1	1	0	3	2	1	15	13	0	1	6	6	1	11	11
E9Q397;Q3UGX2;P15508	E9Q397;Q3UGX2;P15508	9;9;8	2;2;2	2;2;2	Spectrin beta chain, erythrocytic	Sptb	;;	3	9	2	2	1	5	2	3	2	6	4	1	2	6	4	3	1	0	0	0	1	0	0	0	0	1	1	0	1	0	0	0	1	0	0	0	0	1	1	0	4.2	1.3
E9Q3B5;P62876	E9Q3B5;P62876	2;2	2;2	2;2	DNA-directed RNA polymerases I, II, and III subunit RPABC5	Usp50;Polr2l	;	2	2	2	2	0	1	1	1	0	1	1	0	0	2	1	1	0	1	1	1	0	1	1	0	0	2	1	1	0	1	1	1	0	1	1	0	0	2	1	1	29.9	29.9
E9Q3G8	E9Q3G8	3	3	3		Nup153		1	3	3	3	1	3	0	0	1	0	0	0	0	0	0	3	1	3	0	0	1	0	0	0	0	0	0	3	1	3	0	0	1	0	0	0	0	0	0	3	4.5	4.5
E9Q3J1;Q80V91;D3YV13	E9Q3J1;Q80V91;D3YV13	4;4;2	4;4;2	4;4;2	Probable E3 ubiquitin-protein ligase DTX3	Dtx3	;;	3	4	4	4	0	0	0	2	1	1	2	0	1	2	1	1	0	0	0	2	1	1	2	0	1	2	1	1	0	0	0	2	1	1	2	0	1	2	1	1	13.7	13.7
E9Q3K3;Q8BXK8	E9Q3K3;Q8BXK8	6;6	4;4	4;4	Arf-GAP with GTPase, ANK repeat and PH domain-containing protein 1	Agap1	;	2	6	4	4	1	4	2	3	1	2	3	1	1	2	4	4	0	2	0	1	0	0	1	0	0	1	3	2	0	2	0	1	0	0	1	0	0	1	3	2	8.6	5.6
E9Q3L2;D6RJ66;F6XSW4;F6Y9T6	E9Q3L2	5;1;1;1	5;1;1;1	5;1;1;1		Pi4ka		4	5	5	5	0	1	1	0	0	0	0	0	0	5	3	1	0	1	1	0	0	0	0	0	0	5	3	1	0	1	1	0	0	0	0	0	0	5	3	1	4	4
E9Q3M3;O08788;O08788-2;D3Z2M9;D3YYG9	E9Q3M3;O08788;O08788-2	69;68;65;4;4	69;68;65;4;4	3;3;0;0;0	Dynactin subunit 1	Dctn1	;;	5	69	69	3	10	59	52	54	10	44	32	21	21	59	52	52	10	59	52	54	10	44	32	21	21	59	52	52	0	3	2	2	1	1	0	1	0	3	2	3	60.6	60.6
E9Q3N9;G5E8D6;Q9WVJ9;F6Z1C2;E9Q3F3	E9Q3N9;G5E8D6;Q9WVJ9;F6Z1C2;E9Q3F3	5;5;5;4;4	5;5;5;4;4	5;5;5;4;4	EGF-containing fibulin-like extracellular matrix protein 2	Efemp2	;;;;	5	5	5	5	5	0	0	0	5	2	2	3	1	2	1	0	5	0	0	0	5	2	2	3	1	2	1	0	5	0	0	0	5	2	2	3	1	2	1	0	16.7	16.7
E9Q4G8;E9Q3Q6;Q61490;F6QH25;Q5MPX5	E9Q4G8;E9Q3Q6;Q61490	17;17;17;7;4	17;17;17;7;4	17;17;17;7;4	CD166 antigen	Alcam	;;	5	17	17	17	1	8	13	12	1	14	10	0	2	16	17	8	1	8	13	12	1	14	10	0	2	16	17	8	1	8	13	12	1	14	10	0	2	16	17	8	40.9	40.9
E9Q3V6;F6UKN5	E9Q3V6	23;8	1;1	1;1		2002-09-01		2	23	1	1	5	17	14	13	5	19	20	14	12	16	17	16	0	1	1	0	0	0	0	1	1	0	0	1	0	1	1	0	0	0	0	1	1	0	0	1	78.2	2.8
H7BX15;E9Q9Q9;E9Q3V9;Q80TR1-2;Q80TR1	H7BX15;E9Q9Q9;E9Q3V9;Q80TR1-2;Q80TR1	7;7;7;7;7	7;7;7;7;7	7;7;7;7;7	Latrophilin-1	Adgrl1;Lphn1	;;;;	5	7	7	7	0	7	3	4	0	0	0	1	2	2	1	5	0	7	3	4	0	0	0	1	2	2	1	5	0	7	3	4	0	0	0	1	2	2	1	5	9.1	9.1
E9Q3X0;Q9EQK5;D3Z2N7	E9Q3X0;Q9EQK5	13;13;2	13;13;2	13;13;2	Major vault protein	Mvp	;	3	13	13	13	0	3	1	2	0	11	11	0	1	9	7	2	0	3	1	2	0	11	11	0	1	9	7	2	0	3	1	2	0	11	11	0	1	9	7	2	19	19
E9Q3Y4;Q9ESE1-2;Q9ESE1;Q9ESE1-3	E9Q3Y4;Q9ESE1-2;Q9ESE1;Q9ESE1-3	8;8;8;7	5;5;5;4	5;5;5;4	Lipopolysaccharide-responsive and beige-like anchor protein	Lrba	;;;	4	8	5	5	0	5	6	6	0	4	3	0	1	8	4	7	0	4	3	3	0	3	2	0	0	5	2	4	0	4	3	3	0	3	2	0	0	5	2	4	3.4	2.1
E9Q3Y7;E9Q5L4;Q5PR69-2;Q5PR69	E9Q3Y7;E9Q5L4;Q5PR69-2;Q5PR69	8;8;6;6	8;8;6;6	8;8;6;6	Uncharacterized protein KIAA1211	C530008M17Rik;Kiaa1211	;;;	4	8	8	8	1	0	2	3	1	1	0	2	3	3	2	1	1	0	2	3	1	1	0	2	3	3	2	1	1	0	2	3	1	1	0	2	3	3	2	1	10.6	10.6
E9Q411	E9Q411	1	1	1		Nbas		1	1	1	1	0	0	0	0	0	0	0	0	0	1	1	0	0	0	0	0	0	0	0	0	0	1	1	0	0	0	0	0	0	0	0	0	0	1	1	0	1	1
E9Q421;Q8BXX3;Q8BL63;Q9CXY9	E9Q421;Q8BXX3;Q8BL63;Q9CXY9	3;3;3;3	3;3;3;3	3;3;3;3	GPI-anchor transamidase	Pigk	;;;	4	3	3	3	0	0	2	2	0	1	1	0	0	3	3	0	0	0	2	2	0	1	1	0	0	3	3	0	0	0	2	2	0	1	1	0	0	3	3	0	10.8	10.8
E9Q479;O35424	E9Q479;O35424	1;1	1;1	1;1		H2-Ob	;	2	1	1	1	1	0	0	0	1	0	0	0	0	0	0	0	1	0	0	0	1	0	0	0	0	0	0	0	1	0	0	0	1	0	0	0	0	0	0	0	6.5	6.5
E9Q481;Q6P2K6;Q6P2K6-2;Q922R5-2;Q922R5;Q5RJB9	E9Q481;Q6P2K6	12;12;3;3;3;2	12;12;3;3;3;2	12;12;3;3;3;2	Serine/threonine-protein phosphatase 4 regulatory subunit 3A	Smek1	;	6	12	12	12	0	5	5	6	0	3	4	0	0	8	7	6	0	5	5	6	0	3	4	0	0	8	7	6	0	5	5	6	0	3	4	0	0	8	7	6	18.8	18.8
E9Q4B9;E9Q827;P56212-2;P56212;P60840-2;P60840	E9Q4B9;E9Q827;P56212-2;P56212;P60840-2;P60840	1;1;1;1;1;1	1;1;1;1;1;1	1;1;1;1;1;1	cAMP-regulated phosphoprotein 19;Alpha-endosulfine	Arpp19;Ensa	;;;;;	6	1	1	1	1	1	0	0	1	0	0	1	1	0	0	1	1	1	0	0	1	0	0	1	1	0	0	1	1	1	0	0	1	0	0	1	1	0	0	1	15.5	15.5
G3UYA7;E9Q4E4;Q6P9P8	G3UYA7;E9Q4E4;Q6P9P8	2;2;1	2;2;1	2;2;1	DENN domain-containing protein 2C	Dennd2c	;;	3	2	2	2	0	0	0	1	0	1	0	0	0	0	0	0	0	0	0	1	0	1	0	0	0	0	0	0	0	0	0	1	0	1	0	0	0	0	0	0	3.1	3.1
E9Q4K7	E9Q4K7	3	3	3	Kinesin-like protein	Kif13b		1	3	3	3	0	1	0	0	0	2	2	0	0	3	2	1	0	1	0	0	0	2	2	0	0	3	2	1	0	1	0	0	0	2	2	0	0	3	2	1	2.3	2.3
E9Q4N6;E9Q6R4;E9Q4N7	E9Q4N6;E9Q6R4;E9Q4N7	3;3;3	1;1;1	1;1;1		Arid1b	;;	3	3	1	1	1	2	2	2	1	1	1	1	0	2	2	2	0	0	0	1	0	0	0	0	0	0	0	0	0	0	0	1	0	0	0	0	0	0	0	0	3	0.8
E9Q4V9;Q8BH74	E9Q4V9;Q8BH74	11;11	11;11	11;11	Nuclear pore complex protein Nup107	Nup107	;	2	11	11	11	0	0	8	9	0	8	8	0	1	11	10	0	0	0	8	9	0	8	8	0	1	11	10	0	0	0	8	9	0	8	8	0	1	11	10	0	14.1	14.1
E9Q4Z2	E9Q4Z2	9	1	1	Acetyl-CoA carboxylase 2;Biotin carboxylase	Acacb		1	9	1	1	0	5	4	6	0	6	6	0	0	9	8	6	0	1	0	1	0	1	1	0	0	1	1	1	0	1	0	1	0	1	1	0	0	1	1	1	4.5	0.4
E9Q505;P98084	E9Q505;P98084	3;3	1;1	1;1	Amyloid beta A4 precursor protein-binding family A member 2	Apba2	;	2	3	1	1	0	1	1	1	0	1	0	0	1	2	1	0	0	0	0	0	0	1	0	0	0	1	0	0	0	0	0	0	0	1	0	0	0	1	0	0	5.4	2.4
H3BJG4;E9Q512	H3BJG4;E9Q512	5;5	5;5	5;5		Trip11	;	2	5	5	5	0	0	0	0	0	1	0	1	0	5	3	0	0	0	0	0	0	1	0	1	0	5	3	0	0	0	0	0	0	1	0	1	0	5	3	0	4	4
E9Q524;E9QLH4;Q8C7M3-6;Q8C7M3-4;Q8C7M3-3;Q8C7M3-5;Q8C7M3-2;Q8C7M3	E9Q524;E9QLH4;Q8C7M3-6;Q8C7M3-4;Q8C7M3-3;Q8C7M3-5;Q8C7M3-2;Q8C7M3	4;4;4;4;4;4;4;4	4;4;4;4;4;4;4;4	4;4;4;4;4;4;4;4	E3 ubiquitin-protein ligase TRIM9	Trim9	;;;;;;;	8	4	4	4	0	0	0	1	0	3	2	0	0	4	3	1	0	0	0	1	0	3	2	0	0	4	3	1	0	0	0	1	0	3	2	0	0	4	3	1	12.4	12.4
F7A6H4;E9Q555	F7A6H4;E9Q555	27;27	27;27	27;27	E3 ubiquitin-protein ligase RNF213	Rnf213	;	2	27	27	27	1	4	2	2	1	21	15	1	1	20	7	2	1	4	2	2	1	21	15	1	1	20	7	2	1	4	2	2	1	21	15	1	1	20	7	2	7.4	7.4
E9Q557;E9PZW0	E9Q557;E9PZW0	38;27	38;27	38;27	Desmoplakin	Dsp	;	2	38	38	38	2	10	10	18	29	4	4	9	6	1	3	7	2	10	10	18	29	4	4	9	6	1	3	7	2	10	10	18	29	4	4	9	6	1	3	7	15.5	15.5
E9QNH6;E9Q580;Q7TQD7;P46735-2;P46735	E9QNH6;E9Q580;Q7TQD7;P46735-2;P46735	5;5;5;5;5	5;5;5;5;5	5;5;5;5;5	Unconventional myosin-Ib	Myo1b	;;;;	5	5	5	5	0	1	2	3	0	4	5	0	0	5	5	0	0	1	2	3	0	4	5	0	0	5	5	0	0	1	2	3	0	4	5	0	0	5	5	0	5.8	5.8
E9Q586;D3YX34	E9Q586;D3YX34	67;63	1;1	1;1		Dctn1	;	2	67	1	1	10	57	51	53	9	43	32	20	21	57	51	50	0	1	1	1	0	0	0	0	0	1	1	1	0	1	1	1	0	0	0	0	0	1	1	1	60.9	2.7
E9Q5B5;O08528	E9Q5B5;O08528	7;7	4;4	4;4	Hexokinase;Hexokinase-2	Hk2	;	2	7	4	4	0	6	2	3	1	5	5	1	2	4	4	5	0	3	0	0	0	2	2	0	0	1	1	2	0	3	0	0	0	2	2	0	0	1	1	2	10.1	6.6
E9Q5C9	E9Q5C9	8	8	8		Nolc1		1	8	8	8	1	4	2	2	1	1	0	2	1	3	1	6	1	4	2	2	1	1	0	2	1	3	1	6	1	4	2	2	1	1	0	2	1	3	1	6	19.4	19.4
E9Q5D6;P69566;P69566-2;Q6VN19	E9Q5D6;P69566;P69566-2	5;5;3;1	5;5;3;1	5;5;3;1	Ran-binding protein 9	Ranbp9	;;	4	5	5	5	0	2	2	3	0	3	2	0	0	3	4	2	0	2	2	3	0	3	2	0	0	3	4	2	0	2	2	3	0	3	2	0	0	3	4	2	9.6	9.6
E9Q5E1;Q80TF3	E9Q5E1;Q80TF3	2;2	2;2	2;2	Protocadherin-19	Pcdh19	;	2	2	2	2	0	2	0	0	0	0	0	0	0	0	0	2	0	2	0	0	0	0	0	0	0	0	0	2	0	2	0	0	0	0	0	0	0	0	0	2	3.8	3.8
E9Q5F4;G3UZ07;E9Q606;E9QAZ1	E9Q5F4;G3UZ07	29;21;14;13	1;0;0;0	1;0;0;0		Actb;Actg1	;	4	29	1	1	17	19	23	22	19	24	27	17	17	23	25	21	0	0	1	0	0	0	0	0	0	0	0	0	0	0	1	0	0	0	0	0	0	0	0	0	97.4	3.4
Q5RJV9;E9Q5G7;L7N1Y3;A6PWB2;A6PWB4;A6PWB3;A6PWB6;A2A958	Q5RJV9;E9Q5G7;L7N1Y3;A6PWB2;A6PWB4;A6PWB3;A6PWB6;A2A958	2;2;2;1;1;1;1;1	2;2;2;1;1;1;1;1	2;2;2;1;1;1;1;1		Oog1;Gm10436;C87977	;;;;;;;	8	2	2	2	1	0	1	0	1	1	1	0	0	1	0	2	1	0	1	0	1	1	1	0	0	1	0	2	1	0	1	0	1	1	1	0	0	1	0	2	6.2	6.2
Q8K0Z5;E9Q5J9	Q8K0Z5;E9Q5J9	30;30	1;1	0;0		Tpm3	;	2	30	1	0	21	24	24	22	22	26	24	18	16	24	27	26	0	0	0	0	0	0	1	0	0	0	1	0	0	0	0	0	0	0	0	0	0	0	0	0	65.1	4.6
E9Q5K3;Q9D7I0-5;Q9D7I0;Q9D7I0-2	E9Q5K3;Q9D7I0-5;Q9D7I0;Q9D7I0-2	1;1;1;1	1;1;1;1	1;1;1;1	Protein shisa-5	Shisa5	;;;	4	1	1	1	1	0	0	0	1	0	0	0	0	0	0	0	1	0	0	0	1	0	0	0	0	0	0	0	1	0	0	0	1	0	0	0	0	0	0	0	10.2	10.2
E9Q5W5;Q5SSH7-2;Q5SSH7	E9Q5W5;Q5SSH7-2;Q5SSH7	4;4;4	4;4;4	4;4;4	Zinc finger ZZ-type and EF-hand domain-containing protein 1	Zzef1	;;	3	4	4	4	0	2	1	1	0	1	1	1	1	0	1	1	0	2	1	1	0	1	1	1	1	0	1	1	0	2	1	1	0	1	1	1	1	0	1	1	1.7	1.7
E9Q5X2;E9Q969;D3YUJ4;Q812E0;Q5SU47;F6T0J8;Q5SU48;Q7TN98-4;Q7TN98-5;Q7TN98-3;Q7TN98-2;Q7TN98	E9Q5X2;E9Q969;D3YUJ4;Q812E0	3;3;2;2;1;1;1;1;1;1;1;1	3;3;2;2;1;1;1;1;1;1;1;1	2;2;1;1;0;0;0;0;0;0;0;0	Cytoplasmic polyadenylation element-binding protein 2	Cpeb2	;;;	12	3	3	2	0	0	0	1	1	1	0	0	0	1	1	0	0	0	0	1	1	1	0	0	0	1	1	0	0	0	0	0	1	1	0	0	0	0	0	0	4.3	4.3
E9Q616;G5E8K8	E9Q616	59;1	59;1	59;1		Ahnak		2	59	59	59	0	10	10	3	2	53	36	1	2	39	21	7	0	10	10	3	2	53	36	1	2	39	21	7	0	10	10	3	2	53	36	1	2	39	21	7	33.9	33.9
G3V011;Q8CG29;P70248;E9Q634	G3V011;Q8CG29;P70248;E9Q634	1;1;1;1	1;1;1;1	1;1;1;1	Unconventional myosin-If;Unconventional myosin-Ie	Myo1f;Myo1e	;;;	4	1	1	1	0	0	0	0	0	1	0	0	0	1	0	0	0	0	0	0	0	1	0	0	0	1	0	0	0	0	0	0	0	1	0	0	0	1	0	0	1.5	1.5
E9Q638;Q61072	E9Q638;Q61072	4;4	4;4	4;4	Disintegrin and metalloproteinase domain-containing protein 9	Adam9	;	2	4	4	4	2	0	0	0	1	1	0	2	1	1	0	0	2	0	0	0	1	1	0	2	1	1	0	0	2	0	0	0	1	1	0	2	1	1	0	0	8.3	8.3
E9Q683;Q6PHS9-4;Q6PHS9-2;Q6PHS9-5;Q6PHS9;Q6PHS9-3;Q6PHS9-6	E9Q683;Q6PHS9-4;Q6PHS9-2;Q6PHS9-5;Q6PHS9;Q6PHS9-3;Q6PHS9-6	1;1;1;1;1;1;1	1;1;1;1;1;1;1	1;1;1;1;1;1;1	Voltage-dependent calcium channel subunit alpha-2/delta-2;Voltage-dependent calcium channel subunit alpha-2-2;Voltage-dependent calcium channel subunit delta-2	Cacna2d2	;;;;;;	7	1	1	1	0	0	1	0	0	0	0	0	0	1	0	0	0	0	1	0	0	0	0	0	0	1	0	0	0	0	1	0	0	0	0	0	0	1	0	0	0.8	0.8
E9Q6B6;E9Q6E0;J3QNR6;K3W4S4;Q9ESN9-2;Q9ESN9-3;Q9ESN9-5;Q9ESN9-4;Q9ESN9;Q9ESN9-6;D3YWH6	E9Q6B6;E9Q6E0;J3QNR6;K3W4S4;Q9ESN9-2;Q9ESN9-3;Q9ESN9-5;Q9ESN9-4;Q9ESN9;Q9ESN9-6	11;11;11;11;11;11;11;11;11;11;2	8;8;8;8;8;8;8;8;8;8;2	8;8;8;8;8;8;8;8;8;8;2	C-Jun-amino-terminal kinase-interacting protein 3	Mapk8ip3	;;;;;;;;;	11	11	8	8	0	5	3	2	1	4	6	0	1	9	7	4	0	3	1	1	1	2	4	0	1	7	5	1	0	3	1	1	1	2	4	0	1	7	5	1	10.1	8.2
E9Q6C2;Q8CG14;Q8CFG8	E9Q6C2;Q8CG14	3;3;1	3;3;1	3;3;1	Complement C1s-A subcomponent;Complement C1s-A subcomponent heavy chain;Complement C1s-A subcomponent light chain	C1s1;C1sa	;	3	3	3	3	3	0	1	0	2	0	0	2	0	0	0	0	3	0	1	0	2	0	0	2	0	0	0	0	3	0	1	0	2	0	0	2	0	0	0	0	5.8	5.8
Q3UIX4;E9Q6E5;D3Z4B0;F6TN80;D6RE22;B7ZNC5;Q8BV04;F6X2U6	Q3UIX4;E9Q6E5;D3Z4B0	5;5;3;2;2;2;2;1	5;5;3;2;2;2;2;1	5;5;3;2;2;2;2;1		Srsf11	;;	8	5	5	5	0	1	2	3	0	1	1	0	0	5	4	1	0	1	2	3	0	1	1	0	0	5	4	1	0	1	2	3	0	1	1	0	0	5	4	1	15.5	15.5
E9Q6H8	E9Q6H8	2	2	2		Plekha5		1	2	2	2	0	0	0	0	0	1	0	0	0	2	1	0	0	0	0	0	0	1	0	0	0	2	1	0	0	0	0	0	0	1	0	0	0	2	1	0	2.4	2.4
E9Q6J5	E9Q6J5	3	3	2		Bod1l		1	3	3	2	0	1	0	0	0	0	0	0	0	3	0	1	0	1	0	0	0	0	0	0	0	3	0	1	0	1	0	0	0	0	0	0	0	2	0	1	0.9	0.9
J3QP81;E9Q6L0;E9QNY9;E9QKH0;Q80TV8-2;Q80TV8	J3QP81;E9Q6L0;E9QNY9;E9QKH0;Q80TV8-2;Q80TV8	32;32;32;32;32;32	32;32;32;32;32;32	26;26;26;26;26;26	CLIP-associating protein 1	Clasp1	;;;;;	6	32	32	26	12	15	9	11	10	20	19	5	5	23	22	14	12	15	9	11	10	20	19	5	5	23	22	14	7	10	6	6	6	16	15	3	3	18	18	9	26.8	26.8
E9Q6L9;Q80TE7	E9Q6L9	3;1	3;1	3;1		Lrrc7		2	3	3	3	2	0	1	1	2	1	0	1	1	1	0	1	2	0	1	1	2	1	0	1	1	1	0	1	2	0	1	1	2	1	0	1	1	1	0	1	1.2	1.2
E9Q6R7	E9Q6R7	23	23	23		Utrn		1	23	23	23	0	11	1	1	0	12	9	0	1	21	16	14	0	11	1	1	0	12	9	0	1	21	16	14	0	11	1	1	0	12	9	0	1	21	16	14	9.7	9.7
E9Q6U4;Q3UWL8;Q6P0X1;E9Q4Q8;E9Q8R1	E9Q6U4;Q3UWL8	5;5;2;1;1	5;5;2;1;1	5;5;2;1;1	Prefoldin subunit 4	Pfdn4	;	5	5	5	5	2	5	3	3	2	4	4	4	5	3	2	4	2	5	3	3	2	4	4	4	5	3	2	4	2	5	3	3	2	4	4	4	5	3	2	4	39.2	39.2
Q9D1T8;E9Q707;Q9CXE0;G3UWU3	Q9D1T8;E9Q707;Q9CXE0;G3UWU3	2;2;2;1	2;2;2;1	2;2;2;1	PR domain zinc finger protein 5	Prdm5	;;;	4	2	2	2	0	1	2	2	0	1	0	0	0	1	1	1	0	1	2	2	0	1	0	0	0	1	1	1	0	1	2	2	0	1	0	0	0	1	1	1	10.9	10.9
E9Q718;Q9R0B9	E9Q718;Q9R0B9	14;14	14;14	14;14	Procollagen-lysine,2-oxoglutarate 5-dioxygenase 2	Plod2	;	2	14	14	14	5	0	0	1	6	7	5	5	5	5	3	0	5	0	0	1	6	7	5	5	5	5	3	0	5	0	0	1	6	7	5	5	5	5	3	0	21.1	21.1
E9Q722;Q61069	E9Q722;Q61069	1;1	1;1	1;1	Upstream stimulatory factor 1	Usf1	;	2	1	1	1	0	0	0	0	0	0	0	0	0	1	1	0	0	0	0	0	0	0	0	0	0	1	1	0	0	0	0	0	0	0	0	0	0	1	1	0	6.4	6.4
E9Q743	E9Q743	1	1	1		Wdr66		1	1	1	1	0	0	0	0	0	1	0	0	0	1	1	0	0	0	0	0	0	1	0	0	0	1	1	0	0	0	0	0	0	1	0	0	0	1	1	0	1.5	1.5
E9Q769;Q9D8B7	E9Q769;Q9D8B7	2;2	2;2	2;2	Junctional adhesion molecule C	Jam3	;	2	2	2	2	0	1	1	1	1	2	2	0	0	2	2	2	0	1	1	1	1	2	2	0	0	2	2	2	0	1	1	1	1	2	2	0	0	2	2	2	11.4	11.4
E9Q784	E9Q784	1	1	1		Zc3h13		1	1	1	1	0	1	0	0	0	0	0	0	0	0	0	1	0	1	0	0	0	0	0	0	0	0	0	1	0	1	0	0	0	0	0	0	0	0	0	1	0.9	0.9
Q5UE59;E9Q7C9;Q7TNF4;Q8CD76;O88447;F6UYN4	Q5UE59;E9Q7C9;Q7TNF4;Q8CD76;O88447	16;16;16;16;14;2	16;16;16;16;14;2	12;12;12;12;11;2	Kinesin light chain 1	Klc1	;;;;	6	16	16	12	0	8	9	10	0	8	9	0	2	14	14	8	0	8	9	10	0	8	9	0	2	14	14	8	0	5	6	7	0	6	7	0	1	10	10	5	33.2	33.2
E9Q7E9;Q3V3Q7	E9Q7E9;Q3V3Q7	5;5	5;5	5;5	Phosphofurin acidic cluster sorting protein 2	Pacs2	;	2	5	5	5	1	1	1	2	0	4	4	0	0	3	1	2	1	1	1	2	0	4	4	0	0	3	1	2	1	1	1	2	0	4	4	0	0	3	1	2	8	8
E9Q7G0	E9Q7G0	86	86	71		Numa1		1	86	86	71	9	55	56	62	5	55	58	26	28	79	76	50	9	55	56	62	5	55	58	26	28	79	76	50	8	50	49	51	5	44	46	25	27	65	62	47	46	46
E9Q7L0	E9Q7L0	37	28	28		Ogdhl		1	37	28	28	1	8	21	22	1	30	24	3	3	28	31	11	0	6	15	16	0	21	17	3	2	22	24	8	0	6	15	16	0	21	17	3	2	22	24	8	43.5	35.9
G3UX45;E9Q7L1	G3UX45;E9Q7L1	1;1	1;1	1;1		Urb2	;	2	1	1	1	0	1	1	1	1	0	0	0	0	0	0	0	0	1	1	1	1	0	0	0	0	0	0	0	0	1	1	1	1	0	0	0	0	0	0	0	0.7	0.7
E9Q7L5	E9Q7L5	2	2	2		Maml2		1	2	2	2	1	1	0	1	0	0	0	1	1	1	1	0	1	1	0	1	0	0	0	1	1	1	1	0	1	1	0	1	0	0	0	1	1	1	1	0	4.8	4.8
E9Q7Q3;D3Z6I8;D3YVR0	E9Q7Q3;D3Z6I8	36;34;10	5;3;1	0;0;0		Tpm3	;	3	36	5	0	29	35	31	29	31	34	30	25	25	31	33	35	3	5	4	2	5	3	3	4	4	3	4	5	0	0	0	0	0	0	0	0	0	0	0	0	85.1	25.8
E9Q7S1;O88466;F6QFS1;O88466-2	E9Q7S1;O88466;F6QFS1;O88466-2	2;2;1;1	2;2;1;1	2;2;1;1	Zinc finger protein 106	Zfp106;Znf106	;;;	4	2	2	2	0	1	1	0	0	0	0	0	0	0	1	0	0	1	1	0	0	0	0	0	0	0	1	0	0	1	1	0	0	0	0	0	0	0	1	0	2	2
E9Q7U2;Q8CGU1	E9Q7U2;Q8CGU1	3;3	3;3	3;3	Calcium-binding and coiled-coil domain-containing protein 1	Calcoco1	;	2	3	3	3	0	1	0	1	0	2	2	0	0	2	3	0	0	1	0	1	0	2	2	0	0	2	3	0	0	1	0	1	0	2	2	0	0	2	3	0	5.4	5.4
J3QNP5;E9Q7X6-3;E9Q7X6-2;E9Q7X6;E9Q440	J3QNP5;E9Q7X6-3;E9Q7X6-2;E9Q7X6;E9Q440	4;4;4;3;2	4;4;4;3;2	4;4;4;3;2	Protein HEG homolog 1	Heg1	;;;;	5	4	4	4	4	0	1	1	4	0	0	0	0	1	1	0	4	0	1	1	4	0	0	0	0	1	1	0	4	0	1	1	4	0	0	0	0	1	1	0	5.7	5.7
Q32ME1;F7AAP4;E9Q828;Q6Q477	Q32ME1;F7AAP4;E9Q828;Q6Q477	19;19;19;19	8;8;8;8	8;8;8;8	Calcium-transporting ATPase	Atp2b4	;;;	4	19	8	8	0	2	10	9	0	14	13	0	4	16	10	0	0	0	4	2	0	6	6	0	1	6	4	0	0	0	4	2	0	6	6	0	1	6	4	0	19.8	9.8
E9Q855;Q3UXS0;O35609	E9Q855;Q3UXS0;O35609	2;2;2	2;2;2	2;2;2	Secretory carrier-associated membrane protein 3	Scamp3	;;	3	2	2	2	0	0	2	1	0	1	1	0	0	2	0	0	0	0	2	1	0	1	1	0	0	2	0	0	0	0	2	1	0	1	1	0	0	2	0	0	6.7	6.7
E9Q8K8;Q6ZPZ3-2;Q6ZPZ3	E9Q8K8;Q6ZPZ3-2;Q6ZPZ3	4;4;4	4;4;4	4;4;4	Zinc finger CCCH domain-containing protein 4	Zc3h4	;;	3	4	4	4	3	1	1	1	2	1	0	0	0	1	1	3	3	1	1	1	2	1	0	0	0	1	1	3	3	1	1	1	2	1	0	0	0	1	1	3	4.8	4.8
E9Q8N5;Q08EB6;F7DCH5;Q8BRT1;Q8BRT1-5;Q8BRT1-6	E9Q8N5;Q08EB6;F7DCH5;Q8BRT1	29;29;29;29;10;3	23;23;23;23;8;3	23;23;23;23;8;3	CLIP-associating protein 2	Clasp2	;;;	6	29	23	23	13	23	9	9	11	11	12	5	5	19	14	22	8	18	6	4	7	7	8	3	3	14	10	17	8	18	6	4	7	7	8	3	3	14	10	17	30.6	27.5
E9QL08;E9Q9Z4;E9Q8T1;Q9JJG0-4;Q9JJG0-3;Q9JJG0-2;Q9JJG0	E9QL08;E9Q9Z4;E9Q8T1;Q9JJG0-4;Q9JJG0-3;Q9JJG0-2;Q9JJG0	5;5;5;5;5;3;3	5;5;5;5;5;3;3	3;3;3;3;3;2;2	Transforming acidic coiled-coil-containing protein 2	Tacc2	;;;;;;	7	5	5	3	1	3	3	1	1	3	4	1	1	5	2	3	1	3	3	1	1	3	4	1	1	5	2	3	1	2	3	1	1	1	2	1	1	3	1	2	5.3	5.3
G3UZF0;E9Q8W9;Q91W36	G3UZF0;E9Q8W9;Q91W36	2;2;2	2;2;2	2;2;2	Ubiquitin carboxyl-terminal hydrolase;Ubiquitin carboxyl-terminal hydrolase 3	Usp3	;;	3	2	2	2	0	0	0	0	0	0	0	0	0	2	1	0	0	0	0	0	0	0	0	0	0	2	1	0	0	0	0	0	0	0	0	0	0	2	1	0	5.7	5.7
E9Q912;E9Q6Q4	E9Q912;E9Q6Q4	24;22	24;22	24;22		Rap1gds1	;	2	24	24	24	4	14	19	21	7	18	17	1	0	22	20	17	4	14	19	21	7	18	17	1	0	22	20	17	4	14	19	21	7	18	17	1	0	22	20	17	48.3	48.3
E9Q933;Q8BK08	E9Q933;Q8BK08	3;3	3;3	3;3	Transmembrane protein 11, mitochondrial	Tmem11	;	2	3	3	3	0	0	1	1	0	2	2	0	1	3	2	0	0	0	1	1	0	2	2	0	1	3	2	0	0	0	1	1	0	2	2	0	1	3	2	0	18.8	18.8
E9Q947;G3UW35;P60954;P60954-2;E9Q5X0;F7BIN0;Q3TZG8;Q3UH85;Q6DIB4	E9Q947;G3UW35;P60954;P60954-2	3;2;2;2;1;1;1;1;1	3;2;2;2;1;1;1;1;1	3;2;2;2;1;1;1;1;1	Nucleolar protein 4	Nol4	;;;	9	3	3	3	1	0	0	0	0	1	0	0	0	2	2	0	1	0	0	0	0	1	0	0	0	2	2	0	1	0	0	0	0	1	0	0	0	2	2	0	4.9	4.9
E9Q9A5;G5E8N7;Q9JLV6;Q9JLV6-2	E9Q9A5;G5E8N7;Q9JLV6;Q9JLV6-2	10;10;10;8	10;10;10;8	10;10;10;8	Bifunctional polynucleotide phosphatase/kinase;Polynucleotide 3-phosphatase;Polynucleotide 5-hydroxyl-kinase	Pnkp	;;;	4	10	10	10	0	1	2	4	0	5	5	0	0	7	8	2	0	1	2	4	0	5	5	0	0	7	8	2	0	1	2	4	0	5	5	0	0	7	8	2	23.7	23.7
E9Q9B7	E9Q9B7	11	11	11		Kidins220		1	11	11	11	1	1	5	3	1	9	6	0	2	9	3	1	1	1	5	3	1	9	6	0	2	9	3	1	1	1	5	3	1	9	6	0	2	9	3	1	7.5	7.5
E9Q9C5;P63082;D3Z3B2	E9Q9C5;P63082;D3Z3B2	2;2;1	2;2;1	2;2;1	V-type proton ATPase 16 kDa proteolipid subunit	Atp6v0c	;;	3	2	2	2	1	1	2	2	1	2	1	0	1	2	2	1	1	1	2	2	1	2	1	0	1	2	2	1	1	1	2	2	1	2	1	0	1	2	2	1	32.7	32.7
E9Q9D8	E9Q9D8	2	2	2		Ankrd35		1	2	2	2	0	1	0	0	1	0	0	1	1	1	2	1	0	1	0	0	1	0	0	1	1	1	2	1	0	1	0	0	1	0	0	1	1	1	2	1	2.2	2.2
E9QAN4;G3UW47;Q6TA13;E9Q9G6;P33173;Q3V3Y9;E9Q9B0;O35071	E9QAN4;G3UW47;Q6TA13;E9Q9G6;P33173	15;15;15;15;15;2;2;2	15;15;15;15;15;2;2;2	12;12;12;12;12;0;0;0	Kinesin-like protein;Kinesin-like protein KIF1A	Kif1a	;;;;	8	15	15	12	0	6	6	6	0	11	6	0	0	14	5	8	0	6	6	6	0	11	6	0	0	14	5	8	0	4	5	5	0	8	3	0	0	11	5	7	12.6	12.6
E9Q9G8;Q6NWV3;Q6NWV3-2	E9Q9G8;Q6NWV3;Q6NWV3-2	8;8;8	8;8;8	8;8;8	Intraflagellar transport protein 122 homolog	Ift122	;;	3	8	8	8	0	0	1	1	0	6	4	0	0	5	6	0	0	0	1	1	0	6	4	0	0	5	6	0	0	0	1	1	0	6	4	0	0	5	6	0	7.7	7.7
E9Q9H2;P54103;E9Q9H3;Q3TRX6	E9Q9H2;P54103;E9Q9H3	5;5;4;2	5;5;4;2	5;5;4;2	DnaJ homolog subfamily C member 2;DnaJ homolog subfamily C member 2, N-terminally processed	Dnajc2	;;	4	5	5	5	0	1	0	0	0	2	4	0	0	4	5	2	0	1	0	0	0	2	4	0	0	4	5	2	0	1	0	0	0	2	4	0	0	4	5	2	12.4	12.4
E9Q9I2;E9Q9R9	E9Q9I2;E9Q9R9	1;1	1;1	1;1		Dlg5	;	2	1	1	1	0	0	0	0	0	0	0	0	0	0	0	1	0	0	0	0	0	0	0	0	0	0	0	1	0	0	0	0	0	0	0	0	0	0	0	1	1.2	1.2
E9Q9J4;Q6ZQB6-2;Q6ZQB6-3;Q6ZQB6	E9Q9J4;Q6ZQB6-2;Q6ZQB6-3;Q6ZQB6	1;1;1;1	1;1;1;1	1;1;1;1	Inositol hexakisphosphate and diphosphoinositol-pentakisphosphate kinase 2	Ppip5k2	;;;	4	1	1	1	0	0	1	1	0	0	0	0	0	0	0	0	0	0	1	1	0	0	0	0	0	0	0	0	0	0	1	1	0	0	0	0	0	0	0	0	1.4	1.4
G3X9J6;E9Q9M1;Q3V1L4	G3X9J6;E9Q9M1;Q3V1L4	11;11;11	11;11;11	11;11;11	Cytosolic purine 5-nucleotidase	Nt5c2	;;	3	11	11	11	0	8	9	9	1	7	8	0	0	11	11	10	0	8	9	9	1	7	8	0	0	11	11	10	0	8	9	9	1	7	8	0	0	11	11	10	25.3	25.3
E9Q9M5;J3KMM1;Q3UJD6-2;Q3UJD6	E9Q9M5;J3KMM1;Q3UJD6-2;Q3UJD6	10;10;10;10	10;10;10;10	10;10;10;10	Ubiquitin carboxyl-terminal hydrolase;Ubiquitin carboxyl-terminal hydrolase 19	Usp19	;;;	4	10	10	10	0	3	2	3	0	3	3	0	0	9	7	4	0	3	2	3	0	3	3	0	0	9	7	4	0	3	2	3	0	3	3	0	0	9	7	4	12.2	12.2
E9Q9N7;Q5RKR3	E9Q9N7;Q5RKR3	6;6	6;6	6;6	Immunoglobulin superfamily containing leucine-rich repeat protein 2	Islr2	;	2	6	6	6	1	5	6	6	0	5	3	3	3	6	4	4	1	5	6	6	0	5	3	3	3	6	4	4	1	5	6	6	0	5	3	3	3	6	4	4	11.5	11.5
E9Q9W4	E9Q9W4	1	1	1		Slc27a6		1	1	1	1	0	0	0	1	0	0	0	0	0	0	0	0	0	0	0	1	0	0	0	0	0	0	0	0	0	0	0	1	0	0	0	0	0	0	0	0	3.2	3.2
E9QA19;Q8BT14-2;Q8BT14;Q8BT14-3	E9QA19;Q8BT14-2;Q8BT14;Q8BT14-3	2;2;2;2	2;2;2;2	2;2;2;2	CCR4-NOT transcription complex subunit 4	Cnot4	;;;	4	2	2	2	0	2	0	0	0	2	0	0	0	0	1	2	0	2	0	0	0	2	0	0	0	0	1	2	0	2	0	0	0	2	0	0	0	0	1	2	5.6	5.6
E9QA35	E9QA35	1	1	1		Spata31d1a		1	1	1	1	1	0	0	0	1	0	0	0	0	0	0	0	1	0	0	0	1	0	0	0	0	0	0	0	1	0	0	0	1	0	0	0	0	0	0	0	1	1
E9QA46;Q9QXY9	E9QA46;Q9QXY9	2;2	2;2	2;2	Peroxisomal biogenesis factor 3	Pex3	;	2	2	2	2	0	0	1	1	0	1	1	0	0	2	1	0	0	0	1	1	0	1	1	0	0	2	1	0	0	0	1	1	0	1	1	0	0	2	1	0	3.1	3.1
E9QA73	E9QA73	1	1	1		Lrrc4c		1	1	1	1	0	0	1	0	0	0	0	0	0	0	0	0	0	0	1	0	0	0	0	0	0	0	0	0	0	0	1	0	0	0	0	0	0	0	0	0	90.9	90.9
E9QAD4;Q7TQK5	E9QAD4;Q7TQK5	5;5	5;5	5;5	Coiled-coil domain-containing protein 93	Ccdc93	;	2	5	5	5	0	1	1	1	0	2	3	0	0	4	4	1	0	1	1	1	0	2	3	0	0	4	4	1	0	1	1	1	0	2	3	0	0	4	4	1	10.8	10.8
E9QAE3	E9QAE3	2	2	2		Btaf1		1	2	2	2	0	1	1	0	0	0	0	0	0	1	1	2	0	1	1	0	0	0	0	0	0	1	1	2	0	1	1	0	0	0	0	0	0	1	1	2	1.6	1.6
E9QAE4;O88491	E9QAE4;O88491	1;1	1;1	1;1	Histone-lysine N-methyltransferase;Histone-lysine N-methyltransferase, H3 lysine-36 and H4 lysine-20 specific	Nsd1	;	2	1	1	1	0	0	0	0	1	0	0	1	1	0	0	0	0	0	0	0	1	0	0	1	1	0	0	0	0	0	0	0	1	0	0	1	1	0	0	0	0.6	0.6
E9QAF0	E9QAF0	1	1	1	Spermatogenesis-associated protein 31	Spata31		1	1	1	1	0	0	0	1	0	1	1	0	0	0	1	0	0	0	0	1	0	1	1	0	0	0	1	0	0	0	0	1	0	1	1	0	0	0	1	0	1.5	1.5
E9QAQ5;Q9WV60	E9QAQ5;Q9WV60	8;8	8;8	7;7	Glycogen synthase kinase-3 beta	Gsk3b	;	2	8	8	7	0	4	6	4	0	3	4	1	2	8	7	4	0	4	6	4	0	3	4	1	2	8	7	4	0	4	6	3	0	3	3	1	2	7	6	4	31.2	31.2
E9QAS4;E9QAS5;Q6PDQ2;F6WR45;F6V4V3	E9QAS4;E9QAS5;Q6PDQ2	45;45;45;10;1	45;45;45;10;1	35;35;35;5;0	Chromodomain-helicase-DNA-binding protein 4	Chd4	;;	5	45	45	35	3	21	27	25	1	23	24	1	1	35	34	14	3	21	27	25	1	23	24	1	1	35	34	14	2	15	20	17	1	17	19	0	1	27	27	11	28.9	28.9
Q7TNC9;E9QAS7;Q3TZT4	Q7TNC9;E9QAS7;Q3TZT4	6;6;5	6;6;5	6;6;5		Inpp5a	;;	3	6	6	6	0	1	1	0	0	3	2	0	0	5	5	1	0	1	1	0	0	3	2	0	0	5	5	1	0	1	1	0	0	3	2	0	0	5	5	1	21.8	21.8
E9QAT9;G3X8Y1;Q9ERP3	E9QAT9;G3X8Y1;Q9ERP3	1;1;1	1;1;1	1;1;1	Tripartite motif-containing protein 54	Trim54;Trim55	;;	3	1	1	1	0	1	0	1	0	0	0	0	0	0	0	1	0	1	0	1	0	0	0	0	0	0	0	1	0	1	0	1	0	0	0	0	0	0	0	1	3.8	3.8
E9QAZ2;Q9CZM2;E9Q1X1;B8JKK2;D3Z0H4	E9QAZ2;Q9CZM2;E9Q1X1	9;9;5;3;3	9;9;5;3;3	9;9;5;3;3	Ribosomal protein L15;60S ribosomal protein L15	Gm10020;Rpl15	;;	5	9	9	9	0	5	4	3	0	7	7	1	2	8	8	6	0	5	4	3	0	7	7	1	2	8	8	6	0	5	4	3	0	7	7	1	2	8	8	6	41.7	41.7
E9QB01;P13595-2;E9Q589;P13595-3;P13595-4	E9QB01;P13595-2;E9Q589;P13595-3;P13595-4	41;40;33;32;22	3;2;1;0;0	3;2;1;0;0	Neural cell adhesion molecule 1	Ncam1	;;;;	5	41	3	3	10	33	30	31	11	29	25	18	21	35	28	29	0	1	3	2	0	1	1	0	1	3	2	1	0	1	3	2	0	1	1	0	1	3	2	1	57.5	7.4
E9QB02;Q68FL6;F6W0G8	E9QB02;Q68FL6	24;23;8	24;23;8	24;23;8	Methionine--tRNA ligase, cytoplasmic	Mars	;	3	24	24	24	1	10	14	9	2	20	18	0	3	19	16	13	1	10	14	9	2	20	18	0	3	19	16	13	1	10	14	9	2	20	18	0	3	19	16	13	31	31
E9QJS0;G5E8U8;G5E8U5;Q80ZK0;D3Z6K5	E9QJS0;G5E8U8;G5E8U5;Q80ZK0;D3Z6K5	6;6;6;6;3	6;6;6;6;3	6;6;6;6;3	28S ribosomal protein S10, mitochondrial	Mrps10	;;;;	5	6	6	6	0	0	2	2	0	3	2	0	0	5	5	0	0	0	2	2	0	3	2	0	0	5	5	0	0	0	2	2	0	3	2	0	0	5	5	0	38.8	38.8
E9QJU8;Q8CG79	E9QJU8;Q8CG79	1;1	1;1	1;1	Apoptosis-stimulating of p53 protein 2	Trp53bp2;Tp53bp2	;	2	1	1	1	0	0	0	0	0	0	0	0	0	1	1	0	0	0	0	0	0	0	0	0	0	1	1	0	0	0	0	0	0	0	0	0	0	1	1	0	1.9	1.9
E9QJV4;Q8K2Z2;Q8K2Z2-2	E9QJV4;Q8K2Z2	7;5;1	7;5;1	7;5;1	Pre-mRNA-processing factor 39	Prpf39	;	3	7	7	7	0	1	3	6	0	2	2	0	0	6	6	1	0	1	3	6	0	2	2	0	0	6	6	1	0	1	3	6	0	2	2	0	0	6	6	1	14.9	14.9
E9QJW0;Q91VS7;D3YU60;D3YVR3	E9QJW0;Q91VS7;D3YU60	5;5;4;2	5;5;4;2	5;5;4;2	Microsomal glutathione S-transferase 1	Mgst1	;;	4	5	5	5	0	0	2	3	0	4	4	0	0	4	3	0	0	0	2	3	0	4	4	0	0	4	3	0	0	0	2	3	0	4	4	0	0	4	3	0	29.3	29.3
Q9QXJ2;E9QJX9;Q9WVL2	Q9QXJ2;E9QJX9;Q9WVL2	1;1;1	1;1;1	1;1;1	Signal transducer and activator of transcription;Signal transducer and activator of transcription 2	Stat2	;;	3	1	1	1	0	0	0	0	0	1	1	0	0	1	0	0	0	0	0	0	0	1	1	0	0	1	0	0	0	0	0	0	0	1	1	0	0	1	0	0	1.2	1.2
E9QK04;P97798-5;P97798-2;P97798-3;P97798;P97798-4	E9QK04;P97798-5;P97798-2;P97798-3;P97798;P97798-4	34;32;32;32;32;31	34;32;32;32;32;31	34;32;32;32;32;31	Neogenin	Neo1	;;;;;	6	34	34	34	4	34	12	14	9	7	3	22	24	16	10	31	4	34	12	14	9	7	3	22	24	16	10	31	4	34	12	14	9	7	3	22	24	16	10	31	27.1	27.1
E9QK20;Q61290	E9QK20;Q61290	1;1	1;1	1;1	Voltage-dependent R-type calcium channel subunit alpha-1E	Cacna1e	;	2	1	1	1	0	0	1	1	0	0	0	0	0	0	0	0	0	0	1	1	0	0	0	0	0	0	0	0	0	0	1	1	0	0	0	0	0	0	0	0	0.6	0.6
E9QK34;Q99K10;Q99K10-2	E9QK34;Q99K10	7;7;1	6;6;1	3;3;1	Neuroligin-1	Nlgn1	;	3	7	6	3	2	7	3	3	1	0	0	6	7	4	1	7	2	6	3	3	1	0	0	5	6	4	1	6	2	3	0	0	1	0	0	2	3	1	0	3	11.7	10.2
E9QK62;Q8CHT1-2;Q8CHT1;F6SWQ9	E9QK62;Q8CHT1-2;Q8CHT1	3;3;3;1	3;3;3;1	3;3;3;1	Ephexin-1	Ngef	;;	4	3	3	3	0	0	1	1	0	2	3	0	0	3	3	0	0	0	1	1	0	2	3	0	0	3	3	0	0	0	1	1	0	2	3	0	0	3	3	0	4.6	4.6
E9QK83;Q5XG71	E9QK83;Q5XG71	1;1	1;1	1;1	Small subunit processome component 20 homolog	Utp20	;	2	1	1	1	0	0	0	0	0	0	1	0	0	1	1	0	0	0	0	0	0	0	1	0	0	1	1	0	0	0	0	0	0	0	1	0	0	1	1	0	0.4	0.4
E9QK89;Q5PSV9	E9QK89;Q5PSV9	2;2	2;2	2;2	Mediator of DNA damage checkpoint protein 1	Mdc1	;	2	2	2	2	0	1	1	1	0	2	1	0	0	1	0	1	0	1	1	1	0	2	1	0	0	1	0	1	0	1	1	1	0	2	1	0	0	1	0	1	1.6	1.6
Q3UHH4;E9QKC6;Q9ESN6;D3YY69;D3YZJ0;D3YTN5	Q3UHH4;E9QKC6;Q9ESN6	27;27;27;3;3;1	27;27;27;3;3;1	26;26;26;3;3;1	Tripartite motif-containing protein 2	Trim2	;;	6	27	27	26	5	21	24	23	7	21	14	7	9	25	23	19	5	21	24	23	7	21	14	7	9	25	23	19	5	20	24	22	7	21	13	7	9	24	22	19	41.5	41.5
E9QKE4;Q8BMG7	E9QKE4;Q8BMG7	3;3	3;3	3;3	Rab3 GTPase-activating protein non-catalytic subunit	Rab3gap2	;	2	3	3	3	0	1	0	0	0	3	1	0	0	2	1	1	0	1	0	0	0	3	1	0	0	2	1	1	0	1	0	0	0	3	1	0	0	2	1	1	2.4	2.4
H3BJ26;H3BKT0;H3BJN3;E9QKE9;H3BKF6;H3BLS0;H3BJQ9;P53564-2;P53564-3;P53564;H3BL09;P70403;H3BJL7;H3BLJ7;H3BK24;P53564-4	H3BJ26;H3BKT0;H3BJN3;E9QKE9;H3BKF6;H3BLS0;H3BJQ9;P53564-2;P53564-3;P53564;H3BL09;P70403;H3BJL7;H3BLJ7;H3BK24;P53564-4	5;5;5;5;5;5;5;5;5;5;4;4;3;3;3;3	5;5;5;5;5;5;5;5;5;5;4;4;3;3;3;3	5;5;5;5;5;5;5;5;5;5;4;4;3;3;3;3	Homeobox protein cut-like;Homeobox protein cut-like 1;Protein CASP	Cux1	;;;;;;;;;;;;;;;	16	5	5	5	0	2	3	4	0	3	2	0	0	5	3	1	0	2	3	4	0	3	2	0	0	5	3	1	0	2	3	4	0	3	2	0	0	5	3	1	11.6	11.6
E9QKH8;O35927-2;O35927;A2AS47	E9QKH8;O35927-2;O35927	3;3;3;1	3;3;3;1	2;2;2;0	Catenin delta-2	Ctnnd2	;;	4	3	3	2	0	0	2	1	0	3	2	0	0	2	2	0	0	0	2	1	0	3	2	0	0	2	2	0	0	0	1	1	0	2	1	0	0	1	1	0	2.4	2.4
E9QKR1;Q03173-4;J3QNM3;E9QKQ9;E9QLZ9;Q03173-6;Q03173-3;Q03173-5;Q03173;Q03173-2	E9QKR1;Q03173-4;J3QNM3;E9QKQ9;E9QLZ9;Q03173-6;Q03173-3;Q03173-5;Q03173	14;14;13;13;13;13;13;13;13;3	14;14;13;13;13;13;13;13;13;3	13;13;12;12;12;12;12;12;12;3	Protein enabled homolog	Enah	;;;;;;;;	10	14	14	13	2	8	4	4	3	6	6	1	2	8	7	8	2	8	4	4	3	6	6	1	2	8	7	8	2	8	4	4	2	5	5	1	2	7	7	8	23.8	23.8
E9QKT1;O08759	E9QKT1;O08759	20;13	20;13	20;13	Ubiquitin-protein ligase E3A	Ube3a	;	2	20	20	20	0	10	7	8	0	6	3	6	6	12	10	13	0	10	7	8	0	6	3	6	6	12	10	13	0	10	7	8	0	6	3	6	6	12	10	13	26.7	26.7
Q8C0Y0-3;Q8C0Y0-2;Q8C0Y0;E9QKU6	Q8C0Y0-3;Q8C0Y0-2;Q8C0Y0;E9QKU6	1;1;1;1	1;1;1;1	1;1;1;1	Serine/threonine-protein phosphatase 4 regulatory subunit 4	Ppp4r4	;;;	4	1	1	1	0	1	0	0	0	0	0	0	0	0	0	0	0	1	0	0	0	0	0	0	0	0	0	0	0	1	0	0	0	0	0	0	0	0	0	0	2	2
E9QKX4;Q9QXS1-12;Q9QXS1-11;E9Q153;E9QLJ5;E9QMZ5;E9PY96;E9QL05;E9QQ00;E9QK43;E9QPE8;Q9QXS1-10;Q9QXS1-9;Q9QXS1-13;Q9QXS1-5;Q9QXS1-3;Q9QXS1-16;Q9QXS1-4;Q9QXS1-14;Q9QXS1-6;Q9QXS1-7;Q9QXS1-8;Q9QXS1-2;Q9QXS1;E9QN87;Q9QXS1-15;E9Q3W4;F6R059;E9Q9J6;E9PW24	E9QKX4;Q9QXS1-12;Q9QXS1-11;E9Q153;E9QLJ5;E9QMZ5;E9PY96;E9QL05;E9QQ00;E9QK43;E9QPE8;Q9QXS1-10;Q9QXS1-9;Q9QXS1-13;Q9QXS1-5;Q9QXS1-3;Q9QXS1-16;Q9QXS1-4;Q9QXS1-14;Q9QXS1-6;Q9QXS1-7;Q9QXS1-8;Q9QXS1-2;Q9QXS1;E9QN87;Q9QXS1-15;E9Q3W4	297;297;297;296;296;296;296;296;296;296;296;296;296;296;296;296;296;296;296;296;296;296;296;296;296;295;292;111;28;24	297;297;297;296;296;296;296;296;296;296;296;296;296;296;296;296;296;296;296;296;296;296;296;296;296;295;292;111;28;24	292;292;292;291;291;291;291;291;291;291;291;291;291;291;291;291;291;291;291;291;291;291;291;291;291;290;287;107;28;24	Plectin	Plec	;;;;;;;;;;;;;;;;;;;;;;;;;;	30	297	297	292	15	220	88	58	19	250	217	30	20	256	215	214	15	220	88	58	19	250	217	30	20	256	215	214	14	216	86	57	18	246	213	30	20	254	213	211	63.9	63.9
E9QKZ2;Q91YE6;E0CXB2;F6TLX3;E0CY46;F6UT58	E9QKZ2;Q91YE6;E0CXB2	26;26;14;6;3;2	26;26;14;6;3;2	26;26;14;6;3;2	Importin-9	Ipo9	;;	6	26	26	26	5	24	17	15	5	15	15	13	13	18	19	21	5	24	17	15	5	15	15	13	13	18	19	21	5	24	17	15	5	15	15	13	13	18	19	21	35.8	35.8
E9QKZ7;Q61464-7;Q61464-2;Q61464-5;Q61464-3	E9QKZ7;Q61464-7;Q61464-2;Q61464-5	9;8;8;8;2	9;8;8;8;2	1;0;0;0;0	Zinc finger protein 638	Zfml;Znf638	;;;	5	9	9	1	2	1	1	0	1	1	1	1	2	4	1	3	2	1	1	0	1	1	1	1	2	4	1	3	0	0	0	0	0	0	1	0	0	0	0	0	12	12
E9QLA5;Q0GNC1-3;Q0GNC1	E9QLA5;Q0GNC1-3;Q0GNC1	3;3;3	3;3;3	3;3;3	Inverted formin-2	Inf2	;;	3	3	3	3	0	3	0	0	0	1	1	0	0	2	1	3	0	3	0	0	0	1	1	0	0	2	1	3	0	3	0	0	0	1	1	0	0	2	1	3	2.4	2.4
E9QLB2;Q3UFF7	E9QLB2;Q3UFF7	3;3	3;3	3;3	Lysophospholipase-like protein 1	Lyplal1	;	2	3	3	3	0	1	1	1	0	3	3	0	0	2	2	0	0	1	1	1	0	3	3	0	0	2	2	0	0	1	1	1	0	3	3	0	0	2	2	0	18	18
E9QLB8;Q566J8	E9QLB8;Q566J8	2;2	2;2	2;2	AarF domain-containing protein kinase 4	Adck4	;	2	2	2	2	0	0	0	0	0	0	0	0	0	2	2	0	0	0	0	0	0	0	0	0	0	2	2	0	0	0	0	0	0	0	0	0	0	2	2	0	9.4	9.4
E9QLK3;Q8C3R1-2;Q8C3R1	E9QLK3;Q8C3R1-2;Q8C3R1	1;1;1	1;1;1	1;1;1	BRCA1-associated ATM activator 1	Brat1	;;	3	1	1	1	0	0	0	0	0	0	0	0	0	1	1	0	0	0	0	0	0	0	0	0	0	1	1	0	0	0	0	0	0	0	0	0	0	1	1	0	2.8	2.8
F7CGG2;E9QLK7;E9PZA7;E9PWT1;Q80YV3	F7CGG2;E9QLK7;E9PZA7;E9PWT1;Q80YV3	13;13;12;12;7	13;13;12;12;7	13;13;12;12;7	Transformation/transcription domain-associated protein	Trrap	;;;;	5	13	13	13	0	1	7	6	0	4	6	0	0	12	8	1	0	1	7	6	0	4	6	0	0	12	8	1	0	1	7	6	0	4	6	0	0	12	8	1	4.7	4.7
E9QLL2;Q8BZ98-2;Q8BZ98;F2Z460;E0CXZ8	E9QLL2;Q8BZ98-2;Q8BZ98	21;21;21;3;3	7;7;7;1;1	7;7;7;1;1	Dynamin-3	Dnm3	;;	5	21	7	7	1	11	10	12	0	8	11	1	3	16	15	15	1	3	4	5	0	1	2	0	0	5	4	5	1	3	4	5	0	1	2	0	0	5	4	5	23.3	9.6
O08734;E9QM21;F7CUQ1;Q91WX5	O08734;E9QM21;F7CUQ1;Q91WX5	5;5;3;3	5;5;3;3	5;5;3;3	Bcl-2 homologous antagonist/killer	Bak1	;;;	4	5	5	5	0	0	2	1	0	3	3	0	0	5	4	0	0	0	2	1	0	3	3	0	0	5	4	0	0	0	2	1	0	3	3	0	0	5	4	0	26.4	26.4
E9QM38;P55012	E9QM38;P55012	3;2	3;2	3;2	Solute carrier family 12 member 2	Slc12a2	;	2	3	3	3	2	1	0	0	2	1	1	0	0	2	0	1	2	1	0	0	2	1	1	0	0	2	0	1	2	1	0	0	2	1	1	0	0	2	0	1	3.8	3.8
E9QM77;O70305-3;O70305-2;O70305;F6U2C2;F7B6X4	E9QM77;O70305-3;O70305-2;O70305;F6U2C2	4;4;4;4;2;1	4;4;4;4;2;1	4;4;4;4;2;1	Ataxin-2	Atxn2	;;;;	6	4	4	4	1	3	0	1	1	3	3	0	1	3	2	2	1	3	0	1	1	3	3	0	1	3	2	2	1	3	0	1	1	3	3	0	1	3	2	2	4.3	4.3
E9QMA2;Q3TNH5	E9QMA2;Q3TNH5	1;1	1;1	1;1	Protein FAM172A	Fam172a	;	2	1	1	1	0	1	0	0	0	0	0	0	0	0	0	0	0	1	0	0	0	0	0	0	0	0	0	0	0	1	0	0	0	0	0	0	0	0	0	0	4	4
E9QMB7;Q8CES0;Q8CES0-2;F6QNU4	E9QMB7;Q8CES0;Q8CES0-2	4;4;2;1	4;4;2;1	4;4;2;1	N-alpha-acetyltransferase 30	Naa30	;;	4	4	4	4	0	0	1	1	0	2	2	0	0	4	4	0	0	0	1	1	0	2	2	0	0	4	4	0	0	0	1	1	0	2	2	0	0	4	4	0	12	12
E9QMD3;Q61329;E9Q5A7;H3BLK8;Q9JJN2	E9QMD3;Q61329	4;4;1;1;1	4;4;1;1;1	4;4;1;1;1	Zinc finger homeobox protein 3	Zfhx3	;	5	4	4	4	0	3	2	2	0	2	3	0	0	2	3	3	0	3	2	2	0	2	3	0	0	2	3	3	0	3	2	2	0	2	3	0	0	2	3	3	1.8	1.8
E9QME5;E9QP19;Q99PP7-2;Q99PP7	E9QME5;E9QP19;Q99PP7-2;Q99PP7	4;4;4;4	4;4;4;4	4;4;4;4	E3 ubiquitin-protein ligase TRIM33	Trim33	;;;	4	4	4	4	0	0	1	0	0	0	0	0	0	4	2	0	0	0	1	0	0	0	0	0	0	4	2	0	0	0	1	0	0	0	0	0	0	4	2	0	4.2	4.2
E9QMF4;E0CXW7	E9QMF4;E0CXW7	6;4	2;1	2;1		Osgep	;	2	6	2	2	0	6	6	5	0	6	5	0	1	6	5	5	0	2	2	2	0	2	2	0	1	2	2	2	0	2	2	2	0	2	2	0	1	2	2	2	47.8	18.8
E9QMH7;Q9DBZ1	E9QMH7;Q9DBZ1	2;2	2;2	1;1	Inhibitor of nuclear factor kappa-B kinase-interacting protein	Ikbip	;	2	2	2	1	0	0	1	2	0	2	2	0	0	1	2	0	0	0	1	2	0	2	2	0	0	1	2	0	0	0	0	1	0	1	1	0	0	0	1	0	7.5	7.5
H3BKD4;H3BKE6;E9QMI7;E9QMJ1;H3BL41;H3BJY2;E9QN63;Q9QWY8-2;Q9QWY8-4;Q9QWY8-3;Q9QWY8;H3BK40;H3BJM7	H3BKD4;H3BKE6;E9QMI7;E9QMJ1;H3BL41;H3BJY2;E9QN63;Q9QWY8-2;Q9QWY8-4;Q9QWY8-3;Q9QWY8;H3BK40	8;8;8;8;8;8;8;8;8;8;8;4;1	8;8;8;8;8;8;8;8;8;8;8;4;1	7;7;7;7;7;7;7;7;7;7;7;3;1	Arf-GAP with SH3 domain, ANK repeat and PH domain-containing protein 1	Asap1	;;;;;;;;;;;	13	8	8	7	0	3	6	5	0	3	5	0	0	6	5	3	0	3	6	5	0	3	5	0	0	6	5	3	0	2	5	4	0	3	5	0	0	5	4	3	9.3	9.3
E9QMK9;Q8BH86;F7CUW7;Q8BH86-2	E9QMK9;Q8BH86;F7CUW7;Q8BH86-2	2;2;1;1	2;2;1;1	2;2;1;1	UPF0317 protein C14orf159 homolog, mitochondrial	9030617O03Rik	;;;	4	2	2	2	0	0	0	0	0	2	2	0	0	2	1	0	0	0	0	0	0	2	2	0	0	2	1	0	0	0	0	0	0	2	2	0	0	2	1	0	4.8	4.8
E9QML5;Q61464-4;Q61464	E9QML5;Q61464-4;Q61464	9;9;9	1;1;1	1;1;1	Zinc finger protein 638	Zfml;Znf638	;;	3	9	1	1	2	1	1	0	1	1	0	2	3	4	1	3	0	0	0	0	0	0	0	1	1	0	0	0	0	0	0	0	0	0	0	1	1	0	0	0	7.1	0.6
E9QMN5;Q8CHY6	E9QMN5;Q8CHY6	2;2	2;2	2;2	Transcriptional repressor p66 alpha	Gatad2a	;	2	2	2	2	1	0	0	0	0	2	1	0	0	1	1	1	1	0	0	0	0	2	1	0	0	1	1	1	1	0	0	0	0	2	1	0	0	1	1	1	3.7	3.7
G5E8W1;E9QMQ3;Q99KW3-1;Q99KW3-4;Q99KW3;Q99KW3-2;J9JI90	G5E8W1;E9QMQ3;Q99KW3-1;Q99KW3-4;Q99KW3;Q99KW3-2;J9JI90	6;6;6;6;6;5;3	5;5;5;5;5;5;2	4;4;4;4;4;4;2	TRIO and F-actin-binding protein	Triobp	;;;;;;	7	6	5	4	1	2	2	0	0	4	3	1	0	3	0	2	1	2	2	0	0	3	3	1	0	3	0	2	1	2	1	0	0	3	3	1	0	3	0	1	18.9	16.4
E9QMV2;Q4KML4	E9QMV2;Q4KML4	5;5	5;5	5;5	Costars family protein ABRACL	Abracl	;	2	5	5	5	2	3	2	2	2	3	3	2	1	4	4	2	2	3	2	2	2	3	3	2	1	4	4	2	2	3	2	2	2	3	3	2	1	4	4	2	87.7	87.7
E9QN08;Q80T06;P57776;P57776-3;Q91VK2;D3YUQ9;D3YZT9;D3YY68	E9QN08;Q80T06;P57776;P57776-3;Q91VK2;D3YUQ9;D3YZT9;D3YY68	14;14;14;13;12;11;10;8	14;14;14;13;12;11;10;8	2;2;2;2;0;2;1;0	Elongation factor 1-delta	Eef1d	;;;;;;;	8	14	14	2	7	13	9	9	7	10	11	7	7	9	9	12	7	13	9	9	7	10	11	7	7	9	9	12	1	2	2	2	1	2	1	1	1	1	1	2	62.9	62.9
E9QPE2;E9QN12;P05622	E9QPE2;E9QN12;P05622	4;4;4	4;4;4	4;4;4	Platelet-derived growth factor receptor beta	Pdgfrb	;;	3	4	4	4	1	1	1	1	1	2	1	1	1	2	2	3	1	1	1	1	1	2	1	1	1	2	2	3	1	1	1	1	1	2	1	1	1	2	2	3	4.3	4.3
E9QN14;F8VPQ4;Q812A2	E9QN14;F8VPQ4;Q812A2	27;27;27	27;27;27	23;23;23	SLIT-ROBO Rho GTPase-activating protein 3	Srgap3	;;	3	27	27	23	0	12	7	8	0	10	9	1	3	20	19	12	0	12	7	8	0	10	9	1	3	20	19	12	0	10	6	7	0	8	7	0	2	16	15	10	26.7	26.7
E9QN31;Q922K7	E9QN31;Q922K7	2;1	2;1	2;1	Probable 28S rRNA (cytosine-C(5))-methyltransferase	Nop2	;	2	2	2	2	0	0	1	1	0	1	0	0	0	1	1	0	0	0	1	1	0	1	0	0	0	1	1	0	0	0	1	1	0	1	0	0	0	1	1	0	3	3
E9QN52;Q91WK0-2;Q91WK0;G5E8E1;E9Q9T1;Q3UZ39-2;Q3UZ39	E9QN52;Q91WK0-2;Q91WK0;G5E8E1;E9Q9T1;Q3UZ39-2;Q3UZ39	4;3;3;2;2;2;2	4;3;3;2;2;2;2	4;3;3;2;2;2;2	Leucine-rich repeat flightless-interacting protein 2;Leucine-rich repeat flightless-interacting protein 1	Lrrfip2;Lrrfip1	;;;;;;	7	4	4	4	0	0	1	1	0	1	1	1	0	2	0	2	0	0	1	1	0	1	1	1	0	2	0	2	0	0	1	1	0	1	1	1	0	2	0	2	10.1	10.1
Q3TQZ7;Q80W82;Q78GB8;Q8C9D4;Q80W80;E9QN59;Q61831-2;Q61831;Q9WTU6-3;Q9WTU6-2;Q9WTU6-4;Q9WTU6	Q3TQZ7;Q80W82;Q78GB8;Q8C9D4;Q80W80;E9QN59;Q61831-2;Q61831;Q9WTU6-3;Q9WTU6-2;Q9WTU6-4;Q9WTU6	7;7;7;7;7;7;7;7;5;5;5;5	7;7;7;7;7;7;7;7;5;5;5;5	4;4;4;4;4;4;4;4;2;2;2;2	Mitogen-activated protein kinase;Mitogen-activated protein kinase 10;Mitogen-activated protein kinase 9	Mapk10;Mapk9	;;;;;;;;;;;	12	7	7	4	1	3	3	3	1	3	3	4	3	7	7	3	1	3	3	3	1	3	3	4	3	7	7	3	1	2	1	1	1	1	1	2	2	4	4	2	18.2	18.2
E9QN98;Q6NXK7;D3Z5I7	E9QN98;Q6NXK7;D3Z5I7	7;7;6	6;6;5	6;6;5	Inactive dipeptidyl peptidase 10	Dpp10	;;	3	7	6	6	0	0	6	5	0	1	0	0	0	1	4	0	0	0	6	4	0	1	0	0	0	1	3	0	0	0	6	4	0	1	0	0	0	1	3	0	10.2	9.1
E9QN99;Q8VCR7	E9QN99;Q8VCR7	6;5	6;5	6;5	Alpha/beta hydrolase domain-containing protein 14B	Abhd14b	;	2	6	6	6	2	3	3	2	4	6	6	0	1	6	5	4	2	3	3	2	4	6	6	0	1	6	5	4	2	3	3	2	4	6	6	0	1	6	5	4	35.7	35.7
E9QND8;Q6PA06-2;Q6PA06	E9QND8;Q6PA06-2;Q6PA06	4;4;4	3;3;3	3;3;3	Atlastin-2	Atl2	;;	3	4	3	3	0	0	2	2	0	2	2	0	0	2	4	0	0	0	2	1	0	1	1	0	0	1	3	0	0	0	2	1	0	1	1	0	0	1	3	0	11.9	9.2
E9QNF7;Q9CPW0	E9QNF7;Q9CPW0	5;5	5;5	5;5	Contactin-associated protein-like 2	Cntnap2	;	2	5	5	5	0	5	1	0	0	0	0	1	2	1	1	4	0	5	1	0	0	0	0	1	2	1	1	4	0	5	1	0	0	0	0	1	2	1	1	4	4.7	4.7
E9QNH7;Q5XG73-2;Q5XG73-3;Q5XG73	E9QNH7;Q5XG73-2;Q5XG73-3;Q5XG73	3;3;3;3	3;3;3;3	3;3;3;3	Acyl-CoA-binding domain-containing protein 5	Acbd5	;;;	4	3	3	3	0	0	0	0	0	2	1	0	0	2	2	0	0	0	0	0	0	2	1	0	0	2	2	0	0	0	0	0	0	2	1	0	0	2	2	0	7.3	7.3
E9QNN1;O70133;O70133-2;O70133-3	E9QNN1;O70133;O70133-2;O70133-3	51;50;50;38	51;50;50;38	51;50;50;38	ATP-dependent RNA helicase A	Dhx9	;;;	4	51	51	51	6	33	41	43	9	42	43	15	14	46	45	26	6	33	41	43	9	42	43	15	14	46	45	26	6	33	41	43	9	42	43	15	14	46	45	26	40.9	40.9
E9QNN9;P58501;F6YY19;P58501-3;P58501-2	E9QNN9;P58501	3;2;1;1;1	3;2;1;1;1	3;2;1;1;1	PAX3- and PAX7-binding protein 1	Paxbp1	;	5	3	3	3	0	0	2	2	0	1	2	0	0	2	1	0	0	0	2	2	0	1	2	0	0	2	1	0	0	0	2	2	0	1	2	0	0	2	1	0	4.6	4.6
E9QNR6;Q8VD62	E9QNR6;Q8VD62	1;1	1;1	1;1	UPF0696 protein C11orf68 homolog	AI837181;Bles03	;	2	1	1	1	0	0	0	0	0	1	0	0	0	1	1	0	0	0	0	0	0	1	0	0	0	1	1	0	0	0	0	0	0	1	0	0	0	1	1	0	3.7	3.7
F8WJB0;E9QNV2;Q80YQ2;Q80YQ2-2;H3BK33;H3BLE0	F8WJB0;E9QNV2;Q80YQ2;Q80YQ2-2;H3BK33	3;3;3;3;2;1	3;3;3;3;2;1	3;3;3;3;2;1	Mediator of RNA polymerase II transcription subunit 23	Med23	;;;;	6	3	3	3	0	2	1	0	0	2	2	0	0	3	3	0	0	2	1	0	0	2	2	0	0	3	3	0	0	2	1	0	0	2	2	0	0	3	3	0	2.1	2.1
Q91WH7;E9QNX7;Q64436	Q91WH7;E9QNX7;Q64436	5;5;5	1;1;1	1;1;1	Potassium-transporting ATPase alpha chain 1	Atp4a	;;	3	5	1	1	1	2	4	5	2	5	4	3	3	4	4	2	0	0	0	1	0	1	0	0	0	0	0	0	0	0	0	1	0	1	0	0	0	0	0	0	6	2.5
E9QNY8;Q9JLC8-2;Q9JLC8-3;Q9JLC8	E9QNY8;Q9JLC8-2;Q9JLC8-3;Q9JLC8	5;5;5;5	5;5;5;5	5;5;5;5	Sacsin	Sacs	;;;	4	5	5	5	1	1	1	0	1	3	1	1	1	4	2	1	1	1	1	0	1	3	1	1	1	4	2	1	1	1	1	0	1	3	1	1	1	4	2	1	1.7	1.7
E9QP00;Q6PFR5	E9QP00;Q6PFR5	10;10	10;10	10;10	Transformer-2 protein homolog alpha	Tra2a	;	2	10	10	10	0	2	5	5	0	7	6	0	1	8	7	3	0	2	5	5	0	7	6	0	1	8	7	3	0	2	5	5	0	7	6	0	1	8	7	3	27.7	27.7
F6T356;Q7TPD1-2;Q7TPD1;E9QP06	F6T356;Q7TPD1-2;Q7TPD1;E9QP06	2;2;2;2	2;2;2;2	2;2;2;2	F-box only protein 11	Fbxo11	;;;	4	2	2	2	0	1	2	2	0	1	0	0	0	2	0	1	0	1	2	2	0	1	0	0	0	2	0	1	0	1	2	2	0	1	0	0	0	2	0	1	2.3	2.3
E9QP46;Q6ZWQ0;Q6DFZ2;F6W8R9;Q6ZWQ0-3;D3YVK9;F7BX34	E9QP46;Q6ZWQ0	34;34;4;3;3;1;1	34;34;4;3;3;1;1	34;34;4;3;3;1;1	Nesprin-2	Syne2	;	7	34	34	34	1	15	10	10	2	13	10	2	0	22	19	13	1	15	10	10	2	13	10	2	0	22	19	13	1	15	10	10	2	13	10	2	0	22	19	13	7.1	7.1
E9QP62;Q9D7B2;Q99JW4	E9QP62;Q9D7B2;Q99JW4	1;1;1	1;1;1	1;1;1	LIM and senescent cell antigen-like-containing domain protein 1	Lims1	;;	3	1	1	1	1	1	0	0	1	1	1	0	0	1	1	1	1	1	0	0	1	1	1	0	0	1	1	1	1	1	0	0	1	1	1	0	0	1	1	1	3.1	3.1
E9QP87;Q8VHK5	E9QP87;Q8VHK5	4;4	4;4	4;4	Membrane protein MLC1	Mlc1	;	2	4	4	4	0	1	1	2	0	3	1	0	0	3	0	1	0	1	1	2	0	3	1	0	0	3	0	1	0	1	1	2	0	3	1	0	0	3	0	1	10.8	10.8
E9QP99;P55937-1;P55937	E9QP99;P55937-1;P55937	30;30;30	30;30;30	30;30;30	Golgin subfamily A member 3	Golga3	;;	3	30	30	30	1	24	21	22	0	18	15	3	1	26	23	17	1	24	21	22	0	18	15	3	1	26	23	17	1	24	21	22	0	18	15	3	1	26	23	17	26.2	26.2
E9QPB3;P59328-3;P59328;P59328-2	E9QPB3;P59328-3;P59328;P59328-2	2;2;2;1	2;2;2;1	2;2;2;1	WD repeat and HMG-box DNA-binding protein 1	Wdhd1	;;;	4	2	2	2	0	0	0	0	0	2	1	0	0	1	1	0	0	0	0	0	0	2	1	0	0	1	1	0	0	0	0	0	0	2	1	0	0	1	1	0	2.1	2.1
G5E8R3;E9QPD7;Q05920	G5E8R3;E9QPD7;Q05920	58;58;58	58;58;58	58;58;58	Pyruvate carboxylase;Pyruvate carboxylase, mitochondrial	Pcx;Pc	;;	3	58	58	58	0	10	29	23	4	55	51	2	4	47	49	11	0	10	29	23	4	55	51	2	4	47	49	11	0	10	29	23	4	55	51	2	4	47	49	11	60.7	60.7
E9QPE7;O08638-2;O08638	E9QPE7;O08638-2;O08638	23;21;21	2;2;2	2;2;2	Myosin-11	Myh11	;;	3	23	2	2	2	12	15	17	3	18	17	2	6	22	20	10	1	1	1	1	0	1	1	1	1	2	1	1	1	1	1	1	0	1	1	1	1	2	1	1	11.9	1
E9QPI5;Q6A026	E9QPI5;Q6A026	9;9	8;8	8;8	Sister chromatid cohesion protein PDS5 homolog A	Pds5a	;	2	9	8	8	1	1	1	2	0	4	3	1	1	9	6	2	1	1	1	2	0	3	2	1	1	8	5	2	1	1	1	2	0	3	2	1	1	8	5	2	8.6	8.1
E9QPK4;Q9JKK8	E9QPK4;Q9JKK8	5;5	5;5	5;5	Serine/threonine-protein kinase ATR	Atr	;	2	5	5	5	3	2	2	2	2	2	2	2	2	4	4	2	3	2	2	2	2	2	2	2	2	4	4	2	3	2	2	2	2	2	2	2	2	4	4	2	2.7	2.7
E9QPQ8;Q8JZS9	E9QPQ8;Q8JZS9	4;3	4;3	4;3	39S ribosomal protein L48, mitochondrial	Mrpl48	;	2	4	4	4	0	0	1	2	0	4	3	0	0	3	3	0	0	0	1	2	0	4	3	0	0	3	3	0	0	0	1	2	0	4	3	0	0	3	3	0	22.3	22.3
E9QPR7;Q4VA61	E9QPR7;Q4VA61	5;5	5;5	5;5	Down syndrome cell adhesion molecule-like protein 1 homolog	Dscaml1	;	2	5	5	5	0	4	2	2	0	1	0	2	2	4	0	4	0	4	2	2	0	1	0	2	2	4	0	4	0	4	2	2	0	1	0	2	2	4	0	4	3.3	3.3
E9QPX1;P39061-2;P39061-1;P39061	E9QPX1;P39061-2;P39061-1;P39061	2;2;2;2	2;2;2;2	2;2;2;2	Collagen alpha-1(XVIII) chain;Endostatin	Col18a1	;;;	4	2	2	2	2	0	0	0	1	0	0	0	0	0	0	0	2	0	0	0	1	0	0	0	0	0	0	0	2	0	0	0	1	0	0	0	0	0	0	0	1.5	1.5
E9QPX3;Q9CXZ1	E9QPX3;Q9CXZ1	5;5	5;5	5;5	NADH dehydrogenase [ubiquinone] iron-sulfur protein 4, mitochondrial	Ndufs4	;	2	5	5	5	0	1	3	0	0	3	3	1	1	5	3	2	0	1	3	0	0	3	3	1	1	5	3	2	0	1	3	0	0	3	3	1	1	5	3	2	26.3	26.3
E9QQ10;Q70FJ1-3;Q70FJ1-2;Q70FJ1;H3BLL7	E9QQ10;Q70FJ1-3;Q70FJ1-2;Q70FJ1	30;29;29;29;1	30;29;29;29;1	30;29;29;29;1	A-kinase anchor protein 9	Akap9	;;;	5	30	30	30	1	7	12	12	1	8	4	0	1	25	20	8	1	7	12	12	1	8	4	0	1	25	20	8	1	7	12	12	1	8	4	0	1	25	20	8	10.6	10.6
F2Z3V6;F2Z4A5;F2Z3Z9;F2Z400;Q3TRL2;F2Z3X6;Q9Z2A0	F2Z3V6;F2Z4A5;F2Z3Z9;F2Z400;Q3TRL2;F2Z3X6;Q9Z2A0	1;1;1;1;1;1;1	1;1;1;1;1;1;1	1;1;1;1;1;1;1	3-phosphoinositide-dependent protein kinase 1	Pdpk1	;;;;;;	7	1	1	1	0	0	0	0	0	1	1	0	0	1	1	0	0	0	0	0	0	1	1	0	0	1	1	0	0	0	0	0	0	1	1	0	0	1	1	0	12.6	12.6
F2Z3W4;Q62179	F2Z3W4;Q62179	2;2	2;2	2;2	Semaphorin-4B	Sema4b	;	2	2	2	2	1	2	1	1	1	1	0	0	0	1	1	2	1	2	1	1	1	1	0	0	0	1	1	2	1	2	1	1	1	1	0	0	0	1	1	2	4.7	4.7
F2Z3Z1;Q8BGZ1	F2Z3Z1;Q8BGZ1	4;4	2;2	2;2	Hippocalcin-like protein 4	Hpcal4	;	2	4	2	2	0	0	0	1	0	0	0	0	0	2	2	1	0	0	0	1	0	0	0	0	0	1	1	1	0	0	0	1	0	0	0	0	0	1	1	1	25.2	14.8
F2Z447;Q78T54;E9PUE9;F2Z446;Q78T54-2	F2Z447;Q78T54;E9PUE9;F2Z446;Q78T54-2	2;2;1;1;1	2;2;1;1;1	2;2;1;1;1	Vacuolar ATPase assembly integral membrane protein Vma21	Vma21	;;;;	5	2	2	2	0	0	2	2	0	2	2	0	0	2	2	0	0	0	2	2	0	2	2	0	0	2	2	0	0	0	2	2	0	2	2	0	0	2	2	0	17.2	17.2
F6VRL0;F2Z465;P97318-4;P97318-5;P97318-6;P97318-3;P97318-8;P97318-2;P97318	F6VRL0;F2Z465;P97318-4;P97318-5;P97318-6;P97318-3;P97318-8;P97318-2;P97318	2;2;2;2;2;2;2;2;2	2;2;2;2;2;2;2;2;2	2;2;2;2;2;2;2;2;2	Disabled homolog 1	Dab1	;;;;;;;;	9	2	2	2	0	0	0	0	0	1	1	0	0	2	2	0	0	0	0	0	0	1	1	0	0	2	2	0	0	0	0	0	0	1	1	0	0	2	2	0	10.7	10.7
F2Z470;Q01237;F6X166;F7CA39	F2Z470;Q01237;F6X166	3;3;2;1	3;3;2;1	3;3;2;1	3-hydroxy-3-methylglutaryl coenzyme A reductase;3-hydroxy-3-methylglutaryl-coenzyme A reductase	Hmgcr	;;	4	3	3	3	0	1	2	2	0	1	0	0	0	3	1	1	0	1	2	2	0	1	0	0	0	3	1	1	0	1	2	2	0	1	0	0	0	3	1	1	5	5
F2Z490;Q9R1C6	F2Z490;Q9R1C6	2;2	2;2	2;2	Diacylglycerol kinase epsilon	Dgke	;	2	2	2	2	0	0	1	1	0	1	0	0	0	1	2	0	0	0	1	1	0	1	0	0	0	1	2	0	0	0	1	1	0	1	0	0	0	1	2	0	6.2	6.2
F2Z4A3	F2Z4A3	6	6	6		Fat1		1	6	6	6	1	3	1	1	0	0	0	2	1	0	0	3	1	3	1	1	0	0	0	2	1	0	0	3	1	3	1	1	0	0	0	2	1	0	0	3	1.5	1.5
F2Z4A9;Q6DIC0;H3BLH0;H3BJK2;E9QAB8;H3BJI1;Q9D007;H3BK47;H3BJM2;H3BLI4;H3BKJ3	F2Z4A9;Q6DIC0;H3BLH0;H3BJK2;E9QAB8	14;14;13;12;11;4;4;4;3;3;3	4;4;3;4;2;3;3;3;2;2;2	4;4;3;4;2;3;3;3;2;2;2	Probable global transcription activator SNF2L2	Smarca2	;;;;	11	14	4	4	0	7	12	9	0	5	6	1	1	11	12	6	0	3	4	3	0	0	0	1	1	4	3	4	0	3	4	3	0	0	0	1	1	4	3	4	10.8	3.8
F2Z4B3;O35207	F2Z4B3;O35207	1;1	1;1	1;1	Cyclin-dependent kinase 2-associated protein 1	Cdk2ap1	;	2	1	1	1	0	0	0	0	0	0	0	0	0	1	1	0	0	0	0	0	0	0	0	0	0	1	1	0	0	0	0	0	0	0	0	0	0	1	1	0	14.9	14.9
F5H8M6	F5H8M6	22	1	1				1	22	1	1	7	17	12	9	7	21	18	4	5	15	14	15	0	0	0	0	0	1	0	0	0	0	0	0	0	0	0	0	0	1	0	0	0	0	0	0	72.7	7.7
F6PXD2	F6PXD2	1	1	1		Speer2		1	1	1	1	0	0	0	0	1	0	0	0	0	0	0	1	0	0	0	0	1	0	0	0	0	0	0	1	0	0	0	0	1	0	0	0	0	0	0	1	12	12
Q5SX99;Q8BWX4;F6Q537;Q9D5E4	Q5SX99;Q8BWX4;F6Q537;Q9D5E4	1;1;1;1	1;1;1;1	1;1;1;1	Leucine-rich repeat-containing protein 48	Lrrc48	;;;	4	1	1	1	0	0	0	0	0	0	0	0	0	1	0	0	0	0	0	0	0	0	0	0	0	1	0	0	0	0	0	0	0	0	0	0	0	1	0	0	4.8	4.8
F6QL70;P47915;D3Z1N9;F6YH22;F6VZG1	F6QL70;P47915;D3Z1N9	6;6;5;2;1	6;6;5;2;1	6;6;5;2;1	60S ribosomal protein L29	Gm17669;Rpl29;Gm10709	;;	5	6	6	6	2	6	2	1	2	5	5	3	2	6	4	5	2	6	2	1	2	5	5	3	2	6	4	5	2	6	2	1	2	5	5	3	2	6	4	5	31.2	31.2
F6QM56;Q8BP56;Q8BP56-3;Q8BP56-2;E9QA85;E9Q4H7	F6QM56;Q8BP56;Q8BP56-3;Q8BP56-2	3;3;3;2;1;1	3;3;3;2;1;1	3;3;3;2;1;1	Acid trehalase-like protein 1	Athl1	;;;	6	3	3	3	0	1	0	0	0	3	1	0	0	1	1	1	0	1	0	0	0	3	1	0	0	1	1	1	0	1	0	0	0	3	1	0	0	1	1	1	7.7	7.7
F6R220;Q3TZM9-3;Q3TZM9-2;Q3TZM9	F6R220;Q3TZM9-3;Q3TZM9-2;Q3TZM9	1;1;1;1	1;1;1;1	1;1;1;1	GDP-Man:Man(3)GlcNAc(2)-PP-Dol alpha-1,2-mannosyltransferase	Alg11	;;;	4	1	1	1	0	0	1	1	0	1	1	0	0	1	0	0	0	0	1	1	0	1	1	0	0	1	0	0	0	0	1	1	0	1	1	0	0	1	0	0	8.8	8.8
F6RG68;Q3UQN2;J3QPQ1;Q3UQN2-2;Q3UQN2-3	F6RG68;Q3UQN2;J3QPQ1;Q3UQN2-2;Q3UQN2-3	6;6;4;4;4	6;6;4;4;4	6;6;4;4;4	F-BAR domain only protein 2	Fcho2	;;;;	5	6	6	6	0	4	0	0	0	3	2	0	0	5	4	4	0	4	0	0	0	3	2	0	0	5	4	4	0	4	0	0	0	3	2	0	0	5	4	4	10.6	10.6
F6RHI8;Q9CS84-3;Q9CS84-2;Q9CS84;Q9CS84-5;K3W4T7;E0CZA5;E0CY11;Q9CS84-4;P0DI97;H3BK93;G3UXK2;H3BK41	F6RHI8;Q9CS84-3;Q9CS84-2;Q9CS84;Q9CS84-5;K3W4T7;E0CZA5;E0CY11;Q9CS84-4	38;38;38;38;37;36;36;36;33;9;8;8;7	38;38;38;38;37;36;36;36;33;9;8;8;7	35;35;35;35;34;33;33;33;31;9;7;8;7	Neurexin-1	Nrxn1	;;;;;;;;	13	38	38	35	7	36	16	21	4	12	3	28	26	12	8	36	7	36	16	21	4	12	3	28	26	12	8	36	5	33	15	18	3	11	2	25	23	11	7	33	31.4	31.4
F6RJ39;Q9JIX8-4;Q9JIX8;B8JJ91;Q9JIX8-3;Q9JIX8-2;Q52KR6;B8JJ92;B8JJ89;F6Q8C0;B8JJ90	F6RJ39;Q9JIX8-4;Q9JIX8;B8JJ91;Q9JIX8-3;Q9JIX8-2;Q52KR6;B8JJ92	20;20;20;12;12;12;11;11;4;3;3	20;20;20;12;12;12;11;11;4;3;3	20;20;20;12;12;12;11;11;4;3;3	Apoptotic chromatin condensation inducer in the nucleus	Acin1	;;;;;;;	11	20	20	20	5	9	10	8	3	5	5	6	3	13	12	10	5	9	10	8	3	5	5	6	3	13	12	10	5	9	10	8	3	5	5	6	3	13	12	10	20.2	20.2
F6RJC1;G3X907;Q9WTS6-2;Q9WTS6	F6RJC1;G3X907;Q9WTS6-2;Q9WTS6	5;5;5;5	5;5;5;5	5;5;5;5	Teneurin-3	Tenm3	;;;	4	5	5	5	0	2	4	4	0	0	0	0	0	1	1	0	0	2	4	4	0	0	0	0	0	1	1	0	0	2	4	4	0	0	0	0	0	1	1	0	3.7	3.7
F6RJV6;Q9JJK2	F6RJV6;Q9JJK2	10;10	10;10	10;10	LanC-like protein 2	Lancl2	;	2	10	10	10	0	1	10	10	0	7	8	0	1	10	10	1	0	1	10	10	0	7	8	0	1	10	10	1	0	1	10	10	0	7	8	0	1	10	10	1	32.2	32.2
F6RN19;Q8CIV2;Q8CIV2-2	F6RN19;Q8CIV2;Q8CIV2-2	1;1;1	1;1;1	1;1;1	Membralin	Tmem259	;;	3	1	1	1	0	0	1	1	0	1	0	0	0	1	0	0	0	0	1	1	0	1	0	0	0	1	0	0	0	0	1	1	0	1	0	0	0	1	0	0	3.2	3.2
Q05C51;F6RP29;Q9CWY8	Q05C51;F6RP29;Q9CWY8	4;4;4	4;4;4	4;4;4	Ribonuclease;Ribonuclease H2 subunit A	Rnaseh2a	;;	3	4	4	4	0	3	2	1	0	1	2	0	0	4	3	4	0	3	2	1	0	1	2	0	0	4	3	4	0	3	2	1	0	1	2	0	0	4	3	4	17.3	17.3
F6RPJ9;Q9JHR7	F6RPJ9;Q9JHR7	59;53	59;53	59;53	Insulin-degrading enzyme	Ide	;	2	59	59	59	14	46	34	36	13	54	50	24	24	51	52	47	14	46	34	36	13	54	50	24	24	51	52	47	14	46	34	36	13	54	50	24	24	51	52	47	49.7	49.7
F6S2C7;Q80XH4	F6S2C7;Q80XH4	1;1	1;1	1;1	WSC domain-containing protein 1	Wscd1	;	2	1	1	1	0	1	1	1	1	1	1	0	0	1	1	1	0	1	1	1	1	1	1	0	0	1	1	1	0	1	1	1	1	1	1	0	0	1	1	1	6.5	6.5
F6SBE4;Q80TL4-2;Q80TL4	F6SBE4;Q80TL4-2;Q80TL4	1;1;1	1;1;1	1;1;1	Protein KIAA1045	N28178;Kiaa1045	;;	3	1	1	1	0	0	0	0	0	0	0	0	0	0	0	1	0	0	0	0	0	0	0	0	0	0	0	1	0	0	0	0	0	0	0	0	0	0	0	1	4.7	4.7
F6SMW7	F6SMW7	8	1	1		Hspa4l		1	8	1	1	0	4	5	3	0	7	7	1	1	8	8	3	0	0	0	0	0	0	0	0	0	1	1	0	0	0	0	0	0	0	0	0	0	1	1	0	37.6	4.5
F6SPK0;Q9JJZ4;B1AWT7	F6SPK0;Q9JJZ4;B1AWT7	3;3;2	3;3;2	3;3;2	Ubiquitin-conjugating enzyme E2 J1	Ube2j1	;;	3	3	3	3	1	3	2	0	1	3	3	0	0	2	2	3	1	3	2	0	1	3	3	0	0	2	2	3	1	3	2	0	1	3	3	0	0	2	2	3	17.9	17.9
F6SZ47;P28028;P28028-2;P04627;Q99N57;Q99N57-2	F6SZ47;P28028;P28028-2	4;4;3;1;1;1	4;4;3;1;1;1	4;4;3;1;1;1	Serine/threonine-protein kinase B-raf	Braf	;;	6	4	4	4	0	1	0	1	0	1	1	1	2	3	3	1	0	1	0	1	0	1	1	1	2	3	3	1	0	1	0	1	0	1	1	1	2	3	3	1	6.8	6.8
F6T9C3	F6T9C3	4	1	0		Eif2b5		1	4	1	0	0	2	1	1	0	1	2	0	0	3	3	2	0	0	0	0	0	0	0	0	0	0	0	0	0	0	0	0	0	0	0	0	0	0	0	0	31.9	8.8
F6TCF9;Q60739-2;Q60739	F6TCF9;Q60739-2;Q60739	9;9;9	9;9;9	9;9;9	BAG family molecular chaperone regulator 1	Bag1	;;	3	9	9	9	4	6	3	1	5	5	2	1	1	8	6	4	4	6	3	1	5	5	2	1	1	8	6	4	4	6	3	1	5	5	2	1	1	8	6	4	25.6	25.6
F6TE23	F6TE23	3	3	1		Podxl2		1	3	3	1	1	2	2	1	1	1	1	1	1	1	1	2	1	2	2	1	1	1	1	1	1	1	1	2	0	0	1	0	0	1	1	0	0	0	1	0	23.4	23.4
F6TLV3;Q8BX90;E0CXY0	F6TLV3;Q8BX90	7;7;3	7;7;3	7;7;3	Fibronectin type-III domain-containing protein 3A	Fndc3a	;	3	7	7	7	0	0	1	1	0	6	4	0	0	7	7	0	0	0	1	1	0	6	4	0	0	7	7	0	0	0	1	1	0	6	4	0	0	7	7	0	11.7	11.7
F6UL52;Q8K3A0;F6WN43	F6UL52;Q8K3A0;F6WN43	2;2;1	2;2;1	2;2;1	Iron-sulfur cluster co-chaperone protein HscB, mitochondrial	Hscb	;;	3	2	2	2	0	1	0	0	0	1	1	0	0	2	1	1	0	1	0	0	0	1	1	0	0	2	1	1	0	1	0	0	0	1	1	0	0	2	1	1	22	22
F6V695;Q66JY6	F6V695;Q66JY6	1;1	1;1	1;1	Rho guanine nucleotide exchange factor 39	Arhgef39	;	2	1	1	1	0	0	0	0	0	0	1	0	1	0	0	0	0	0	0	0	0	0	1	0	1	0	0	0	0	0	0	0	0	0	1	0	1	0	0	0	7	7
F6V6T4;Q9R0Q3;Q8BPI2	F6V6T4;Q9R0Q3;Q8BPI2	8;8;4	8;8;4	8;8;4	Transmembrane emp24 domain-containing protein 2	Tmed2	;;	3	8	8	8	0	0	4	4	0	4	4	1	0	6	7	1	0	0	4	4	0	4	4	1	0	6	7	1	0	0	4	4	0	4	4	1	0	6	7	1	46	46
F6VQ19;Q3UMG5-2;Q3UMG5-3;Q3UMG5;F7AAC3	F6VQ19;Q3UMG5-2;Q3UMG5-3;Q3UMG5	5;5;5;5;1	5;5;5;5;1	4;4;4;4;0	Leucine-rich repeat and calponin homology domain-containing protein 2	Lrch2	;;;	5	5	5	4	0	0	3	2	0	1	1	0	0	5	4	0	0	0	3	2	0	1	1	0	0	5	4	0	0	0	3	2	0	1	1	0	0	4	3	0	8.4	8.4
J3KMT2;F6VRJ8	J3KMT2;F6VRJ8	1;1	1;1	1;1		Gm8247	;	2	1	1	1	0	0	0	0	0	0	0	0	1	1	1	0	0	0	0	0	0	0	0	0	1	1	1	0	0	0	0	0	0	0	0	0	1	1	1	0	13.7	13.7
F6VY64;Q8VHZ7;D6RCI8	F6VY64;Q8VHZ7;D6RCI8	2;2;1	2;2;1	2;2;1	U3 small nucleolar ribonucleoprotein protein IMP4	Imp4	;;	3	2	2	2	0	0	0	0	0	0	0	1	0	1	1	1	0	0	0	0	0	0	0	1	0	1	1	1	0	0	0	0	0	0	0	1	0	1	1	1	11.1	11.1
F6W459	F6W459	1	1	1		Pi4kb		1	1	1	1	0	1	0	0	0	1	0	0	0	0	0	0	0	1	0	0	0	1	0	0	0	0	0	0	0	1	0	0	0	1	0	0	0	0	0	0	6.2	6.2
F6WHQ7;D3YVP8;J3QQ61	F6WHQ7	17;1;1	2;0;0	2;0;0		Gstm1		3	17	2	2	9	12	11	10	10	17	17	8	8	16	15	13	0	0	1	0	0	2	2	0	0	1	1	0	0	0	1	0	0	2	2	0	0	1	1	0	63.4	12.4
F6WYQ5;P70704;Q8BR88;Q3U9N5;E9Q4J5;F6Q8P7	F6WYQ5;P70704;Q8BR88	21;21;20;4;3;3	21;21;20;4;3;3	19;19;18;4;3;3	Phospholipid-transporting ATPase;Phospholipid-transporting ATPase IA	Atp8a1	;;	6	21	21	19	1	0	20	17	0	7	7	0	0	12	0	1	1	0	20	17	0	7	7	0	0	12	0	1	1	0	18	15	0	6	6	0	0	11	0	1	20	20
F6X0P2;Q6GQS1;F7BBH5;F6XQ75	F6X0P2;Q6GQS1;F7BBH5;F6XQ75	2;2;1;1	2;2;1;1	2;2;1;1	Calcium-binding mitochondrial carrier protein SCaMC-3	Slc25a23	;;;	4	2	2	2	0	0	1	0	0	1	1	0	0	2	1	0	0	0	1	0	0	1	1	0	0	2	1	0	0	0	1	0	0	1	1	0	0	2	1	0	12	12
F6XC25;Q8BRN9	F6XC25;Q8BRN9	2;2	2;2	2;2	Coiled-coil and C2 domain-containing protein 1B	Cc2d1b	;	2	2	2	2	1	0	0	0	0	2	0	0	0	1	1	0	1	0	0	0	0	2	0	0	0	1	1	0	1	0	0	0	0	2	0	0	0	1	1	0	4.3	4.3
F6XUP5;P61961;H7BWZ1;D3YW97	F6XUP5;P61961;H7BWZ1;D3YW97	2;2;1;1	2;2;1;1	2;2;1;1	Ubiquitin-fold modifier 1	Ufm1	;;;	4	2	2	2	0	2	1	1	0	2	0	0	0	2	2	2	0	2	1	1	0	2	0	0	0	2	2	2	0	2	1	1	0	2	0	0	0	2	2	2	54.9	54.9
F6XWD4;Q3UMT1	F6XWD4;Q3UMT1	3;3	3;3	3;3	Protein phosphatase 1 regulatory subunit 12C	Ppp1r12c	;	2	3	3	3	0	1	0	0	1	0	0	0	0	1	0	2	0	1	0	0	1	0	0	0	0	1	0	2	0	1	0	0	1	0	0	0	0	1	0	2	5.3	5.3
F6Y3V0	F6Y3V0	23	1	0		Ptprf		1	23	1	0	2	20	6	5	4	9	4	12	13	15	8	18	0	1	0	1	0	0	0	1	1	0	0	1	0	0	0	0	0	0	0	0	0	0	0	0	25.1	0.9
F6Y6A6;Q8R0A6	F6Y6A6;Q8R0A6	1;1	1;1	1;1	V-set and transmembrane domain-containing protein 2A	Vstm2a	;	2	1	1	1	0	0	0	0	0	0	0	1	0	0	0	0	0	0	0	0	0	0	0	1	0	0	0	0	0	0	0	0	0	0	0	1	0	0	0	0	3.2	3.2
F6YBV1;Q8K0V4;F6WUZ2	F6YBV1;Q8K0V4	4;4;1	4;4;1	4;4;1	CCR4-NOT transcription complex subunit 3	Cnot3	;	3	4	4	4	0	3	2	2	0	2	0	2	2	3	1	4	0	3	2	2	0	2	0	2	2	3	1	4	0	3	2	2	0	2	0	2	2	3	1	4	10	10
F6YFN0;Q8C460-2;Q8C460-3;Q8C460	F6YFN0;Q8C460-2;Q8C460-3;Q8C460	2;2;2;2	2;2;2;2	2;2;2;2	ERI1 exoribonuclease 3	Eri3	;;;	4	2	2	2	1	1	1	1	1	1	1	1	1	2	2	1	1	1	1	1	1	1	1	1	1	2	2	1	1	1	1	1	1	1	1	1	1	2	2	1	41.2	41.2
F6YJW4	F6YJW4	7	1	1	60S ribosomal protein L18a	Gm17541		1	7	1	1	3	3	4	4	4	7	7	2	2	6	6	3	0	0	1	1	1	1	1	0	0	1	1	0	0	0	1	1	1	1	1	0	0	1	1	0	33.9	8.6
F6YRW4;P59997;H3BL82;P59997-3;P59997-2	F6YRW4;P59997;H3BL82;P59997-3;P59997-2	2;2;1;1;1	2;2;1;1;1	2;2;1;1;1	Lysine-specific demethylase 2A	Kdm2a	;;;;	5	2	2	2	0	0	1	1	0	1	1	0	0	1	2	0	0	0	1	1	0	1	1	0	0	1	2	0	0	0	1	1	0	1	1	0	0	1	2	0	2.5	2.5
F6YVP7;P62270;G3UZW2;D3YWV7	F6YVP7;P62270;G3UZW2	23;23;19;8	23;23;19;8	2;2;2;0	40S ribosomal protein S18	Gm10260;Rps18	;;	4	23	23	2	9	19	14	10	8	22	20	5	7	16	16	17	9	19	14	10	8	22	20	5	7	16	16	17	2	2	2	1	1	2	2	1	2	1	2	2	68.4	68.4
F6ZBL2;Q80SY4	F6ZBL2;Q80SY4	3;3	3;3	3;3	E3 ubiquitin-protein ligase MIB1	Mib1	;	2	3	3	3	0	1	0	0	0	3	1	0	0	2	2	1	0	1	0	0	0	3	1	0	0	2	2	1	0	1	0	0	0	3	1	0	0	2	2	1	7.8	7.8
F6ZFT1;F8WJ64;Q9CR21	F6ZFT1;F8WJ64;Q9CR21	6;6;6	6;6;6	6;6;6	Acyl carrier protein;Acyl carrier protein, mitochondrial	Ndufab1	;;	3	6	6	6	0	3	6	6	0	5	5	1	1	6	6	1	0	3	6	6	0	5	5	1	1	6	6	1	0	3	6	6	0	5	5	1	1	6	6	1	29.1	29.1
F6ZHD8;Q9D6Y9;G3UW30	F6ZHD8;Q9D6Y9;G3UW30	16;16;14	16;16;14	16;16;14	1,4-alpha-glucan-branching enzyme	Gbe1	;;	3	16	16	16	1	7	6	4	3	15	12	0	0	10	12	6	1	7	6	4	3	15	12	0	0	10	12	6	1	7	6	4	3	15	12	0	0	10	12	6	25.6	25.6
F6ZMJ4;Q3UHK8;B7ZC94;B1ATC3;Q3UHC0	F6ZMJ4;Q3UHK8;B7ZC94;B1ATC3;Q3UHC0	2;2;1;1;1	2;2;1;1;1	2;2;1;1;1	Trinucleotide repeat-containing gene 6A protein;Trinucleotide repeat-containing gene 6C protein	Tnrc6a;Tnrc6c	;;;;	5	2	2	2	1	2	1	0	1	1	0	0	0	1	0	2	1	2	1	0	1	1	0	0	0	1	0	2	1	2	1	0	1	1	0	0	0	1	0	2	1.8	1.8
F6ZQA3	F6ZQA3	16	1	1		Numa1		1	16	1	1	1	5	7	11	0	11	12	1	1	15	15	3	0	0	0	0	0	0	0	0	0	1	1	0	0	0	0	0	0	0	0	0	0	1	1	0	23.3	1.8
F7A856	F7A856	4	1	1		Camk2d		1	4	1	1	1	2	1	1	0	2	2	0	1	3	4	2	0	0	0	0	0	0	0	0	0	0	1	0	0	0	0	0	0	0	0	0	0	0	1	0	23.8	4.4
F7AC41;Q91VU7	F7AC41;Q91VU7	2;2	2;2	2;2		Pus7	;	2	2	2	2	0	0	0	0	0	1	2	0	0	2	2	0	0	0	0	0	0	1	2	0	0	2	2	0	0	0	0	0	0	1	2	0	0	2	2	0	5.4	5.4
F7ACR9;F6XCT0;F6SHS0;F7AB76;F6RL59	F7ACR9	242;78;74;17;5	10;0;0;0;1	0;0;0;0;0		Macf1		5	242	10	0	11	180	138	160	12	185	159	29	33	217	172	161	1	6	1	3	0	7	4	1	1	7	3	4	0	0	0	0	0	0	0	0	0	0	0	0	51.5	1.8
F7AL76;Q09XV5;Q09XV5-2	F7AL76;Q09XV5;Q09XV5-2	2;2;1	2;2;1	1;1;1	Chromodomain-helicase-DNA-binding protein 8	Chd8	;;	3	2	2	1	0	0	0	0	0	1	0	0	0	2	1	0	0	0	0	0	0	1	0	0	0	2	1	0	0	0	0	0	0	1	0	0	0	1	0	0	1	1
F7ASG0;Q9CWV0	F7ASG0;Q9CWV0	2;2	2;2	2;2	Mitochondrial assembly of ribosomal large subunit protein 1	Malsu1	;	2	2	2	2	0	0	0	0	0	0	0	0	0	2	2	0	0	0	0	0	0	0	0	0	0	2	2	0	0	0	0	0	0	0	0	0	0	2	2	0	10.6	10.6
F7B209;Q80UP5	F7B209;Q80UP5	1;1	1;1	1;1	Ankyrin repeat domain-containing protein 13A	Ankrd13a	;	2	1	1	1	0	0	1	1	0	1	1	0	0	1	1	0	0	0	1	1	0	1	1	0	0	1	1	0	0	0	1	1	0	1	1	0	0	1	1	0	2.6	2.6
F7B6K4;Q80YV4-2;Q80YV4	F7B6K4;Q80YV4-2;Q80YV4	2;2;2	2;2;2	2;2;2	Pantothenate kinase 4	Pank4	;;	3	2	2	2	0	1	0	0	0	0	1	0	0	2	0	1	0	1	0	0	0	0	1	0	0	2	0	1	0	1	0	0	0	0	1	0	0	2	0	1	4	4
F7BAB2	F7BAB2	7	7	7		Tmem132b		1	7	7	7	1	5	3	3	2	1	2	6	6	3	2	4	1	5	3	3	2	1	2	6	6	3	2	4	1	5	3	3	2	1	2	6	6	3	2	4	9.6	9.6
F7BGR7;F6TBN8;J3QPA9;Q8C7Q4;Q5CZX8;Q8C7Q4-2	F7BGR7;F6TBN8;J3QPA9;Q8C7Q4;Q5CZX8;Q8C7Q4-2	10;7;7;7;6;6	10;7;7;7;6;6	0;0;0;0;0;0	RNA-binding protein 4	Gm21992;Rbm4	;;;;;	6	10	10	0	0	0	1	0	0	6	6	0	0	10	8	1	0	0	1	0	0	6	6	0	0	10	8	1	0	0	0	0	0	0	0	0	0	0	0	0	21.4	21.4
F7BP55	F7BP55	5	1	1		Ak2		1	5	1	1	2	4	5	3	3	5	4	3	3	4	4	4	1	1	1	0	1	1	0	0	0	0	0	1	1	1	1	0	1	1	0	0	0	0	0	1	59.7	15.3
F7BP73;Q3UHH2-2;Q3UHH2	F7BP73;Q3UHH2-2;Q3UHH2	2;2;2	2;2;2	2;2;2	Solute carrier family 22 member 23	Slc22a23	;;	3	2	2	2	0	0	0	0	0	2	1	0	0	1	0	0	0	0	0	0	0	2	1	0	0	1	0	0	0	0	0	0	0	2	1	0	0	1	0	0	4.6	4.6
F7D2T2;F7BTE7;Q91ZG2;E9PYE1;F2Z3Z7;E9Q0C0;E9PWC1;E9PZI5	F7D2T2;F7BTE7;Q91ZG2;E9PYE1;F2Z3Z7;E9Q0C0;E9PWC1;E9PZI5	2;2;2;1;1;1;1;1	2;2;2;1;1;1;1;1	2;2;2;1;1;1;1;1	Metallophosphoesterase domain-containing protein 1	Mpped1	;;;;;;;	8	2	2	2	0	1	1	0	0	0	0	0	0	0	0	2	0	1	1	0	0	0	0	0	0	0	0	2	0	1	1	0	0	0	0	0	0	0	0	2	26	26
F7C0H6;Q5M8N0	F7C0H6;Q5M8N0	5;5	5;5	5;5	CB1 cannabinoid receptor-interacting protein 1	Cnrip1	;	2	5	5	5	5	3	1	1	5	3	4	2	2	3	2	3	5	3	1	1	5	3	4	2	2	3	2	3	5	3	1	1	5	3	4	2	2	3	2	3	29.9	29.9
F7C279;Q6QD59;B8JJI4	F7C279;Q6QD59;B8JJI4	2;2;1	2;2;1	2;2;1	Vesicle transport protein SEC20	Bnip1	;;	3	2	2	2	1	1	1	1	0	2	2	0	0	2	2	1	1	1	1	1	0	2	2	0	0	2	2	1	1	1	1	1	0	2	2	0	0	2	2	1	22.2	22.2
F7CBP1;G3XA17;Q62448-2;Q62448;F6UU81;F6TW20	F7CBP1;G3XA17;Q62448-2;Q62448	21;21;21;21;2;1	21;21;21;21;2;1	21;21;21;21;2;1	Eukaryotic translation initiation factor 4 gamma 2	Eif4g2	;;;	6	21	21	21	1	16	15	14	6	17	16	5	9	18	17	15	1	16	15	14	6	17	16	5	9	18	17	15	1	16	15	14	6	17	16	5	9	18	17	15	26.3	26.3
F7CFT1;Q8BFR6	F7CFT1;Q8BFR6	1;1	1;1	1;1	AN1-type zinc finger protein 1	Zfand1	;	2	1	1	1	0	0	0	0	0	0	0	0	0	1	1	0	0	0	0	0	0	0	0	0	0	1	1	0	0	0	0	0	0	0	0	0	0	1	1	0	4.9	4.9
F7CK47	F7CK47	24	1	1				1	24	1	1	7	19	9	5	9	10	3	13	14	20	15	18	0	0	0	0	0	0	0	0	0	0	0	1	0	0	0	0	0	0	0	0	0	0	0	1	19.2	0.6
F7CPX0;Q8VD37-2;Q8VD37-4;Q8VD37-3;Q8VD37;Q8VD37-8;Q8VD37-6	F7CPX0;Q8VD37-2;Q8VD37-4;Q8VD37-3;Q8VD37;Q8VD37-8;Q8VD37-6	3;3;3;3;3;3;3	3;3;3;3;3;3;3	3;3;3;3;3;3;3	SH3-containing GRB2-like protein 3-interacting protein 1	Sgip1	;;;;;;	7	3	3	3	0	3	1	0	0	0	0	0	0	0	1	1	0	3	1	0	0	0	0	0	0	0	1	1	0	3	1	0	0	0	0	0	0	0	1	1	9.9	9.9
F7CXG9;Q9D1P0	F7CXG9;Q9D1P0	5;5	5;5	5;5	39S ribosomal protein L13, mitochondrial	Mrpl13	;	2	5	5	5	0	0	1	1	1	4	3	1	1	5	5	0	0	0	1	1	1	4	3	1	1	5	5	0	0	0	1	1	1	4	3	1	1	5	5	0	63.3	63.3
F8VPK0	F8VPK0	10	10	10		Ttc37		1	10	10	10	1	7	4	7	1	7	6	1	1	10	10	5	1	7	4	7	1	7	6	1	1	10	10	5	1	7	4	7	1	7	6	1	1	10	10	5	8.4	8.4
F8VPK3;P56671	F8VPK3;P56671	2;2	2;2	2;2	Myc-associated zinc finger protein	Maz	;	2	2	2	2	0	0	0	0	0	0	0	0	0	2	0	0	0	0	0	0	0	0	0	0	0	2	0	0	0	0	0	0	0	0	0	0	0	2	0	0	4.6	4.6
F8VPK5;P70336;P70336-2	F8VPK5;P70336;P70336-2	33;32;31	33;32;31	32;31;30	Rho-associated protein kinase;Rho-associated protein kinase 2	Rock2	;;	3	33	33	32	3	23	11	9	1	20	15	1	2	28	21	20	3	23	11	9	1	20	15	1	2	28	21	20	2	23	10	8	0	19	14	1	2	27	20	19	29.6	29.6
F8VPK6;Q811B1	F8VPK6;Q811B1	7;6	7;6	7;6	Xylosyltransferase 1	Xylt1	;	2	7	7	7	1	3	1	1	1	0	0	6	4	0	1	3	1	3	1	1	1	0	0	6	4	0	1	3	1	3	1	1	1	0	0	6	4	0	1	3	9.4	9.4
F8VPK8	F8VPK8	10	10	10		Pcdh9		1	10	10	10	0	10	1	1	0	0	0	5	3	1	1	8	0	10	1	1	0	0	0	5	3	1	1	8	0	10	1	1	0	0	0	5	3	1	1	8	12.9	12.9
F8VPL5;E9PVG7;P97820;Q5SXG1;Q5SXG3;G3X9G2;Q9JM52-2;Q9JM52;Q9JM52-3;F7AMS7;E0CYV5	F8VPL5;E9PVG7;P97820;Q5SXG1;Q5SXG3;G3X9G2;Q9JM52-2;Q9JM52;Q9JM52-3	15;14;13;8;8;8;8;8;8;6;4	15;14;13;8;8;8;8;8;8;6;4	7;6;6;0;0;0;0;0;0;0;0	Mitogen-activated protein kinase kinase kinase kinase 4;Misshapen-like kinase 1	Map4k4;Mink1	;;;;;;;;	11	15	15	7	1	6	7	7	1	9	9	6	5	11	8	6	1	6	7	7	1	9	9	6	5	11	8	6	1	3	1	1	1	2	2	3	2	4	2	3	17.2	17.2
F8VPM7;Q99MI1;Q99MI1-2;Q99MI1-3;Q99MI1-4	F8VPM7;Q99MI1;Q99MI1-2;Q99MI1-3	30;30;26;26;7	30;30;26;26;7	28;28;24;24;7	ELKS/Rab6-interacting/CAST family member 1	Erc1	;;;	5	30	30	28	1	17	15	13	1	20	19	1	2	29	27	16	1	17	15	13	1	20	19	1	2	29	27	16	1	15	13	11	0	18	17	0	1	27	25	15	33.2	33.2
F8VPN4;F6XXE6;E0CYU6;E0CX86;F7CSZ6	F8VPN4;F6XXE6	52;29;10;6;6	52;29;10;6;6	52;29;10;6;6		Agl	;	5	52	52	52	0	39	4	3	1	38	34	1	3	48	42	35	0	39	4	3	1	38	34	1	3	48	42	35	0	39	4	3	1	38	34	1	3	48	42	35	42.8	42.8
F8VPQ1;Q8CIQ7	F8VPQ1;Q8CIQ7	5;5	4;4	4;4	Dedicator of cytokinesis protein 3	Dock3	;	2	5	4	4	0	2	2	2	0	0	1	0	0	5	4	1	0	1	1	2	0	0	0	0	0	4	3	1	0	1	1	2	0	0	0	0	0	4	3	1	2.2	1.9
F8VPR5;P45481;E9PYJ8;B2RWS6	F8VPR5;P45481	5;5;1;1	5;5;1;1	5;5;1;1	CREB-binding protein	Crebbp	;	4	5	5	5	0	1	3	2	0	3	2	0	0	5	2	1	0	1	3	2	0	3	2	0	0	5	2	1	0	1	3	2	0	3	2	0	0	5	2	1	3	3
F8VPU2;E9Q805	F8VPU2;E9Q805	8;4	8;4	8;4	FERM, RhoGEF and pleckstrin domain-containing protein 1	Farp1	;	2	8	8	8	0	1	3	2	0	4	3	0	0	7	8	1	0	1	3	2	0	4	3	0	0	7	8	1	0	1	3	2	0	4	3	0	0	7	8	1	9.9	9.9
F8VPV0;P48725-3;P48725;P48725-2	F8VPV0;P48725-3;P48725;P48725-2	6;6;6;3	6;6;6;3	6;6;6;3	Pericentrin	Pcnt	;;;	4	6	6	6	0	0	0	0	0	1	0	0	0	6	3	0	0	0	0	0	0	1	0	0	0	6	3	0	0	0	0	0	0	1	0	0	0	6	3	0	3.3	3.3
F8VPX1;Q6A4J8;Q6A4J8-3;E9PXY8;Q6A4J8-2;G3UWR8;E0CY04	F8VPX1;Q6A4J8;Q6A4J8-3;E9PXY8;Q6A4J8-2	38;38;37;36;36;12;3	38;38;37;36;36;12;3	38;38;37;36;36;12;3	Ubiquitin carboxyl-terminal hydrolase;Ubiquitin carboxyl-terminal hydrolase 7	Usp7	;;;;	7	38	38	38	2	30	18	19	1	21	12	5	5	32	26	23	2	30	18	19	1	21	12	5	5	32	26	23	2	30	18	19	1	21	12	5	5	32	26	23	45.3	45.3
F8VQ05	F8VQ05	3	3	3		Fryl		1	3	3	3	0	0	1	1	0	1	1	0	0	2	2	0	0	0	1	1	0	1	1	0	0	2	2	0	0	0	1	1	0	1	1	0	0	2	2	0	1.2	1.2
F8VQ29	F8VQ29	5	4	4		Iqgap3		1	5	4	4	0	0	0	0	0	4	3	0	0	4	4	0	0	0	0	0	0	3	2	0	0	3	3	0	0	0	0	0	0	3	2	0	0	3	3	0	3.7	3.2
F8VQ40;P19137	F8VQ40;P19137	1;1	1;1	1;1	Laminin subunit alpha-1	Lama1	;	2	1	1	1	1	0	1	0	1	0	0	0	1	0	0	1	1	0	1	0	1	0	0	0	1	0	0	1	1	0	1	0	1	0	0	0	1	0	0	1	0.5	0.5
Q60675;F8VQ43	Q60675;F8VQ43	7;7	7;7	7;7	Laminin subunit alpha-2	Lama2	;	2	7	7	7	1	6	0	0	3	2	0	5	7	0	0	5	1	6	0	0	3	2	0	5	7	0	0	5	1	6	0	0	3	2	0	5	7	0	0	5	3.3	3.3
F8VQ87;P97789-3;P97789-2;P97789	F8VQ87;P97789-3;P97789-2;P97789	8;8;8;8	8;8;8;8	8;8;8;8	5-3 exoribonuclease 1	Xrn1	;;;	4	8	8	8	0	2	2	2	0	5	5	0	0	8	7	2	0	2	2	2	0	5	5	0	0	8	7	2	0	2	2	2	0	5	5	0	0	8	7	2	5.7	5.7
F8VQ88	F8VQ88	6	1	1		Gm5145		1	6	1	1	4	4	3	2	4	3	3	4	4	6	4	4	0	1	0	0	0	0	0	0	0	1	0	1	0	1	0	0	0	0	0	0	0	1	0	1	21.6	5.8
F8VQ95;Q6Y685-2;Q6Y685	F8VQ95;Q6Y685-2;Q6Y685	4;4;4	2;2;2	2;2;2	Transforming acidic coiled-coil-containing protein 1	Tacc1	;;	3	4	2	2	0	2	0	0	1	3	2	0	0	4	2	2	0	1	0	0	1	1	0	0	0	2	1	1	0	1	0	0	1	1	0	0	0	2	1	1	4.6	2.1
F8VQA4;P97467;E9Q704;F6T0D3	F8VQA4;P97467;E9Q704	8;8;7;1	8;8;7;1	8;8;7;1	Peptidyl-glycine alpha-amidating monooxygenase;Peptidylglycine alpha-hydroxylating monooxygenase;Peptidyl-alpha-hydroxyglycine alpha-amidating lyase	Pam	;;	4	8	8	8	2	1	0	1	0	2	1	8	4	2	1	0	2	1	0	1	0	2	1	8	4	2	1	0	2	1	0	1	0	2	1	8	4	2	1	0	11.9	11.9
F8VQC1;E9Q740	F8VQC1;E9Q740	14;13	14;13	14;13	Signal recognition particle subunit SRP72	Srp72	;	2	14	14	14	0	0	4	9	0	9	7	0	0	13	13	2	0	0	4	9	0	9	7	0	0	13	13	2	0	0	4	9	0	9	7	0	0	13	13	2	24	24
F8VQC7;Q61595-15;Q61595;Q61595-6;Q61595-9;Q61595-5	F8VQC7;Q61595-15;Q61595;Q61595-6;Q61595-9;Q61595-5	57;53;53;52;52;52	57;53;53;52;52;52	5;1;1;1;1;1	Kinectin	Ktn1	;;;;;	6	57	57	5	1	26	33	34	4	40	34	4	5	52	45	24	1	26	33	34	4	40	34	4	5	52	45	24	0	3	3	3	1	4	2	0	0	5	4	2	47.8	47.8
F8VQD7;Q05909;D3Z2S6;D6RD11	F8VQD7;Q05909;D3Z2S6	3;3;2;1	3;3;2;1	3;3;2;1	Protein-tyrosine-phosphatase;Receptor-type tyrosine-protein phosphatase gamma	Ptprg	;;	4	3	3	3	0	3	2	0	0	0	0	0	0	1	0	3	0	3	2	0	0	0	0	0	0	1	0	3	0	3	2	0	0	0	0	0	0	1	0	3	2.8	2.8
F8VQE9;Q8VHH5;Q8VHH5-2	F8VQE9;Q8VHH5;Q8VHH5-2	8;8;5	8;8;5	6;6;3	Arf-GAP with GTPase, ANK repeat and PH domain-containing protein 3	Agap3	;;	3	8	8	6	2	4	3	4	1	3	4	1	2	7	6	4	2	4	3	4	1	3	4	1	2	7	6	4	1	2	1	2	0	1	2	0	1	6	5	2	13.1	13.1
F8VQJ3;P02468;F6TLW1	F8VQJ3;P02468	17;14;3	17;14;3	17;14;3	Laminin subunit gamma-1	Lamc1	;	3	17	17	17	5	13	4	1	4	9	5	12	13	8	6	10	5	13	4	1	4	9	5	12	13	8	6	10	5	13	4	1	4	9	5	12	13	8	6	10	12.6	12.6
F8VQL0;P16056;F6X333	F8VQL0;P16056;F6X333	2;2;1	1;1;1	1;1;1	Receptor protein-tyrosine kinase;Hepatocyte growth factor receptor	Met	;;	3	2	1	1	0	1	1	0	0	1	1	0	0	1	1	1	0	1	0	0	0	0	0	0	0	0	0	1	0	1	0	0	0	0	0	0	0	0	0	1	1.4	0.8
F8VQN6;Q8R4H2	F8VQN6;Q8R4H2	2;2	2;2	2;2	Rho guanine nucleotide exchange factor 12	Arhgef12	;	2	2	2	2	0	0	0	0	0	2	2	0	0	1	0	0	0	0	0	0	0	2	2	0	0	1	0	0	0	0	0	0	0	2	2	0	0	1	0	0	1.6	1.6
F8WGI9;Q91YY0;P98156;F6RKS4;F8WIN7	F8WGI9;Q91YY0;P98156;F6RKS4	3;3;3;2;1	3;3;3;2;1	3;3;3;2;1	Very low-density lipoprotein receptor	Vldlr	;;;	5	3	3	3	0	2	1	1	0	1	1	0	1	1	1	2	0	2	1	1	0	1	1	0	1	1	1	2	0	2	1	1	0	1	1	0	1	1	1	2	4.7	4.7
F8WHZ9;F8WGR0;Q9QYC0-2;Q9QYC0;E9Q1K3;D3Z0T1;F6RDR0;F6V4G5	F8WHZ9;F8WGR0;Q9QYC0-2;Q9QYC0;E9Q1K3	18;18;18;18;17;4;4;3	18;18;18;18;17;4;4;3	17;17;17;17;16;4;4;2	Alpha-adducin	Add1	;;;;	8	18	18	17	2	13	11	9	6	9	6	8	10	15	12	14	2	13	11	9	6	9	6	8	10	15	12	14	2	12	10	8	6	9	6	7	10	14	12	13	34.6	34.6
F8WH23;Q61581;E9Q5D9	F8WH23;Q61581;E9Q5D9	6;6;5	6;6;5	6;6;5	Insulin-like growth factor-binding protein 7	Igfbp7	;;	3	6	6	6	6	0	0	0	5	2	0	5	2	0	0	0	6	0	0	0	5	2	0	5	2	0	0	0	6	0	0	0	5	2	0	5	2	0	0	0	28	28
F8WH97;G5E8E0;Q9QZB0	F8WH97;G5E8E0;Q9QZB0	1;1;1	1;1;1	1;1;1	Regulator of G-protein signaling 17	Rgs17	;;	3	1	1	1	0	0	0	0	0	1	1	0	0	0	1	0	0	0	0	0	0	1	1	0	0	0	1	0	0	0	0	0	0	1	1	0	0	0	1	0	6.1	6.1
F8WHB1;Q9R0K7	F8WHB1;Q9R0K7	14;14	6;6	6;6	Calcium-transporting ATPase;Plasma membrane calcium-transporting ATPase 2	Atp2b2	;	2	14	6	6	0	2	9	9	0	9	6	0	3	13	6	0	0	0	4	4	0	2	1	0	0	6	2	0	0	0	4	4	0	2	1	0	0	6	2	0	14.2	8.3
F8WHG5;Q60823;D3YXM7;D3Z3N2	F8WHG5;Q60823;D3YXM7;D3Z3N2	4;4;2;2	4;4;2;2	4;4;2;2	RAC-beta serine/threonine-protein kinase	Akt2	;;;	4	4	4	4	0	1	1	1	1	2	1	0	0	2	0	3	0	1	1	1	1	2	1	0	0	2	0	3	0	1	1	1	1	2	1	0	0	2	0	3	11.6	11.6
F8WHL1;Q5IRJ6;Q5IRJ6-2	F8WHL1;Q5IRJ6;Q5IRJ6-2	3;3;3	3;3;3	3;3;3	Zinc transporter 9	Slc30a9	;;	3	3	3	3	0	0	2	1	0	1	1	0	0	3	1	0	0	0	2	1	0	1	1	0	0	3	1	0	0	0	2	1	0	1	1	0	0	3	1	0	7.1	7.1
F8WHL2;Q8CIE6;F6XJN3;D6RH55	F8WHL2;Q8CIE6	41;41;4;1	41;41;4;1	41;41;4;1	Coatomer subunit alpha;Coatomer subunit alpha;Xenin;Proxenin	Copa	;	4	41	41	41	4	27	21	20	4	34	29	8	9	29	30	25	4	27	21	20	4	34	29	8	9	29	30	25	4	27	21	20	4	34	29	8	9	29	30	25	39.7	39.7
F8WHM5;Q61543;F6RSH1;E9PWD8	F8WHM5;Q61543	35;35;17;4	35;35;17;4	35;35;17;4	Golgi apparatus protein 1	Glg1	;	4	35	35	35	0	7	27	28	6	29	20	9	13	30	26	4	0	7	27	28	6	29	20	9	13	30	26	4	0	7	27	28	6	29	20	9	13	30	26	4	34.8	34.8
F8WHS3;Q8K479;D3YUN6	F8WHS3;Q8K479	4;4;1	4;4;1	4;4;1	Complement C1q tumor necrosis factor-related protein 5	C1qtnf5	;	3	4	4	4	4	1	1	0	4	2	1	4	4	2	0	3	4	1	1	0	4	2	1	4	4	2	0	3	4	1	1	0	4	2	1	4	4	2	0	3	21.5	21.5
F8WHU5;Q4VA53;Q4VA53-3;Q4VA53-2	F8WHU5;Q4VA53;Q4VA53-3	23;23;23;10	23;23;23;10	22;22;22;10	Sister chromatid cohesion protein PDS5 homolog B	Pds5b	;;	4	23	23	22	0	5	10	7	0	15	13	0	0	19	22	2	0	5	10	7	0	15	13	0	0	19	22	2	0	5	10	7	0	14	12	0	0	18	21	2	19.7	19.7
F8WHU7;Q9D3E6;F6XQW1;F6TNY1;D6REF2;D6RHQ7	F8WHU7;Q9D3E6;F6XQW1	19;19;13;7;7;3	13;13;11;5;3;1	13;13;11;5;3;1	Cohesin subunit SA-1	Stag1	;;	6	19	13	13	1	15	10	9	0	5	7	5	6	9	6	13	1	10	7	6	0	3	3	4	4	5	4	9	1	10	7	6	0	3	3	4	4	5	4	9	17.1	12.9
F8WHV1;Q9D187	F8WHV1;Q9D187	2;2	2;2	2;2	Mitotic spindle-associated MMXD complex subunit MIP18	Fam96b	;	2	2	2	2	0	0	1	1	0	1	1	0	0	2	2	0	0	0	1	1	0	1	1	0	0	2	2	0	0	0	1	1	0	1	1	0	0	2	2	0	31.6	31.6
F8WHY8	F8WHY8	17	1	1		Mta1		1	17	1	1	1	8	12	9	2	12	11	1	0	16	14	9	0	0	1	1	0	1	1	0	0	1	1	1	0	0	1	1	0	1	1	0	0	1	1	1	29.2	2.7
F8WHY9;Q8BKV1;E0CXM8	F8WHY9;Q8BKV1;E0CXM8	8;8;4	8;8;4	8;8;4	Glypican-2;Secreted glypican-2	Gpc2	;;	3	8	8	8	0	8	2	2	0	1	0	5	5	1	1	8	0	8	2	2	0	1	0	5	5	1	1	8	0	8	2	2	0	1	0	5	5	1	1	8	22.8	22.8
F8WI22;Q8K019-3;Q8K019-2;Q8K019	F8WI22;Q8K019-3;Q8K019-2;Q8K019	8;8;8;8	8;8;8;8	8;8;8;8	Bcl-2-associated transcription factor 1	Bclaf1	;;;	4	8	8	8	2	6	6	3	2	4	2	3	2	5	5	4	2	6	6	3	2	4	2	3	2	5	5	4	2	6	6	3	2	4	2	3	2	5	5	4	12.4	12.4
F8WI30;Q9CY18;F7D3B8;F6RSR4	F8WI30;Q9CY18;F7D3B8;F6RSR4	4;4;3;2	4;4;3;2	4;4;3;2	Sorting nexin-7	Snx7	;;;	4	4	4	4	0	0	1	0	0	3	3	0	0	1	1	1	0	0	1	0	0	3	3	0	0	1	1	1	0	0	1	0	0	3	3	0	0	1	1	1	11.5	11.5
F8WI57;Q99MR0;D3Z4L2;D3Z5W4	F8WI57;Q99MR0	7;7;2;1	4;4;1;1	4;4;1;1	Actin-like protein 6B	Actl6b	;	4	7	4	4	0	4	6	6	0	4	5	0	0	5	5	6	0	2	3	4	0	2	3	0	0	3	3	3	0	2	3	4	0	2	3	0	0	3	3	3	22.8	17.3
F8WID1;Q8VEG4	F8WID1;Q8VEG4	3;3	3;3	3;3	Exonuclease 3-5 domain-containing protein 2	Exd2	;	2	3	3	3	0	0	0	0	0	3	1	0	0	2	1	0	0	0	0	0	0	3	1	0	0	2	1	0	0	0	0	0	0	3	1	0	0	2	1	0	5.8	5.8
F8WIE5;Q69ZR2	F8WIE5;Q69ZR2	23;22	23;22	23;22	E3 ubiquitin-protein ligase HECTD1	Hectd1	;	2	23	23	23	0	14	11	8	0	13	10	0	0	19	14	16	0	14	11	8	0	13	10	0	0	19	14	16	0	14	11	8	0	13	10	0	0	19	14	16	12.7	12.7
F8WIJ0;Q9JIS8	F8WIJ0;Q9JIS8	8;8	8;8	2;2	Solute carrier family 12 member 4	Slc12a4	;	2	8	8	2	0	1	4	5	0	7	8	0	1	6	3	0	0	1	4	5	0	7	8	0	1	6	3	0	0	0	0	0	0	2	2	0	0	1	1	0	8.4	8.4
F8WIT2	F8WIT2	64	3	3	Annexin	Anxa6		1	64	3	3	1	8	37	37	2	62	60	6	8	51	54	8	0	0	1	0	0	3	3	0	0	3	2	0	0	0	1	0	0	3	3	0	0	3	2	0	77.1	6.1
F8WIU1;Q9D1K7;H7BXB9	F8WIU1;Q9D1K7;H7BXB9	5;5;4	5;5;4	5;5;4	UPF0687 protein C20orf27 homolog	1700037H04Rik	;;	3	5	5	5	2	2	1	1	2	1	2	2	1	5	4	2	2	2	1	1	2	1	2	2	1	5	4	2	2	2	1	1	2	1	2	2	1	5	4	2	42.4	42.4
F8WIU9;Q5RKS2	F8WIU9;Q5RKS2	2;2	2;2	2;2	Small integral membrane protein 7	Smim7	;	2	2	2	2	0	0	2	2	0	2	2	0	0	2	2	0	0	0	2	2	0	2	2	0	0	2	2	0	0	0	2	2	0	2	2	0	0	2	2	0	30.2	30.2
F8WIX8;Q6GSS7;Q64523	F8WIX8;Q6GSS7;Q64523	10;10;9	10;10;9	2;2;2	Histone H2A;Histone H2A type 2-A;Histone H2A type 2-C	Hist1h2al;Hist2h2aa1;Hist2h2ac	;;	3	10	10	2	7	7	8	9	7	9	8	7	7	9	9	7	7	7	8	9	7	9	8	7	7	9	9	7	2	2	2	2	2	2	2	2	2	2	2	2	68.8	68.8
F8WJ93;Q3UMY5-4;Q3UMY5-2;Q3UMY5-3;Q3UMY5	F8WJ93;Q3UMY5-4;Q3UMY5-2;Q3UMY5-3;Q3UMY5	10;10;10;10;10	10;10;10;10;10	10;10;10;10;10	Echinoderm microtubule-associated protein-like 4	Eml4	;;;;	5	10	10	10	1	4	9	7	2	6	6	2	4	6	3	7	1	4	9	7	2	6	6	2	4	6	3	7	1	4	9	7	2	6	6	2	4	6	3	7	10.2	10.2
F8WJ98;Q69ZZ6-3;Q69ZZ6-2;Q69ZZ6;G3UXF1;G3UZD9	F8WJ98;Q69ZZ6-3;Q69ZZ6-2;Q69ZZ6;G3UXF1	5;5;5;5;4;1	5;5;5;5;4;1	5;5;5;5;4;1	Transmembrane and coiled-coil domains protein 1	Tmcc1	;;;;	6	5	5	5	0	0	1	2	0	1	2	0	0	5	4	0	0	0	1	2	0	1	2	0	0	5	4	0	0	0	1	2	0	1	2	0	0	5	4	0	11.9	11.9
F8WJA5;Q61474-2;Q61474	F8WJA5;Q61474-2;Q61474	7;7;7	6;6;6	6;6;6	RNA-binding protein Musashi homolog 1	Msi1	;;	3	7	6	6	0	1	0	0	1	5	4	1	0	7	6	2	0	1	0	0	1	4	4	1	0	6	5	2	0	1	0	0	1	4	4	1	0	6	5	2	29.5	25.8
F8WJD4;Q80X82;D3Z2M2	F8WJD4;Q80X82	6;6;2	6;6;2	6;6;2	Symplekin	Sympk	;	3	6	6	6	0	0	3	3	0	3	1	0	0	6	5	1	0	0	3	3	0	3	1	0	0	6	5	1	0	0	3	3	0	3	1	0	0	6	5	1	6.1	6.1
G3UVU2;D3YW09;Q62203;D3Z5A6	G3UVU2;D3YW09;Q62203	12;11;11;3	12;11;11;3	12;11;11;3	Splicing factor 3A subunit 2	Sf3a2	;;	4	12	12	12	1	8	10	9	2	8	9	4	3	7	10	8	1	8	10	9	2	8	9	4	3	7	10	8	1	8	10	9	2	8	9	4	3	7	10	8	27	27
G3UVU6;Q9R0X0-3;Q9R0X0-2;Q9R0X0	G3UVU6;Q9R0X0-3;Q9R0X0-2;Q9R0X0	1;1;1;1	1;1;1;1	1;1;1;1	Mediator of RNA polymerase II transcription subunit 20	Gm20517;Med20	;;;	4	1	1	1	1	1	1	1	0	1	1	0	0	1	1	0	1	1	1	1	0	1	1	0	0	1	1	0	1	1	1	1	0	1	1	0	0	1	1	0	7.2	7.2
G3UW34	G3UW34	13	1	1				1	13	1	1	6	7	6	6	3	10	10	4	5	12	12	6	1	0	0	0	0	0	0	0	0	0	0	0	1	0	0	0	0	0	0	0	0	0	0	0	69.3	11.5
G3UW42;P48024;J3QN87;J3QPZ8;D3YXK8	G3UW42;P48024;J3QN87;J3QPZ8;D3YXK8	7;7;4;4;4	7;7;4;4;4	2;2;0;0;1	Eukaryotic translation initiation factor 1	Eif1	;;;;	5	7	7	2	3	5	2	3	3	7	5	2	2	6	6	5	3	5	2	3	3	7	5	2	2	6	6	5	1	1	0	0	1	2	2	0	0	2	2	1	64.6	64.6
G3UWD3;Q8JZV9;F6UPJ1	G3UWD3;Q8JZV9	7;7;3	7;7;3	7;7;3	3-hydroxybutyrate dehydrogenase type 2	Bdh2	;	3	7	7	7	2	4	0	0	2	5	6	1	0	7	5	5	2	4	0	0	2	5	6	1	0	7	5	5	2	4	0	0	2	5	6	1	0	7	5	5	30.2	30.2
G3UWE1;Q52L67;Q9CY27	G3UWE1;Q52L67;Q9CY27	12;12;12	12;12;12	12;12;12	Very-long-chain enoyl-CoA reductase	Tecr	;;	3	12	12	12	0	0	7	7	1	9	9	0	0	8	3	0	0	0	7	7	1	9	9	0	0	8	3	0	0	0	7	7	1	9	9	0	0	8	3	0	32.1	32.1
G3UWG1;P62897	G3UWG1;P62897	12;12	12;12	8;8	Cytochrome c, somatic	Gm10108;Cycs	;	2	12	12	8	11	12	11	11	11	11	11	9	9	10	9	10	11	12	11	11	11	11	11	9	9	10	9	10	7	8	7	7	7	7	7	6	7	6	6	7	62.9	62.9
Q7TSQ9;G3UWH9;Q8R1U1	Q7TSQ9;G3UWH9;Q8R1U1	1;1;1	1;1;1	1;1;1	Conserved oligomeric Golgi complex subunit 4	Cog4	;;	3	1	1	1	0	0	0	0	0	0	0	0	0	1	1	0	0	0	0	0	0	0	0	0	0	1	1	0	0	0	0	0	0	0	0	0	0	1	1	0	3.5	3.5
G3UZ60;G3UWI9;G3UWX9;Q9Z172;G3UZA7;Q9Z172-2	G3UZ60;G3UWI9;G3UWX9;Q9Z172;G3UZA7;Q9Z172-2	3;3;3;3;2;2	2;2;2;2;1;1	2;2;2;2;1;1	Small ubiquitin-related modifier 3;Small ubiquitin-related modifier	Sumo3	;;;;;	6	3	2	2	1	1	2	2	1	2	1	1	1	2	2	2	0	0	1	1	0	1	0	0	0	1	1	1	0	0	1	1	0	1	0	0	0	1	1	1	33.3	17.3
G3UWL2	G3UWL2	6	1	1		Ppp2r1a		1	6	1	1	2	5	6	5	2	5	5	2	2	5	5	5	0	0	1	1	0	0	0	0	0	0	0	0	0	0	1	1	0	0	0	0	0	0	0	0	46.9	9.1
G3UWL8;G5E881;Q3TUH1-2;Q3TUH1;G3UYJ1;D6RGT1	G3UWL8;G5E881;Q3TUH1-2;Q3TUH1;G3UYJ1;D6RGT1	2;2;2;2;1;1	2;2;2;2;1;1	2;2;2;2;1;1	Phosphatidate cytidylyltransferase, mitochondrial	Tamm41	;;;;;	6	2	2	2	0	0	0	0	0	1	1	0	0	2	1	0	0	0	0	0	0	1	1	0	0	2	1	0	0	0	0	0	0	1	1	0	0	2	1	0	10.8	10.8
G3UYR9;G3UWR2;G3UYG6;Q6Y7W8;E9Q2M5;G3UZX7;Q6Y7W8-2	G3UYR9;G3UWR2;G3UYG6;Q6Y7W8;E9Q2M5	5;5;5;5;4;2;1	5;5;5;5;4;2;1	5;5;5;5;4;2;1	PERQ amino acid-rich with GYF domain-containing protein 2	Gigyf2	;;;;	7	5	5	5	0	1	0	0	0	1	1	0	0	5	3	1	0	1	0	0	0	1	1	0	0	5	3	1	0	1	0	0	0	1	1	0	0	5	3	1	9.8	9.8
H3BIV7;H3BLQ0;Q3TTF6;H3BKU1;G3UWS4;Q7TNP2;H3BLE7	H3BIV7;H3BLQ0;Q3TTF6;H3BKU1;G3UWS4;Q7TNP2;H3BLE7	9;9;9;9;9;9;6	1;1;1;1;1;1;1	1;1;1;1;1;1;1	Serine/threonine-protein phosphatase 2A 65 kDa regulatory subunit A beta isoform	Ppp2r1b	;;;;;;	7	9	1	1	2	6	6	6	3	7	7	0	0	7	6	6	0	0	0	0	0	1	1	0	0	1	0	0	0	0	0	0	0	1	1	0	0	1	0	0	21.3	3.2
G3UX26;Q60930;D3YZT5;D3YUN8	G3UX26;Q60930;D3YZT5	15;15;9;4	15;15;9;4	15;15;9;4	Voltage-dependent anion-selective channel protein 2	Vdac2	;;	4	15	15	15	2	1	13	14	0	12	12	1	2	15	12	0	2	1	13	14	0	12	12	1	2	15	12	0	2	1	13	14	0	12	12	1	2	15	12	0	57.6	57.6
G3UX48;Q7TSC1	G3UX48;Q7TSC1	3;2	3;2	3;2	Protein PRRC2A	Prrc2a	;	2	3	3	3	0	1	1	0	0	1	1	2	2	2	1	1	0	1	1	0	0	1	1	2	2	2	1	1	0	1	1	0	0	1	1	2	2	2	1	1	2.6	2.6
G3UX54;Q3TDX8;Q3TDX8-5	G3UX54;Q3TDX8;Q3TDX8-5	3;3;2	3;3;2	3;3;2	Cytochrome b5 reductase 4	Cyb5r4	;;	3	3	3	3	0	2	3	3	1	2	2	1	0	2	0	1	0	2	3	3	1	2	2	1	0	2	0	1	0	2	3	3	1	2	2	1	0	2	0	1	6.7	6.7
G3UXL2;Q9D7G0	G3UXL2;Q9D7G0	15;15	7;7	5;5	Ribose-phosphate pyrophosphokinase 1	Prps1l3;Prps1	;	2	15	7	5	1	10	6	10	2	12	12	0	1	12	12	8	0	4	3	4	1	6	6	0	0	6	7	3	0	3	2	2	1	4	4	0	0	4	5	1	49.7	27.4
G3X909;G3UY21;G3UXV6;G3UZ88;G3UYX7;Q9R1B9;E9Q117;E9QAW9;E9Q2P0;Q80TR4	G3X909;G3UY21;G3UXV6;G3UZ88;G3UYX7;Q9R1B9;E9Q117;E9QAW9;E9Q2P0;Q80TR4	2;2;2;2;2;2;1;1;1;1	2;2;2;2;2;2;1;1;1;1	2;2;2;2;2;2;1;1;1;1	Slit homolog 2 protein;Slit homolog 2 protein N-product;Slit homolog 2 protein C-product;Slit homolog 1 protein	Slit2;Slit1	;;;;;;;;;	10	2	2	2	0	1	1	0	0	0	0	1	1	1	0	2	0	1	1	0	0	0	0	1	1	1	0	2	0	1	1	0	0	0	0	1	1	1	0	2	2.8	2.8
G3UXW2;Q3TH01;P01901;P14428;P03991;P01900;G3XA74;P01895-2;P01895	G3UXW2;Q3TH01;P01901;P14428;P03991	7;7;7;4;4;3;1;1;1	5;5;5;2;2;1;1;1;1	4;4;4;2;2;1;0;1;1	H-2 class I histocompatibility antigen, K-B alpha chain;H-2 class I histocompatibility antigen, K-Q alpha chain;H-2 class I histocompatibility antigen, K-W28 alpha chain	H2-K1	;;;;	9	7	5	4	3	4	0	0	4	7	5	2	2	6	4	4	1	2	0	0	2	5	4	1	1	4	3	2	1	1	0	0	2	4	3	0	0	3	2	2	24.9	20.4
Q3MIA8;G3UXW9;Q99LD4;B1ATU4;Q99LD4-2	Q3MIA8;G3UXW9;Q99LD4;B1ATU4;Q99LD4-2	13;13;13;11;11	13;13;13;11;11	13;13;13;11;11	COP9 signalosome complex subunit 1	Gps1	;;;;	5	13	13	13	6	11	10	11	5	12	9	1	2	10	11	11	6	11	10	11	5	12	9	1	2	10	11	11	6	11	10	11	5	12	9	1	2	10	11	11	34.5	34.5
G3UXX3;Q91XH5;Q64105;G3UZ79;F6SZQ1	G3UXX3;Q91XH5;Q64105	10;10;10;4;1	10;10;10;4;1	10;10;10;4;1	Sepiapterin reductase	Spr	;;	5	10	10	10	7	6	6	5	6	9	9	2	2	9	9	6	7	6	6	5	6	9	9	2	2	9	9	6	7	6	6	5	6	9	9	2	2	9	9	6	54.8	54.8
G3UXY9;Q9R1E6;Q9R1E6-3;Q9R1E6-2	G3UXY9;Q9R1E6;Q9R1E6-3;Q9R1E6-2	12;12;12;12	12;12;12;12	12;12;12;12	Ectonucleotide pyrophosphatase/phosphodiesterase family member 2	Enpp2	;;;	4	12	12	12	3	1	0	1	2	0	1	11	3	2	3	1	3	1	0	1	2	0	1	11	3	2	3	1	3	1	0	1	2	0	1	11	3	2	3	1	15.1	15.1
G3UXZ5;P97371;G3UXY0;G3X9K9;G3UWN9;G3UXR1	G3UXZ5;P97371;G3UXY0;G3X9K9;G3UWN9	17;17;15;14;11;2	17;17;15;14;11;2	16;16;14;13;11;1	Proteasome activator complex subunit 1	Psme1	;;;;	6	17	17	16	10	13	11	11	11	14	14	8	7	15	15	13	10	13	11	11	11	14	14	8	7	15	15	13	9	12	10	10	10	13	13	7	6	14	14	12	68.1	68.1
G3UY42;Q8CCS6-2;Q8CCS6;D3YUB9;D3Z5F7;G3UX74	G3UY42;Q8CCS6-2;Q8CCS6;D3YUB9;D3Z5F7	5;5;5;4;4;1	5;5;5;4;4;1	1;1;1;0;0;1	Polyadenylate-binding protein 2	Pabpn1;Gm20521	;;;;	6	5	5	1	3	3	3	2	2	2	3	2	1	5	5	2	3	3	3	2	2	2	3	2	1	5	5	2	1	1	0	1	0	0	0	0	0	1	1	1	16	16
G3UYD0;Q3UHU8;Q9ESZ8-5;Q9ESZ8-4;Q9ESZ8-3;Q9ESZ8-6;Q9ESZ8-2;Q9ESZ8;G3UYJ6;G3UWV2;G3UYD7;G3UZU4;G3UY14;G3UX27;Q99NI3	G3UYD0;Q3UHU8;Q9ESZ8-5;Q9ESZ8-4;Q9ESZ8-3;Q9ESZ8-6;Q9ESZ8-2;Q9ESZ8;G3UYJ6	16;16;16;16;16;16;16;16;8;4;3;3;1;1;1	16;16;16;16;16;16;16;16;8;4;3;3;1;1;1	16;16;16;16;16;16;16;16;8;4;3;3;1;1;1	General transcription factor II-I	Gtf2i	;;;;;;;;	15	16	16	16	1	4	1	2	2	10	11	3	3	13	10	5	1	4	1	2	2	10	11	3	3	13	10	5	1	4	1	2	2	10	11	3	3	13	10	5	26.8	26.8
G3UYE5;Q8VE62	G3UYE5;Q8VE62	8;8	1;1	1;1	Polyadenylate-binding protein-interacting protein 1	Paip1	;	2	8	1	1	2	6	7	4	2	6	5	2	3	6	5	7	0	0	0	0	0	0	0	0	0	0	0	1	0	0	0	0	0	0	0	0	0	0	0	1	19.3	3.7
Q8CFZ0;G3UYP0;P63280;G3UWL6;G3UWJ1	Q8CFZ0;G3UYP0;P63280	4;4;4;1;1	4;4;4;1;1	4;4;4;1;1	SUMO-conjugating enzyme UBC9	Ube2i	;;	5	4	4	4	3	3	3	2	3	3	3	3	2	4	3	3	3	3	3	2	3	3	3	3	2	4	3	3	3	3	3	2	3	3	3	3	2	4	3	3	32.7	32.7
G3UYQ3;Q9Z1X2-2;Q9Z1X2	G3UYQ3;Q9Z1X2-2;Q9Z1X2	1;1;1	1;1;1	1;1;1	Phosphatidylserine synthase 2	Ptdss2	;;	3	1	1	1	0	0	1	1	0	1	1	0	0	1	0	0	0	0	1	1	0	1	1	0	0	1	0	0	0	0	1	1	0	1	1	0	0	1	0	0	16.2	16.2
G3UYU0;F8WJD6;D3YTR3;E9PUA0;Q69Z36;Q3UE17-2;Q3UE17;Q05A36	G3UYU0	5;1;1;1;1;1;1;1	5;1;1;1;1;1;1;1	5;1;1;1;1;1;1;1		Mex3a		8	5	5	5	0	0	0	0	0	0	0	0	0	5	2	0	0	0	0	0	0	0	0	0	0	5	2	0	0	0	0	0	0	0	0	0	0	5	2	0	13.8	13.8
G3UYW1;Q6VNB8;G3UWK9;Q6VNB8-2	G3UYW1;Q6VNB8	3;3;1;1	3;3;1;1	3;3;1;1	WD repeat and FYVE domain-containing protein 3	Wdfy3	;	4	3	3	3	0	0	0	0	0	1	0	0	0	3	2	0	0	0	0	0	0	1	0	0	0	3	2	0	0	0	0	0	0	1	0	0	0	3	2	0	1.4	1.4
G3UYZ1;Q8R366;D3Z4Q8	G3UYZ1;Q8R366	7;7;3	7;7;3	7;7;3	Immunoglobulin superfamily member 8	Igsf8	;	3	7	7	7	2	0	0	0	1	1	0	7	5	2	1	2	2	0	0	0	1	1	0	7	5	2	1	2	2	0	0	0	1	1	0	7	5	2	1	2	15.3	15.3
G3UZ26;P50431;G3UYY1;G3UZZ9	G3UZ26;P50431;G3UYY1	8;8;7;2	7;7;6;2	7;7;6;2	Serine hydroxymethyltransferase;Serine hydroxymethyltransferase, cytosolic	Shmt1	;;	4	8	7	7	0	4	6	6	0	3	2	0	0	8	8	6	0	4	5	5	0	2	1	0	0	7	7	5	0	4	5	5	0	2	1	0	0	7	7	5	26.2	23
G3UZV8;G3UZ39;O70348	G3UZV8;G3UZ39;O70348	1;1;1	1;1;1	1;1;1	Decapping and exoribonuclease protein	Dxo	;;	3	1	1	1	0	1	1	1	0	1	0	0	0	1	0	1	0	1	1	1	0	1	0	0	0	1	0	1	0	1	1	1	0	1	0	0	0	1	0	1	26.2	26.2
G3UZG5;G3UZ63;G3X961;Q921I2	G3UZG5;G3UZ63;G3X961;Q921I2	2;2;2;2	2;2;2;2	2;2;2;2	Kelch domain-containing protein 4	Klhdc4	;;;	4	2	2	2	0	1	2	2	0	1	1	0	0	1	2	2	0	1	2	2	0	1	1	0	0	1	2	2	0	1	2	2	0	1	1	0	0	1	2	2	4.7	4.7
G3UZI2;Q7TMK9-2;G3V018;Q7TMK9;G3UZ48;G3UXJ6;G3UWM1;G3XA76;G3UXU5;G3UY67;G3UYK7	G3UZI2;Q7TMK9-2;G3V018;Q7TMK9;G3UZ48;G3UXJ6	33;33;32;32;26;25;15;6;4;1;1	33;33;32;32;26;25;15;6;4;1;1	27;27;26;26;21;21;11;6;2;1;1	Heterogeneous nuclear ribonucleoprotein Q	Syncrip	;;;;;	11	33	33	27	7	27	23	30	12	26	26	11	8	29	30	26	7	27	23	30	12	26	26	11	8	29	30	26	7	23	19	24	8	20	21	9	7	25	25	23	52.9	52.9
G3UZK6;O70218	G3UZK6;O70218	1;1	1;1	1;1	Homeobox protein HMX1	Hmx1	;	2	1	1	1	0	0	1	1	0	0	1	0	0	1	1	0	0	0	1	1	0	0	1	0	0	1	1	0	0	0	1	1	0	0	1	0	0	1	1	0	9.9	9.9
G3UZM4;Q8BLQ9-3;Q8BLQ9-2;Q8BLQ9;D3Z0N3	G3UZM4;Q8BLQ9-3;Q8BLQ9-2;Q8BLQ9	8;8;8;8;2	8;8;8;8;2	8;8;8;8;2	Cell adhesion molecule 2	Cadm2	;;;	5	8	8	8	1	4	8	7	3	5	4	3	2	4	7	3	1	4	8	7	3	5	4	3	2	4	7	3	1	4	8	7	3	5	4	3	2	4	7	3	20.2	20.2
G3UZY2;P97493	G3UZY2;P97493	4;4	4;4	4;4	Thioredoxin, mitochondrial	Txn2	;	2	4	4	4	0	2	2	2	0	4	4	1	2	4	4	2	0	2	2	2	0	4	4	1	2	4	4	2	0	2	2	2	0	4	4	1	2	4	4	2	36.9	36.9
G3X8P6;Q99MD6;D3Z0H7	G3X8P6;Q99MD6	9;9;3	9;9;3	9;9;3	Thioredoxin reductase 3	Txnrd3	;	3	9	9	9	0	4	7	7	0	3	3	0	0	5	8	4	0	4	7	7	0	3	3	0	0	5	8	4	0	4	7	7	0	3	3	0	0	5	8	4	21.6	21.6
G3X8P9;O54754	G3X8P9;O54754	8;8	8;8	8;8	Aldehyde oxidase 1	Aox1	;	2	8	8	8	0	7	0	0	0	4	2	0	0	8	5	7	0	7	0	0	0	4	2	0	0	8	5	7	0	7	0	0	0	4	2	0	0	8	5	7	10.1	10.1
G3X8Q1	G3X8Q1	1	1	1		Cabin1		1	1	1	1	1	0	0	0	1	0	0	1	0	0	0	0	1	0	0	0	1	0	0	1	0	0	0	0	1	0	0	0	1	0	0	1	0	0	0	0	1.2	1.2
G3X9T8;G3X8Q5;G3UXG1;G3UWP5	G3X9T8;G3X8Q5	40;40;6;3	1;1;0;0	1;1;0;0		Cp	;	4	40	1	1	33	2	1	3	26	26	17	14	9	12	10	2	1	0	1	0	0	1	1	1	1	1	1	0	1	0	1	0	0	1	1	1	1	1	1	0	43.6	1
G3X8R0	G3X8R0	13	13	5	Receptor expression-enhancing protein	Reep5		1	13	13	5	4	7	7	7	4	11	10	2	3	9	7	6	4	7	7	7	4	11	10	2	3	9	7	6	4	4	4	4	4	5	5	1	2	3	2	3	32.8	32.8
G3X8R5;Q3UA37	G3X8R5;Q3UA37	1;1	1;1	1;1	Glutamine-rich protein 1	Qrich1	;	2	1	1	1	0	0	1	0	0	1	0	0	0	1	1	0	0	0	1	0	0	1	0	0	0	1	1	0	0	0	1	0	0	1	0	0	0	1	1	0	1.4	1.4
G3X8S8;E0CY96;Q8R3W5	G3X8S8;E0CY96;Q8R3W5	2;1;1	2;1;1	2;1;1	tRNA-splicing endonuclease subunit Sen15	Tsen15	;;	3	2	2	2	0	0	0	0	0	1	1	0	0	2	2	0	0	0	0	0	0	1	1	0	0	2	2	0	0	0	0	0	0	1	1	0	0	2	2	0	20.2	20.2
H3BIW0;G3X8T2;Q0P678;Q0P678-2;H3BKL4;H3BJN4;H3BJJ9	H3BIW0;G3X8T2;Q0P678;Q0P678-2	7;7;7;6;3;1;1	7;7;7;6;3;1;1	7;7;7;6;3;1;1	Zinc finger CCCH domain-containing protein 18	Zc3h18	;;;	7	7	7	7	0	6	4	4	0	2	1	2	1	2	3	7	0	6	4	4	0	2	1	2	1	2	3	7	0	6	4	4	0	2	1	2	1	2	3	7	16.1	16.1
G3X8T3;P16675;A2A5J9;A2A5J8	G3X8T3;P16675	8;8;2;1	8;8;2;1	8;8;2;1	Carboxypeptidase;Lysosomal protective protein;Lysosomal protective protein 32 kDa chain;Lysosomal protective protein 20 kDa chain	Ctsa	;	4	8	8	8	6	3	1	1	5	4	4	5	4	6	4	3	6	3	1	1	5	4	4	5	4	6	4	3	6	3	1	1	5	4	4	5	4	6	4	3	18.7	18.7
G3X8T9;Q91WP6;F2Z405;Q03734;Q5I2A0;E9Q499;P29621;P07759;D3Z451;Q6P4P1	G3X8T9;Q91WP6	18;17;3;3;3;2;2;2;1;1	18;17;3;3;3;2;2;2;1;1	17;16;2;2;2;1;1;1;1;1	Serine protease inhibitor A3N	Serpina3n	;	10	18	18	17	17	0	1	0	15	1	2	8	0	2	1	0	17	0	1	0	15	1	2	8	0	2	1	0	16	0	1	0	15	1	2	8	0	2	1	0	45.5	45.5
G3X8U3	G3X8U3	4	4	4		2210016F16Rik		1	4	4	4	0	2	0	0	0	0	0	0	1	1	1	2	0	2	0	0	0	0	0	0	1	1	1	2	0	2	0	0	0	0	0	0	1	1	1	2	16	16
G3X8V6;O70458-2;O70458	G3X8V6;O70458-2;O70458	2;2;2	2;2;2	2;2;2	Oncostatin-M-specific receptor subunit beta	Osmr	;;	3	2	2	2	0	0	0	0	0	2	2	0	0	1	2	0	0	0	0	0	0	2	2	0	0	1	2	0	0	0	0	0	0	2	2	0	0	1	2	0	2.8	2.8
G3X8W7;Q8BGZ4;Q8BGZ4-2	G3X8W7;Q8BGZ4;Q8BGZ4-2	11;11;8	11;11;8	11;11;8	Cell division cycle protein 23 homolog	Cdc23	;;	3	11	11	11	0	3	5	8	0	7	6	0	0	9	7	3	0	3	5	8	0	7	6	0	0	9	7	3	0	3	5	8	0	7	6	0	0	9	7	3	23.5	23.5
G3X8X0	G3X8X0	2	1	1		Dhx16		1	2	1	1	0	1	1	1	0	2	2	1	0	2	2	1	0	0	0	0	0	1	1	0	0	1	1	0	0	0	0	0	0	1	1	0	0	1	1	0	1.9	1.1
G3X8X7;Q920Q4-2;Q920Q4	G3X8X7;Q920Q4-2;Q920Q4	6;6;6	6;6;6	6;6;6	Vacuolar protein sorting-associated protein 16 homolog	Vps16	;;	3	6	6	6	0	1	3	3	0	4	4	0	1	6	5	2	0	1	3	3	0	4	4	0	1	6	5	2	0	1	3	3	0	4	4	0	1	6	5	2	8.3	8.3
G3X8Y3;Q80UM3;Q9DBB4;E9PZ53	G3X8Y3;Q80UM3	27;27;4;3	27;27;4;3	27;27;4;3	N-alpha-acetyltransferase 15, NatA auxiliary subunit	Naa15	;	4	27	27	27	0	9	14	15	0	18	21	0	2	25	22	12	0	9	14	15	0	18	21	0	2	25	22	12	0	9	14	15	0	18	21	0	2	25	22	12	34.9	34.9
G3X915;Q9D7V2	G3X915;Q9D7V2	1;1	1;1	1;1	LysM and putative peptidoglycan-binding domain-containing protein 2	Lysmd2	;	2	1	1	1	0	0	0	0	0	1	0	0	0	1	1	0	0	0	0	0	0	1	0	0	0	1	1	0	0	0	0	0	0	1	0	0	0	1	1	0	5.1	5.1
G3X920;Q9DBR3-2;Q9DBR3;Q9DBR3-3	G3X920;Q9DBR3-2;Q9DBR3	4;3;3;1	4;3;3;1	4;3;3;1	Armadillo repeat-containing protein 8	Armc8	;;	4	4	4	4	0	2	3	3	0	2	2	0	0	2	2	2	0	2	3	3	0	2	2	0	0	2	2	2	0	2	3	3	0	2	2	0	0	2	2	2	6.4	6.4
G3X922	G3X922	36	36	36		Dnajc13		1	36	36	36	0	13	29	26	0	21	22	0	1	31	33	12	0	13	29	26	0	21	22	0	1	31	33	12	0	13	29	26	0	21	22	0	1	31	33	12	21.2	21.2
G3X926;Q9JJ80	G3X926;Q9JJ80	5;5	5;5	5;5	Ribosome production factor 2 homolog	Rpf2	;	2	5	5	5	0	2	1	1	0	2	2	0	0	2	1	3	0	2	1	1	0	2	2	0	0	2	1	3	0	2	1	1	0	2	2	0	0	2	1	3	24.2	24.2
G3X928;Q6NZC7;Q80Y98-3	G3X928;Q6NZC7	15;13;1	15;13;1	14;12;0	SEC23-interacting protein	Sec23ip	;	3	15	15	14	0	4	7	6	0	10	11	1	0	10	9	6	0	4	7	6	0	10	11	1	0	10	9	6	0	4	7	6	0	10	10	1	0	10	9	6	16.2	16.2
G3X940;Q8BZ21	G3X940;Q8BZ21	1;1	1;1	1;1	Histone acetyltransferase;Histone acetyltransferase KAT6A	Kat6a	;	2	1	1	1	0	1	0	0	0	1	1	0	0	0	1	0	0	1	0	0	0	1	1	0	0	0	1	0	0	1	0	0	0	1	1	0	0	0	1	0	0.7	0.7
G3X956;Q920B9	G3X956;Q920B9	32;32	32;32	32;32	FACT complex subunit SPT16	Supt16;Supt16h	;	2	32	32	32	2	21	25	27	3	25	23	8	3	27	30	21	2	21	25	27	3	25	23	8	3	27	30	21	2	21	25	27	3	25	23	8	3	27	30	21	36.2	36.2
G3X972	G3X972	23	23	23		Sec24c		1	23	23	23	2	22	16	14	4	15	16	12	11	18	17	20	2	22	16	14	4	15	16	12	11	18	17	20	2	22	16	14	4	15	16	12	11	18	17	20	29.6	29.6
G3X997;Q8BL86	G3X997;Q8BL86	5;4	5;4	5;4	Metallo-beta-lactamase domain-containing protein 2	Mblac2	;	2	5	5	5	0	0	4	4	0	0	2	0	1	5	5	0	0	0	4	4	0	0	2	0	1	5	5	0	0	0	4	4	0	0	2	0	1	5	5	0	21.1	21.1
G3X9A7;Q8BLJ3	G3X9A7;Q8BLJ3	3;3	3;3	3;3	PI-PLC X domain-containing protein 3	Plcxd3	;	2	3	3	3	0	2	3	2	0	0	0	0	0	3	2	3	0	2	3	2	0	0	0	0	0	3	2	3	0	2	3	2	0	0	0	0	0	3	2	3	17.4	17.4
G3X9B1	G3X9B1	1	1	1		Heatr1		1	1	1	1	0	0	0	0	0	0	0	0	0	1	1	0	0	0	0	0	0	0	0	0	0	1	1	0	0	0	0	0	0	0	0	0	0	1	1	0	1.3	1.3
G3X9D3;Q8CAE9-3;Q8CAE9	G3X9D3;Q8CAE9-3;Q8CAE9	3;3;3	1;1;1	1;1;1	Podocalyxin-like protein 2	Podxl2	;;	3	3	1	1	1	2	1	1	1	0	0	1	1	2	0	2	0	0	0	0	0	0	0	0	0	1	0	0	0	0	0	0	0	0	0	0	0	1	0	0	8.9	1.7
G3X9D9;P48997	G3X9D9;P48997	1;1	1;1	1;1	Involucrin	Ivl	;	2	1	1	1	0	0	0	0	0	1	1	0	0	0	0	0	0	0	0	0	0	1	1	0	0	0	0	0	0	0	0	0	0	1	1	0	0	0	0	0	3.2	3.2
G3X9F4;Q8VD26-2;Q8VD26;Q8VD26-3	G3X9F4;Q8VD26-2;Q8VD26;Q8VD26-3	2;2;2;1	2;2;2;1	2;2;2;1	Transmembrane protein 143	Tmem143	;;;	4	2	2	2	0	0	0	1	0	2	1	0	0	2	0	0	0	0	0	1	0	2	1	0	0	2	0	0	0	0	0	1	0	2	1	0	0	2	0	0	8.7	8.7
Q3TCR7;G3X9G4;Q3T9X3;F8WIV5;P39054-2;P39054;G3UZZ3;G3UXX2;G3UY64	Q3TCR7;G3X9G4;Q3T9X3;F8WIV5;P39054-2;P39054;G3UZZ3	34;34;32;32;32;32;28;7;3	34;34;32;32;32;32;28;7;3	17;17;17;17;17;17;15;2;2	Dynamin-2	Dnm2	;;;;;;	9	34	34	17	1	17	13	15	1	18	20	2	4	28	26	19	1	17	13	15	1	18	20	2	4	28	26	19	0	7	6	6	0	8	7	0	0	14	13	7	35.8	35.8
G3X9I1;G5E911;Q91VU0;E9Q0W5;E9Q6F0;E9Q8C5	G3X9I1;G5E911;Q91VU0;E9Q0W5	10;10;10;8;4;3	10;10;10;8;4;3	10;10;10;8;4;3	Protein FAM3C	Fam3c	;;;	6	10	10	10	7	3	7	4	8	6	4	8	7	8	7	1	7	3	7	4	8	6	4	8	7	8	7	1	7	3	7	4	8	6	4	8	7	8	7	1	54.3	54.3
Q68FL0;G5E8Y0;G3X9J1;P70414	Q68FL0;G5E8Y0;G3X9J1;P70414	3;3;3;2	3;3;3;2	3;3;3;2	Sodium/calcium exchanger 1	Slc8a1	;;;	4	3	3	3	0	0	3	2	0	1	0	0	1	2	0	0	0	0	3	2	0	1	0	0	1	2	0	0	0	0	3	2	0	1	0	0	1	2	0	0	5.3	5.3
G3X9J4;Q148V7;E9QM90;Q148V7-2;Q148V7-3	G3X9J4;Q148V7;E9QM90;Q148V7-2;Q148V7-3	9;9;8;8;6	9;9;8;8;6	9;9;8;8;6	LisH domain and HEAT repeat-containing protein KIAA1468	2310035C23Rik;Kiaa1468	;;;;	5	9	9	9	0	7	6	5	0	1	0	0	1	6	4	6	0	7	6	5	0	1	0	0	1	6	4	6	0	7	6	5	0	1	0	0	1	6	4	6	9.8	9.8
Q8CDK8;Q8R056;G3X9J8;G5E8G5;O54990-4;O54990-5;O54990-6;O54990-3;O54990-2;O54990	Q8CDK8;Q8R056;G3X9J8;G5E8G5;O54990-4;O54990-5;O54990-6;O54990-3;O54990-2;O54990	2;2;2;2;2;2;2;2;2;2	2;2;2;2;2;2;2;2;2;2	2;2;2;2;2;2;2;2;2;2	Prominin-1	Prom1	;;;;;;;;;	10	2	2	2	0	2	1	1	0	1	0	1	1	2	1	0	0	2	1	1	0	1	0	1	1	2	1	0	0	2	1	1	0	1	0	1	1	2	1	0	2.8	2.8
G3X9K3;D3YYK9;F6YCJ0	G3X9K3;D3YYK9	5;4;2	5;4;2	3;2;0	Brefeldin A-inhibited guanine nucleotide-exchange protein 1	Arfgef1	;	3	5	5	3	0	0	2	1	0	3	1	0	1	4	3	1	0	0	2	1	0	3	1	0	1	4	3	1	0	0	0	0	0	1	1	0	1	2	1	0	3.5	3.5
G3X9K4;Q8R3Q2	G3X9K4;Q8R3Q2	1;1	1;1	1;1	Serine/threonine-protein phosphatase 6 regulatory subunit 2	Ppp6r2	;	2	1	1	1	0	0	0	0	0	0	0	0	0	1	1	0	0	0	0	0	0	0	0	0	0	1	1	0	0	0	0	0	0	0	0	0	0	1	1	0	2.5	2.5
G3X9K8;Q8QZZ7;D3Z5E8;D3YXX8	G3X9K8;Q8QZZ7;D3Z5E8;D3YXX8	4;4;3;2	4;4;3;2	4;4;3;2	EKC/KEOPS complex subunit Tprkb	Tprkb	;;;	4	4	4	4	0	0	0	0	0	1	1	0	0	3	4	0	0	0	0	0	0	1	1	0	0	3	4	0	0	0	0	0	0	1	1	0	0	3	4	0	52.5	52.5
G3X9L6;Q9DCX2;B1ASE2;D3Z1B2	G3X9L6;Q9DCX2;B1ASE2	17;17;14;4	17;17;14;4	17;17;14;4	ATP synthase subunit d, mitochondrial	Gm10250;Atp5h	;;	4	17	17	17	2	2	13	11	1	15	13	3	3	14	14	1	2	2	13	11	1	15	13	3	3	14	14	1	2	2	13	11	1	15	13	3	3	14	14	1	83.1	83.1
G3X9M0;Q9ER88;Q9ER88-2;G3UWJ4;G3UZC0;G3UWZ6;G3UWR5;G3UWM7;G3UYM6;G3UYP3	G3X9M0;Q9ER88;Q9ER88-2;G3UWJ4;G3UZC0;G3UWZ6	11;11;10;6;6;6;5;4;3;1	11;11;10;6;6;6;5;4;3;1	11;11;10;6;6;6;5;4;3;1	28S ribosomal protein S29, mitochondrial	Dap3	;;;;;	10	11	11	11	0	0	8	6	1	8	4	1	1	9	9	0	0	0	8	6	1	8	4	1	1	9	9	0	0	0	8	6	1	8	4	1	1	9	9	0	32.1	32.1
G3X9N3	G3X9N3	3	3	3		Pnmal2		1	3	3	3	1	1	0	0	1	1	0	2	2	2	1	1	1	1	0	0	1	1	0	2	2	2	1	1	1	1	0	0	1	1	0	2	2	2	1	1	6.4	6.4
G3X9Q0;Q9JKP5	G3X9Q0;Q9JKP5	2;2	2;2	1;1	Muscleblind-like protein 1	Mbnl1	;	2	2	2	1	1	1	1	1	1	2	2	1	1	2	2	1	1	1	1	1	1	2	2	1	1	2	2	1	1	1	1	1	1	1	1	1	1	1	1	1	5.8	5.8
G3X9Q2;Q61016	G3X9Q2;Q61016	2;2	2;2	2;2	Guanine nucleotide-binding protein subunit gamma;Guanine nucleotide-binding protein G(I)/G(S)/G(O) subunit gamma-7	Gng7	;	2	2	2	2	0	0	2	2	0	1	2	0	0	2	2	0	0	0	2	2	0	1	2	0	0	2	2	0	0	0	2	2	0	1	2	0	0	2	2	0	26.1	26.1
G3X9U8;P97438;Q4VQI2	G3X9U8;P97438;Q4VQI2	1;1;1	1;1;1	1;1;1	Potassium channel subfamily K member 2	Kcnk2	;;	3	1	1	1	0	0	0	0	0	0	0	0	1	0	0	1	0	0	0	0	0	0	0	0	1	0	0	1	0	0	0	0	0	0	0	0	1	0	0	1	4.1	4.1
G3X9V0;P97372;E0CZ90	G3X9V0;P97372	14;14;6	13;13;6	13;13;6	Proteasome activator complex subunit 2	Psme2	;	3	14	13	13	9	10	8	7	10	12	11	10	10	12	10	9	8	9	7	6	9	11	10	9	9	11	9	8	8	9	7	6	9	11	10	9	9	11	9	8	61	56.3
G3X9V4;Q01097	G3X9V4;Q01097	1;1	1;1	1;1	Glutamate receptor ionotropic, NMDA 2B	Grin2b	;	2	1	1	1	0	1	1	1	0	0	1	0	0	1	1	0	0	1	1	1	0	0	1	0	0	1	1	0	0	1	1	1	0	0	1	0	0	1	1	0	0.7	0.7
G5E8G0;G3X9W0;F6ZV59;Q60668-4;Q60668-2;E9Q5B6;F6SHF3;F7A465;Q9D3U4	G5E8G0;G3X9W0;F6ZV59;Q60668-4;Q60668-2;E9Q5B6;F6SHF3	22;22;21;21;21;12;12;2;1	1;1;0;0;0;0;0;0;0	1;1;0;0;0;0;0;0;0	Heterogeneous nuclear ribonucleoprotein D0	Hnrnpd	;;;;;;	9	22	1	1	13	18	16	17	16	20	18	13	12	21	19	19	1	1	1	1	1	1	1	1	1	1	1	1	1	1	1	1	1	1	1	1	1	1	1	1	48.4	4.2
G3X9W4;P49117	G3X9W4;P49117	1;1	1;1	1;1	Nuclear receptor subfamily 2 group C member 2	Nr2c2	;	2	1	1	1	1	0	0	0	0	1	0	0	0	1	0	0	1	0	0	0	0	1	0	0	0	1	0	0	1	0	0	0	0	1	0	0	0	1	0	0	1.9	1.9
G3X9Y5;E9Q735;E9Q442	G3X9Y5;E9Q735	11;9;4	11;9;4	11;9;4	Ubiquitin conjugation factor E4 A	Ube4a	;	3	11	11	11	0	8	1	2	0	4	4	0	0	5	4	6	0	8	1	2	0	4	4	0	0	5	4	6	0	8	1	2	0	4	4	0	0	5	4	6	14	14
G3X9Z4;F6UFZ5	G3X9Z4;F6UFZ5	2;1	2;1	2;1		Pcf11	;	2	2	2	2	0	1	1	1	0	1	0	0	0	1	1	2	0	1	1	1	0	1	0	0	0	1	1	2	0	1	1	1	0	1	0	0	0	1	1	2	1.8	1.8
G3XA09;O88879-2;O88879	G3XA09;O88879-2;O88879	3;3;3	3;3;3	2;2;2	Apoptotic protease-activating factor 1	Apaf1	;;	3	3	3	2	0	0	0	0	0	2	2	0	0	3	3	1	0	0	0	0	0	2	2	0	0	3	3	1	0	0	0	0	0	1	1	0	0	2	2	1	3.4	3.4
G3XA10;Q8VEK3	G3XA10;Q8VEK3	42;42	42;42	42;42	Heterogeneous nuclear ribonucleoprotein U	Gm28062;Hnrnpu	;	2	42	42	42	13	19	30	30	12	26	26	9	11	35	29	16	13	19	30	30	12	26	26	9	11	35	29	16	13	19	30	30	12	26	26	9	11	35	29	16	49.8	49.8
G3XA18;Q9D7V9;H3BL13	G3XA18;Q9D7V9;H3BL13	7;7;5	7;7;5	7;7;5	N-acylethanolamine-hydrolyzing acid amidase;N-acylethanolamine-hydrolyzing acid amidase subunit alpha;N-acylethanolamine-hydrolyzing acid amidase subunit beta	Naaa	;;	3	7	7	7	3	2	1	0	3	4	3	1	1	7	4	3	3	2	1	0	3	4	3	1	1	7	4	3	3	2	1	0	3	4	3	1	1	7	4	3	20.6	20.6
G3XA41;Q9CQV6;J3QN16	G3XA41;Q9CQV6;J3QN16	6;6;4	6;6;4	5;5;3	Microtubule-associated proteins 1A/1B light chain 3B	Map1lc3b;Gm5612	;;	3	6	6	5	6	4	4	3	6	6	6	2	2	3	3	4	6	4	4	3	6	6	6	2	2	3	3	4	5	3	3	3	5	5	5	2	2	3	3	3	39.2	39.2
G3XA53;Q63912	G3XA53;Q63912	1;1	1;1	1;1	Oligodendrocyte-myelin glycoprotein	Omg	;	2	1	1	1	0	1	0	0	0	0	0	1	0	1	1	1	0	1	0	0	0	0	0	1	0	1	1	1	0	1	0	0	0	0	0	1	0	1	1	1	4.1	4.1
G3XA66;G3UYJ5;G3XA75;D3YVW0	G3XA66;G3UYJ5;G3XA75;D3YVW0	4;3;3;3	1;0;0;0	1;0;0;0		Mtx1	;;;	4	4	1	1	0	0	4	3	0	4	3	0	0	4	4	0	0	0	1	1	0	1	1	0	0	1	1	0	0	0	1	1	0	1	1	0	0	1	1	0	17.1	4
Q60676;G5E819;F7BX26	Q60676;G5E819;F7BX26	17;17;16	17;17;16	17;17;16	Serine/threonine-protein phosphatase 5;Serine/threonine-protein phosphatase	Ppp5c	;;	3	17	17	17	3	10	12	10	2	14	12	1	2	15	15	12	3	10	12	10	2	14	12	1	2	15	15	12	3	10	12	10	2	14	12	1	2	15	15	12	37.3	37.3
G5E829;Q8C048;A2ALL9;Q0VF55	G5E829	27;9;9;9	27;9;9;9	14;0;0;0	Plasma membrane calcium-transporting ATPase 1	Atp2b1		4	27	27	14	1	4	15	17	1	16	12	1	7	24	17	1	1	4	15	17	1	16	12	1	7	24	17	1	1	1	7	8	1	6	4	1	3	12	9	1	27.2	27.2
G5E833;Q9ER64	G5E833;Q9ER64	3;3	3;3	3;3	Oxysterol-binding protein;Oxysterol-binding protein-related protein 5	Osbpl5	;	2	3	3	3	0	1	1	1	0	2	3	0	0	3	1	1	0	1	1	1	0	2	3	0	0	3	1	1	0	1	1	1	0	2	3	0	0	3	1	1	4.6	4.6
G5E843;O89026	G5E843;O89026	24;24	22;22	22;22	Roundabout homolog 1	Robo1	;	2	24	22	22	1	23	3	2	2	2	1	15	15	5	3	21	0	21	2	1	1	2	1	13	14	4	2	20	0	21	2	1	1	2	1	13	14	4	2	20	17.2	15.9
G5E850;P56395;E0CY88	G5E850;P56395	9;9;3	9;9;3	9;9;3	Cytochrome b5	Cyb5a	;	3	9	9	9	0	5	4	1	0	7	7	2	3	7	6	4	0	5	4	1	0	7	7	2	3	7	6	4	0	5	4	1	0	7	7	2	3	7	6	4	68.4	68.4
G5E866;Q99NB9	G5E866;Q99NB9	43;43	43;43	43;43	Splicing factor 3B subunit 1	Sf3b1	;	2	43	43	43	4	37	28	31	8	19	19	17	17	35	27	36	4	37	28	31	8	19	19	17	17	35	27	36	4	37	28	31	8	19	19	17	17	35	27	36	42.6	42.6
G5E870	G5E870	12	12	12	E3 ubiquitin-protein ligase TRIP12	Trip12		1	12	12	12	0	0	1	0	0	9	6	0	0	10	6	0	0	0	1	0	0	9	6	0	0	10	6	0	0	0	1	0	0	9	6	0	0	10	6	0	8.1	8.1
G5E884;O88643	G5E884;O88643	15;13	11;9	8;6	Non-specific serine/threonine protein kinase;Serine/threonine-protein kinase PAK 1	Pak1	;	2	15	11	8	1	12	6	5	3	4	4	0	2	7	5	11	1	9	4	4	3	3	3	0	2	5	4	9	0	6	2	1	1	1	1	0	1	2	2	6	36	25
G5E895;D3Z494;P45377	G5E895;D3Z494	10;8;3	10;8;3	9;7;2		Akr1b10	;	3	10	10	9	2	3	4	3	3	10	8	1	2	8	8	3	2	3	4	3	3	10	8	1	2	8	8	3	1	2	3	2	2	9	7	1	2	7	7	3	49.7	49.7
G5E896;Q3UJB9-2;Q3UJB9;D6RE33;F6V5I7;F6ZJ27	G5E896;Q3UJB9-2;Q3UJB9;D6RE33	15;15;15;14;3;3	15;15;15;14;3;3	14;14;14;13;2;2	Enhancer of mRNA-decapping protein 4	Edc4	;;;	6	15	15	14	0	6	4	7	0	9	6	0	1	13	11	6	0	6	4	7	0	9	6	0	1	13	11	6	0	6	4	7	0	9	6	0	1	13	11	6	16.9	16.9
G5E897	G5E897	4	4	4		Kdelc2		1	4	4	4	0	1	0	0	0	2	0	0	0	1	0	0	0	1	0	0	0	2	0	0	0	1	0	0	0	1	0	0	0	2	0	0	0	1	0	0	9.1	9.1
G5E8A0;Q8CI95;Q8R2T7	G5E8A0;Q8CI95	5;5;2	5;5;2	5;5;2	Oxysterol-binding protein;Oxysterol-binding protein-related protein 11	Osbpl11	;	3	5	5	5	0	2	0	0	0	2	2	0	0	4	3	2	0	2	0	0	0	2	2	0	0	4	3	2	0	2	0	0	0	2	2	0	0	4	3	2	13.6	13.6
G5E8A7;Q80XS6	G5E8A7	3;1	3;1	3;1		Samd4b		2	3	3	3	0	2	1	0	0	1	0	0	0	3	2	2	0	2	1	0	0	1	0	0	0	3	2	2	0	2	1	0	0	1	0	0	0	3	2	2	5.8	5.8
G5E8B1;Q64512	G5E8B1;Q64512	4;3	4;3	4;3	Tyrosine-protein phosphatase non-receptor type 13	Ptpn13	;	2	4	4	4	0	1	0	0	0	3	3	0	0	2	2	0	0	1	0	0	0	3	3	0	0	2	2	0	0	1	0	0	0	3	3	0	0	2	2	0	2.4	2.4
G5E8C4;Q8BRH0;Q8BRH0-2;D3Z2Z3	G5E8C4;Q8BRH0;Q8BRH0-2	4;4;2;1	4;4;2;1	4;4;2;1	Transmembrane and TPR repeat-containing protein 3	Tmtc3	;;	4	4	4	4	0	0	1	1	0	2	2	0	0	4	1	0	0	0	1	1	0	2	2	0	0	4	1	0	0	0	1	1	0	2	2	0	0	4	1	0	5.2	5.2
G5E8E3;Q8R3Y5-3;Q8R3Y5-2;Q8R3Y5	G5E8E3;Q8R3Y5-3;Q8R3Y5-2;Q8R3Y5	1;1;1;1	1;1;1;1	1;1;1;1	Uncharacterized protein C19orf47 homolog	2310022A10Rik	;;;	4	1	1	1	0	0	0	0	0	0	0	0	0	1	0	0	0	0	0	0	0	0	0	0	0	1	0	0	0	0	0	0	0	0	0	0	0	1	0	0	4.1	4.1
Q6PE70;G5E8F8;O70309;O70309-2	Q6PE70;G5E8F8;O70309;O70309-2	7;7;7;7	7;7;7;7	7;7;7;7	Integrin beta;Integrin beta-5	Itgb5	;;;	4	7	7	7	0	0	1	0	0	6	3	0	0	6	4	0	0	0	1	0	0	6	3	0	0	6	4	0	0	0	1	0	0	6	3	0	0	6	4	0	13.5	13.5
G5E8G3	G5E8G3	10	1	1		Opcml		1	10	1	1	1	1	10	8	1	7	6	1	0	7	9	2	0	0	1	1	0	1	1	0	0	1	1	0	0	0	1	1	0	1	1	0	0	1	1	0	27.5	5.5
G5E8I8;Q8CGZ0	G5E8I8;Q8CGZ0	7;7	7;7	7;7	Calcium homeostasis endoplasmic reticulum protein	Cherp	;	2	7	7	7	0	1	5	3	0	3	3	0	0	5	5	1	0	1	5	3	0	3	3	0	0	5	5	1	0	1	5	3	0	3	3	0	0	5	5	1	8.8	8.8
G5E8J3;Q8K1X1	G5E8J3;Q8K1X1	7;7	7;7	7;7	WD repeat-containing protein 11	Wdr11	;	2	7	7	7	0	4	1	0	0	1	2	2	1	7	5	2	0	4	1	0	0	1	2	2	1	7	5	2	0	4	1	0	0	1	2	2	1	7	5	2	9.4	9.4
G5E8J9;Q8CFE4;Q80UY7;Q8CFE4-2	G5E8J9;Q8CFE4;Q80UY7	5;5;3;1	5;5;3;1	5;5;3;1	SCY1-like protein 2	Scyl2	;;	4	5	5	5	0	2	2	1	0	2	1	0	0	4	2	2	0	2	2	1	0	2	1	0	0	4	2	2	0	2	2	1	0	2	1	0	0	4	2	2	8.6	8.6
G5E8K2;G5E8K3;G5E8K5-2;G5E8K5-3;G5E8K5	G5E8K2;G5E8K3;G5E8K5-2;G5E8K5-3;G5E8K5	13;13;13;13;13	3;3;3;3;3	3;3;3;3;3	Ankyrin-3	Ank3	;;;;	5	13	3	3	0	9	7	7	0	10	9	2	2	12	9	8	0	0	2	1	0	1	0	0	0	3	1	0	0	0	2	1	0	1	0	0	0	3	1	0	6.3	2
G5E8Q0;P97412	G5E8Q0;P97412	2;2	2;2	2;2	Lysosomal-trafficking regulator	Lyst	;	2	2	2	2	1	0	0	0	0	0	1	0	0	1	1	0	1	0	0	0	0	0	1	0	0	1	1	0	1	0	0	0	0	0	1	0	0	1	1	0	1	1
G5E8Q5;G5E8Q6;Q8BZJ7-4;Q8BZJ7-2;Q8BZJ7	G5E8Q5;G5E8Q6;Q8BZJ7-4;Q8BZJ7-2;Q8BZJ7	5;5;5;5;5	3;3;3;3;3	3;3;3;3;3	DCN1-like protein;DCN1-like protein 2	Dcun1d2	;;;;	5	5	3	3	1	2	3	2	1	3	3	1	1	5	4	2	0	1	1	0	0	1	2	0	0	3	2	1	0	1	1	0	0	1	2	0	0	3	2	1	28.4	19.3
G5E8R1;G5E8R0;E9Q455	G5E8R1;G5E8R0;E9Q455	29;28;28	5;5;5	0;0;0		Tpm1	;;	3	29	5	0	19	25	18	17	20	26	20	15	15	24	24	21	4	5	4	2	3	4	2	2	4	4	4	3	0	0	0	0	0	0	0	0	0	0	0	0	75.4	14.5
G5E8R4;Q922D4-2;Q922D4;Q922D4-4;Q922D4-3	G5E8R4;Q922D4-2;Q922D4;Q922D4-4;Q922D4-3	15;15;15;13;13	15;15;15;13;13	15;15;15;13;13	Serine/threonine-protein phosphatase 6 regulatory subunit 3	Ppp6r3	;;;;	5	15	15	15	0	8	11	9	1	11	10	1	2	14	13	5	0	8	11	9	1	11	10	1	2	14	13	5	0	8	11	9	1	11	10	1	2	14	13	5	20.3	20.3
G5E8R8;Q6P5G6	G5E8R8;Q6P5G6	4;4	4;4	4;4	UBX domain-containing protein 7	Ubxn7	;	2	4	4	4	2	2	1	2	2	3	2	1	1	2	2	2	2	2	1	2	2	3	2	1	1	2	2	2	2	2	1	2	2	3	2	1	1	2	2	2	10.2	10.2
G5E8T0;P60904;A2AUE1	G5E8T0;P60904;A2AUE1	7;7;6	7;7;6	7;7;6	DnaJ homolog subfamily C member 5	Dnajc5	;;	3	7	7	7	0	0	5	6	0	6	3	0	0	7	6	0	0	0	5	6	0	6	3	0	0	7	6	0	0	0	5	6	0	6	3	0	0	7	6	0	49.7	49.7
G5E8T2;O88196-5;O88196-4;O88196-3;O88196-6;O88196-2;O88196;F6ZS17	G5E8T2;O88196-5;O88196-4;O88196-3;O88196-6;O88196-2;O88196	6;5;5;5;5;5;5;1	6;5;5;5;5;5;5;1	5;4;4;4;4;4;4;1	E3 ubiquitin-protein ligase TTC3	Ttc3	;;;;;;	8	6	6	5	0	2	4	2	0	1	0	1	1	4	1	4	0	2	4	2	0	1	0	1	1	4	1	4	0	2	4	2	0	1	0	1	1	3	1	4	3.5	3.5
G5E8T9;Q99KB8;E9PYA3;Q99KB8-2;E9Q2H8;D3YWI0;D3YUX8;D3YV58	G5E8T9;Q99KB8;E9PYA3;Q99KB8-2;E9Q2H8;D3YWI0	8;8;7;7;5;4;2;1	8;8;7;7;5;4;2;1	8;8;7;7;5;4;2;1	Hydroxyacylglutathione hydrolase, mitochondrial	Hagh	;;;;;	8	8	8	8	5	5	4	5	6	6	6	4	5	6	5	3	5	5	4	5	6	6	6	4	5	6	5	3	5	5	4	5	6	6	6	4	5	6	5	3	34	34
G5E8V8;Q9JJT9;F6RPD4	G5E8V8;Q9JJT9;F6RPD4	2;2;1	2;2;1	2;2;1	Phosphorylated adapter RNA export protein	Phax	;;	3	2	2	2	1	1	2	1	1	1	1	1	1	2	1	1	1	1	2	1	1	1	1	1	1	2	1	1	1	1	2	1	1	1	1	1	1	2	1	1	6.6	6.6
G5E8X1;Q9DCS2;E9Q7K5;E9Q5B2	G5E8X1;Q9DCS2;E9Q7K5	5;5;4;1	5;5;4;1	5;5;4;1	UPF0585 protein C16orf13 homolog	0610011F06Rik	;;	4	5	5	5	2	1	1	1	1	5	5	0	1	4	3	2	2	1	1	1	1	5	5	0	1	4	3	2	2	1	1	1	1	5	5	0	1	4	3	2	31.3	31.3
G5E8Y8;Q8BXJ8-2;Q8BXJ8	G5E8Y8;Q8BXJ8-2;Q8BXJ8	1;1;1	1;1;1	1;1;1	Zinc finger protein 385B	Zfp385b;Znf385b	;;	3	1	1	1	0	0	0	0	0	1	0	0	0	0	0	0	0	0	0	0	0	1	0	0	0	0	0	0	0	0	0	0	0	1	0	0	0	0	0	0	3.3	3.3
G5E902;Q8VEM8	G5E902;Q8VEM8	17;17	17;17	17;17	Phosphate carrier protein, mitochondrial	Slc25a3	;	2	17	17	17	2	2	13	15	2	15	14	4	3	13	10	2	2	2	13	15	2	15	14	4	3	13	10	2	2	2	13	15	2	15	14	4	3	13	10	2	39.9	39.9
G5E924;Q8R081;G3UY38;G3UY56;G3UYY3	G5E924;Q8R081;G3UY38	26;26;19;5;3	26;26;19;5;3	26;26;19;5;3	Heterogeneous nuclear ribonucleoprotein L	Hnrnpl	;;	5	26	26	26	8	17	18	20	9	23	22	6	6	25	23	14	8	17	18	20	9	23	22	6	6	25	23	14	8	17	18	20	9	23	22	6	6	25	23	14	55.6	55.6
G8JL83	G8JL83	3	1	1		Yrdc		1	3	1	1	0	1	0	1	2	1	1	2	2	1	1	2	0	0	0	0	1	0	0	0	0	0	0	0	0	0	0	0	1	0	0	0	0	0	0	0	26.7	14.3
H3BIV6;Q9QXA1-2;Q9QXA1-3	H3BIV6;Q9QXA1-2	3;3;1	2;2;0	2;2;0	Cysteine and histidine-rich protein 1	Cyhr1	;	3	3	2	2	0	2	2	1	0	2	2	0	0	2	1	2	0	1	1	1	0	2	2	0	0	2	1	1	0	1	1	1	0	2	2	0	0	2	1	1	9.2	5.3
Q05CS0;H3BIX0;H3BL37;O08784;H3BK88	Q05CS0;H3BIX0;H3BL37;O08784;H3BK88	4;4;4;4;2	4;4;4;4;2	4;4;4;4;2	Treacle protein	Tcof1	;;;;	5	4	4	4	1	1	2	2	1	0	0	2	1	2	1	2	1	1	2	2	1	0	0	2	1	2	1	2	1	1	2	2	1	0	0	2	1	2	1	2	7	7
Q8BMS7;H3BLI6;H3BL44;H3BIX7;Q3UZR5;Q80XR2;H3BLC2	Q8BMS7;H3BLI6;H3BL44;H3BIX7;Q3UZR5;Q80XR2;H3BLC2	2;2;2;2;2;2;1	2;2;2;2;2;2;1	2;2;2;2;2;2;1	Calcium-transporting ATPase;Calcium-transporting ATPase type 2C member 1	Atp2c1	;;;;;;	7	2	2	2	0	0	1	1	0	0	0	0	0	2	2	0	0	0	1	1	0	0	0	0	0	2	2	0	0	0	1	1	0	0	0	0	0	2	2	0	4.2	4.2
H3BL79;Q3TB04;H3BIZ7;Q8BIE6;Q8BIE6-2;H3BJN6	H3BL79;Q3TB04;H3BIZ7;Q8BIE6;Q8BIE6-2;H3BJN6	3;3;3;3;3;2	3;3;3;3;3;2	3;3;3;3;3;2	FERM domain-containing protein 4A	Frmd4a	;;;;;	6	3	3	3	0	1	0	0	0	0	0	0	0	2	2	1	0	1	0	0	0	0	0	0	0	2	2	1	0	1	0	0	0	0	0	0	0	2	2	1	7	7
H3BJ02;Q8K1E0-2;Q8K1E0;I1E4X1;H3BKP3;H3BKJ7;H3BJE3;H3BJ89	H3BJ02;Q8K1E0-2;Q8K1E0;I1E4X1;H3BKP3	7;7;7;5;4;3;3;2	7;7;7;5;4;3;3;2	7;7;7;5;4;3;3;2	Syntaxin-5	Stx5a;Stx5	;;;;	8	7	7	7	0	2	2	2	0	4	3	0	0	6	6	1	0	2	2	2	0	4	3	0	0	6	6	1	0	2	2	2	0	4	3	0	0	6	6	1	45.2	45.2
H3BJ12;K3W4Q3;H3BJ82;H3BJ07;Q8R088-3;Q8R088;K3W4N3;H3BKI7;Q8R088-2	H3BJ12;K3W4Q3;H3BJ82;H3BJ07;Q8R088-3;Q8R088;K3W4N3;H3BKI7;Q8R088-2	3;3;3;3;3;3;2;2;2	3;3;3;3;3;3;2;2;2	2;2;2;2;2;2;2;2;2	Golgi phosphoprotein 3-like	Golph3l	;;;;;;;;	9	3	3	2	0	0	0	0	0	1	0	0	0	3	0	0	0	0	0	0	0	1	0	0	0	3	0	0	0	0	0	0	0	1	0	0	0	2	0	0	11.2	11.2
H3BJ30;H3BJW3;Q6NVF9;H3BKW0;H3BLM9	H3BJ30;H3BJW3;Q6NVF9	8;8;8;3;1	8;8;8;3;1	8;8;8;3;1	Cleavage and polyadenylation specificity factor subunit 6	Cpsf6	;;	5	8	8	8	4	5	4	6	2	5	6	2	2	6	4	5	4	5	4	6	2	5	6	2	2	6	4	5	4	5	4	6	2	5	6	2	2	6	4	5	16.5	16.5
H3BJ37;Q8BIG7	H3BJ37;Q8BIG7	4;4	4;4	4;4	Catechol O-methyltransferase domain-containing protein 1	Comtd1	;	2	4	4	4	0	0	0	1	0	2	2	0	0	4	4	0	0	0	0	1	0	2	2	0	0	4	4	0	0	0	0	1	0	2	2	0	0	4	4	0	31.5	31.5
H3BJU7;H3BJX8;H3BJ45;H3BJ40;H3BKH9;Q60875-2;Q60875-3;Q60875-5;Q60875-4;Q60875;H3BL15	H3BJU7;H3BJX8;H3BJ45;H3BJ40;H3BKH9;Q60875-2;Q60875-3;Q60875-5;Q60875-4;Q60875	7;7;7;7;7;7;7;7;7;7;1	7;7;7;7;7;7;7;7;7;7;1	7;7;7;7;7;7;7;7;7;7;1	Rho guanine nucleotide exchange factor 2	Arhgef2	;;;;;;;;;	11	7	7	7	0	0	1	0	0	5	6	0	0	5	3	0	0	0	1	0	0	5	6	0	0	5	3	0	0	0	1	0	0	5	6	0	0	5	3	0	10.8	10.8
H3BJE9;H3BJB4;Q99MB7	H3BJE9;H3BJB4;Q99MB7	1;1;1	1;1;1	1;1;1	RING finger protein 141	Rnf141	;;	3	1	1	1	0	0	0	0	0	0	0	0	0	1	1	1	0	0	0	0	0	0	0	0	0	1	1	1	0	0	0	0	0	0	0	0	0	1	1	1	19.7	19.7
H3BKQ7;H3BJD0;H3BL28;Q7TN74;H3BJD6	H3BKQ7;H3BJD0;H3BL28;Q7TN74;H3BJD6	5;5;5;5;5	4;4;4;4;4	4;4;4;4;4		Ppp1r9a	;;;;	5	5	4	4	0	2	4	3	0	2	2	0	0	3	3	2	0	2	3	2	0	1	1	0	0	2	2	2	0	2	3	2	0	1	1	0	0	2	2	2	5.4	4.4
H3BJM6	H3BJM6	4	1	1				1	4	1	1	0	2	2	1	2	3	3	0	0	4	3	2	0	0	0	0	0	1	1	0	0	1	1	0	0	0	0	0	0	1	1	0	0	1	1	0	18.2	5.4
H3BLD0;H3BJP9;H3BK16;H3BL30;H3BLL2;Q811I0	H3BLD0;H3BJP9;H3BK16;H3BL30;H3BLL2;Q811I0	1;1;1;1;1;1	1;1;1;1;1;1	1;1;1;1;1;1	ATP synthase mitochondrial F1 complex assembly factor 1	Atpaf1	;;;;;	6	1	1	1	0	0	0	0	0	1	0	0	0	1	1	0	0	0	0	0	0	1	0	0	0	1	1	0	0	0	0	0	0	1	0	0	0	1	1	0	9.2	9.2
H3BK37	H3BK37	1	1	1		Vmn2r99		1	1	1	1	0	0	0	0	0	0	0	1	1	0	0	0	0	0	0	0	0	0	0	1	1	0	0	0	0	0	0	0	0	0	0	1	1	0	0	0	1.6	1.6
Q5JC28;H3BK65;P42567;F6W2Q5;H3BJB8;P42567-2	Q5JC28;H3BK65;P42567;F6W2Q5	11;11;11;9;3;3	11;11;11;9;3;3	11;11;11;9;3;3	Epidermal growth factor receptor substrate 15	Eps15	;;;	6	11	11	11	0	8	1	0	0	5	4	1	0	11	9	9	0	8	1	0	0	5	4	1	0	11	9	9	0	8	1	0	0	5	4	1	0	11	9	9	17.5	17.5
H3BK73;Q8R1J9;Q8R1J9-2;P0C7W3	H3BK73;Q8R1J9;Q8R1J9-2;P0C7W3	2;2;1;1	2;2;1;1	2;2;1;1	Torsin-2A;Prosalusin;Salusin-beta	Tor2a	;;;	4	2	2	2	0	0	0	1	0	2	2	0	0	2	1	0	0	0	0	1	0	2	2	0	0	2	1	0	0	0	0	1	0	2	2	0	0	2	1	0	10.8	10.8
H3BKE1;H3BKK4;I1E4X6;Q4KWH5-4;Q4KWH5-3;Q4KWH5;E0CY47;Q4KWH5-2;Q4KWH5-5	H3BKE1;H3BKK4;I1E4X6;Q4KWH5-4;Q4KWH5-3;Q4KWH5;E0CY47;Q4KWH5-2	3;3;3;3;3;3;2;2;1	3;3;3;3;3;3;2;2;1	1;1;1;1;1;1;1;0;0	Phosphoinositide phospholipase C;1-phosphatidylinositol 4,5-bisphosphate phosphodiesterase eta-1	Plch1	;;;;;;;	9	3	3	1	0	1	1	1	0	2	2	0	1	3	2	1	0	1	1	1	0	2	2	0	1	3	2	1	0	0	0	0	0	1	1	0	0	1	1	0	3.8	3.8
H3BKH6;Q9R0P3;H3BJP2;H3BLJ9;H3BJL6;H3BK43;H3BJC6;H3BL99	H3BKH6;Q9R0P3;H3BJP2;H3BLJ9;H3BJL6;H3BK43	13;13;12;12;12;9;3;1	13;13;12;12;12;9;3;1	13;13;12;12;12;9;3;1	S-formylglutathione hydrolase	Esd	;;;;;	8	13	13	13	5	6	6	7	7	13	9	2	2	10	9	6	5	6	6	7	7	13	9	2	2	10	9	6	5	6	6	7	7	13	9	2	2	10	9	6	51.2	51.2
H3BKN0;Q1HFZ0;Q1HFZ0-2	H3BKN0;Q1HFZ0;Q1HFZ0-2	8;8;7	8;8;7	8;8;7	tRNA (cytosine(34)-C(5))-methyltransferase	Nsun2	;;	3	8	8	8	1	1	1	1	0	3	4	0	0	7	8	0	1	1	1	1	0	3	4	0	0	7	8	0	1	1	1	1	0	3	4	0	0	7	8	0	14.1	14.1
H3BKN6;Q61727	H3BKN6;Q61727	1;1	1;1	1;1	Interleukin-10 receptor subunit alpha	Il10ra	;	2	1	1	1	0	0	0	0	0	1	1	0	0	0	0	0	0	0	0	0	0	1	1	0	0	0	0	0	0	0	0	0	0	1	1	0	0	0	0	0	2.8	2.8
H3BKY4	H3BKY4	2	2	2		Unc13a		1	2	2	2	0	0	0	0	0	0	0	0	1	0	1	0	0	0	0	0	0	0	0	0	1	0	1	0	0	0	0	0	0	0	0	0	1	0	1	0	12	12
H3BL05;H3BLD9;Q8C1M2	H3BL05;H3BLD9;Q8C1M2	1;1;1	1;1;1	1;1;1	Zinc finger protein 428	Zfp428;Znf428	;;	3	1	1	1	1	1	1	1	1	1	1	1	1	1	1	1	1	1	1	1	1	1	1	1	1	1	1	1	1	1	1	1	1	1	1	1	1	1	1	1	7.2	7.2
H3BL27;Q8BZT9	H3BL27;Q8BZT9	1;1	1;1	1;1	Laccase domain-containing protein 1	Lacc1	;	2	1	1	1	0	0	0	0	0	1	1	0	0	1	1	1	0	0	0	0	0	1	1	0	0	1	1	1	0	0	0	0	0	1	1	0	0	1	1	1	12.6	12.6
H3BL38;Q5DTH5	H3BL38;Q5DTH5	2;2	2;2	2;2	Teashirt homolog 1	Tshz1	;	2	2	2	2	0	0	0	0	0	0	0	1	0	1	1	0	0	0	0	0	0	0	0	1	0	1	1	0	0	0	0	0	0	0	0	1	0	1	1	0	4.8	4.8
H3BL89;Q66JW3;Q80W03;Q8BU11;A2A473;E9Q0B9;A2A472;J3QN21	H3BL89;Q66JW3;Q80W03;Q8BU11;A2A473;E9Q0B9;A2A472;J3QN21	2;2;2;2;1;1;1;1	2;2;2;2;1;1;1;1	2;2;2;2;1;1;1;1	Thymocyte selection-associated high mobility group box protein TOX;TOX high mobility group box family member 3;TOX high mobility group box family member 4	Tox3;Tox;Tox4;Tox2	;;;;;;;	8	2	2	2	0	1	1	1	2	2	2	1	1	2	2	1	0	1	1	1	2	2	2	1	1	2	2	1	0	1	1	1	2	2	2	1	1	2	2	1	9.7	9.7
H3BL94;O35317-2;O35317;H3BLL9;F6VAS1;B2FDH3;H3BK27	H3BL94;O35317-2;O35317;H3BLL9;F6VAS1	3;3;3;2;2;1;1	2;2;2;1;1;1;1	2;2;2;1;1;1;1	Pre-B-cell leukemia transcription factor 3	Pbx3	;;;;	7	3	2	2	0	0	0	0	0	0	0	0	0	3	0	0	0	0	0	0	0	0	0	0	0	2	0	0	0	0	0	0	0	0	0	0	0	2	0	0	18.3	14.9
H3BLB7;P47879;H3BJT2	H3BLB7;P47879;H3BJT2	4;4;3	4;4;3	4;4;3	Insulin-like growth factor-binding protein 4	Igfbp4	;;	3	4	4	4	4	0	0	0	3	0	0	1	0	0	0	0	4	0	0	0	3	0	0	1	0	0	0	0	4	0	0	0	3	0	0	1	0	0	0	0	26.7	26.7
H7BWY2;Q9JKC8	H7BWY2;Q9JKC8	7;7	7;7	5;5	AP-3 complex subunit mu-1	Ap3m1	;	2	7	7	5	0	5	4	5	2	6	5	0	0	5	6	4	0	5	4	5	2	6	5	0	0	5	6	4	0	3	2	3	1	4	3	0	0	3	4	2	27.5	27.5
H7BX92;H7BX74;H7BWZ2;B1ASC0;Q8CGM1-2;Q8CGM1-3;Q8CGM1	H7BX92;H7BX74;H7BWZ2;B1ASC0;Q8CGM1-2;Q8CGM1-3;Q8CGM1	3;3;3;2;2;2;2	3;3;3;2;2;2;2	3;3;3;2;2;2;2	Brain-specific angiogenesis inhibitor 2	Adgrb2;Bai2	;;;;;;	7	3	3	3	0	1	0	0	0	1	1	2	1	0	0	0	0	1	0	0	0	1	1	2	1	0	0	0	0	1	0	0	0	1	1	2	1	0	0	0	1.9	1.9
H7BX01;P58281;P58281-2;E0CXD1;F6U775	H7BX01;P58281;P58281-2;E0CXD1	24;24;24;16;8	24;24;24;16;8	24;24;24;16;8	Dynamin-like 120 kDa protein, mitochondrial;Dynamin-like 120 kDa protein, form S1	Opa1	;;;	5	24	24	24	0	7	15	14	2	11	8	3	3	21	15	10	0	7	15	14	2	11	8	3	3	21	15	10	0	7	15	14	2	11	8	3	3	21	15	10	33.1	33.1
H7BX08;Q8C1B1;Q8C1B1-2	H7BX08;Q8C1B1;Q8C1B1-2	3;3;3	3;3;3	3;3;3	Calmodulin-regulated spectrin-associated protein 2	Camsap2	;;	3	3	3	3	0	3	3	2	0	2	1	1	1	3	3	3	0	3	3	2	0	2	1	1	1	3	3	3	0	3	3	2	0	2	1	1	1	3	3	3	2.8	2.8
H7BX26;Q6A065;Q6A065-2;Q6A065-3;Q80U49-2;Q80U49	H7BX26;Q6A065	20;20;9;5;1;1	20;20;9;5;1;1	20;20;9;5;1;1	Centrosomal protein of 170 kDa	Cep170	;	6	20	20	20	6	8	5	5	6	6	4	5	3	14	8	8	6	8	5	5	6	6	4	5	3	14	8	8	6	8	5	5	6	6	4	5	3	14	8	8	14.5	14.5
H7BX88;P47934;F7BF80;A2AWJ5;B7ZDD7	H7BX88;P47934;F7BF80	13;13;7;2;1	13;13;7;2;1	13;13;7;2;1	Carnitine O-acetyltransferase	Crat	;;	5	13	13	13	0	0	5	7	0	9	9	0	1	11	12	0	0	0	5	7	0	9	9	0	1	11	12	0	0	0	5	7	0	9	9	0	1	11	12	0	26.8	26.8
H7BX95;Q6PDM2;Q6PDM2-3;Q6PDM2-2;F7AI47;F6QXN3	H7BX95;Q6PDM2;Q6PDM2-3;Q6PDM2-2	20;20;18;18;7;1	20;20;18;18;7;1	19;19;17;17;7;1	Serine/arginine-rich splicing factor 1	Srsf1	;;;	6	20	20	19	12	13	17	15	10	17	18	10	9	19	17	14	12	13	17	15	10	17	18	10	9	19	17	14	11	12	16	14	10	16	17	10	9	18	16	13	55.7	55.7
H9H9R4;Q9JHJ3;H3BKY1;H3BK59	H9H9R4;Q9JHJ3;H3BKY1	3;3;2;1	3;3;2;1	3;3;2;1	Glycosylated lysosomal membrane protein	Glmp	;;	4	3	3	3	0	0	2	1	0	2	1	0	0	3	3	0	0	0	2	1	0	2	1	0	0	3	3	0	0	0	2	1	0	2	1	0	0	3	3	0	12.4	12.4
H9H9S3;Q9R0G7	H9H9S3;Q9R0G7	4;4	4;4	4;4	Zinc finger E-box-binding homeobox 2	Zeb2	;	2	4	4	4	0	1	0	0	0	0	1	1	1	3	2	1	0	1	0	0	0	0	1	1	1	3	2	1	0	1	0	0	0	0	1	1	1	3	2	1	4.8	4.8
H9KUX8;O88738-3;O88738-2;O88738;J3QP64;REV__Q5NCS9;REV__H9KUX8;REV__O88738-3;REV__O88738-2;REV__O88738	H9KUX8;O88738-3;O88738-2;O88738	20;20;20;20;2;1;1;1;1;1	20;20;20;20;2;1;1;1;1;1	20;20;20;20;2;1;1;1;1;1	Baculoviral IAP repeat-containing protein 6	Birc6	;;;	10	20	20	20	1	13	5	5	0	8	6	1	1	16	12	10	1	13	5	5	0	8	6	1	1	16	12	10	1	13	5	5	0	8	6	1	1	16	12	10	6.6	6.6
H9KV01;H9KV15;H9KV00;Q9QX47-2;Q9QX47-4;Q9QX47-3;Q9QX47	H9KV01;H9KV15;H9KV00;Q9QX47-2;Q9QX47-4;Q9QX47-3;Q9QX47	4;4;4;4;4;4;4	4;4;4;4;4;4;4	4;4;4;4;4;4;4	Protein SON	Son	;;;;;;	7	4	4	4	0	0	1	1	0	1	0	0	0	4	2	0	0	0	1	1	0	1	0	0	0	4	2	0	0	0	1	1	0	1	0	0	0	4	2	0	4	4
H9KV05;Q99JN2;Q99JN2-2;D3YZH5;D3Z2R6;D3Z7N9	H9KV05;Q99JN2;Q99JN2-2;D3YZH5;D3Z2R6;D3Z7N9	2;2;2;1;1;1	2;2;2;1;1;1	2;2;2;1;1;1	Kelch-like protein 22	Klhl22	;;;;;	6	2	2	2	0	0	1	1	0	0	1	0	0	2	2	0	0	0	1	1	0	0	1	0	0	2	2	0	0	0	1	1	0	0	1	0	0	2	2	0	4.9	4.9
I1E4X4	I1E4X4	3	1	0	Phosphoinositide phospholipase C	Plch1		1	3	1	0	0	1	1	1	0	1	1	0	1	2	1	1	0	0	0	0	0	0	0	0	0	0	0	0	0	0	0	0	0	0	0	0	0	0	0	0	2.1	0.7
I1E4X7;Q9JI46;H3BLR8;B2KF67;H3BJY4	I1E4X7;Q9JI46;H3BLR8;B2KF67	7;7;6;4;1	7;7;6;4;1	7;7;6;4;1	Diphosphoinositol polyphosphate phosphohydrolase 1	Nudt3	;;;	5	7	7	7	4	3	3	3	4	5	4	3	4	4	3	4	4	3	3	3	4	5	4	3	4	4	3	4	4	3	3	3	4	5	4	3	4	4	3	4	50.3	50.3
I3ITR1;Q9D924	I3ITR1;Q9D924	2;2	2;2	2;2	Iron-sulfur cluster assembly 1 homolog, mitochondrial	AK157302;Isca1	;	2	2	2	2	0	0	0	0	0	0	0	0	0	2	2	0	0	0	0	0	0	0	0	0	0	2	2	0	0	0	0	0	0	0	0	0	0	2	2	0	16.3	16.3
I7HLV2;Q6ZWV3;P86048;B7FAU6	I7HLV2;Q6ZWV3;P86048	13;13;11;5	13;13;11;5	13;13;11;5	60S ribosomal protein L10;60S ribosomal protein L10-like	Rpl10;Rpl10l	;;	4	13	13	13	5	5	6	5	4	12	11	3	3	10	11	5	5	5	6	5	4	12	11	3	3	10	11	5	5	5	6	5	4	12	11	3	3	10	11	5	53.7	53.7
J3JS94;Q9CR70	J3JS94;Q9CR70	1;1	1;1	1;1	EKC/KEOPS complex subunit Lage3	Lage3	;	2	1	1	1	0	1	0	0	0	1	1	0	0	1	1	1	0	1	0	0	0	1	1	0	0	1	1	1	0	1	0	0	0	1	1	0	0	1	1	1	25.2	25.2
J3KMG3	J3KMG3	12	1	0		Mia3		1	12	1	0	0	2	7	7	0	7	7	1	1	7	5	2	0	0	1	1	0	1	1	0	0	1	1	0	0	0	0	0	0	0	0	0	0	0	0	0	10.3	0.6
J3KML8	J3KML8	1	1	1	Golgi-associated olfactory signaling regulator	Gfy		1	1	1	1	0	0	0	0	0	1	0	0	0	0	0	0	0	0	0	0	0	1	0	0	0	0	0	0	0	0	0	0	0	1	0	0	0	0	0	0	4.2	4.2
J3KMM6;Q9QZH6	J3KMM6;Q9QZH6	6;6	6;6	6;6	Evolutionarily conserved signaling intermediate in Toll pathway, mitochondrial	Ecsit	;	2	6	6	6	0	0	3	4	0	4	4	0	0	5	4	0	0	0	3	4	0	4	4	0	0	5	4	0	0	0	3	4	0	4	4	0	0	5	4	0	26.9	26.9
J3KMQ6;Q9CYI0;B1AQG3	J3KMQ6;Q9CYI0;B1AQG3	3;3;2	3;3;2	3;3;2	Protein Njmu-R1	5730455P16Rik	;;	3	3	3	3	0	2	1	0	0	1	1	0	0	3	3	2	0	2	1	0	0	1	1	0	0	3	3	2	0	2	1	0	0	1	1	0	0	3	3	2	9.7	9.7
J3KMU3;P62257;E9Q3U1;D3Z2I4	J3KMU3;P62257;E9Q3U1;D3Z2I4	6;6;5;5	6;6;5;5	6;6;5;5	Ubiquitin-conjugating enzyme E2 H	Ube2h	;;;	4	6	6	6	2	3	4	2	3	5	5	2	3	5	5	3	2	3	4	2	3	5	5	2	3	5	5	3	2	3	4	2	3	5	5	2	3	5	5	3	26.8	26.8
J3QJX3;Q9Z2G6-2;Q9Z2G6	J3QJX3;Q9Z2G6-2;Q9Z2G6	9;9;9	9;9;9	9;9;9	Protein sel-1 homolog 1	Sel1l	;;	3	9	9	9	0	0	7	8	0	5	3	0	0	8	6	0	0	0	7	8	0	5	3	0	0	8	6	0	0	0	7	8	0	5	3	0	0	8	6	0	20.7	20.7
J3QK23;Q99M28-2;Q99M28	J3QK23;Q99M28-2;Q99M28	4;4;4	4;4;4	4;4;4	RNA-binding protein with serine-rich domain 1	Gm9825;Rnps1	;;	3	4	4	4	0	0	3	3	0	2	2	0	0	4	4	1	0	0	3	3	0	2	2	0	0	4	4	1	0	0	3	3	0	2	2	0	0	4	4	1	13.5	13.5
J3QK48;J3QP56;P97823-2;P97823;D3YUG4;D3Z269;D3Z111	J3QK48;J3QP56;P97823-2;P97823;D3YUG4;D3Z269;D3Z111	4;4;4;4;3;2;2	4;4;4;4;3;2;2	4;4;4;4;3;2;2	Acyl-protein thioesterase 1	Lypla1	;;;;;;	7	4	4	4	3	2	3	2	3	2	3	1	2	4	4	3	3	2	3	2	3	2	3	1	2	4	4	3	3	2	3	2	3	2	3	1	2	4	4	3	25	25
J3QM35	J3QM35	1	1	1				1	1	1	1	0	0	0	0	0	0	0	0	0	0	1	0	0	0	0	0	0	0	0	0	0	0	1	0	0	0	0	0	0	0	0	0	0	0	1	0	16.3	16.3
J3QMM7;K3W4M4;Q9CZ42-3;Q9CZ42;J3QN06;J3QPU6	J3QMM7;K3W4M4;Q9CZ42-3;Q9CZ42;J3QN06	10;10;10;10;8;2	10;10;10;10;8;2	1;1;1;1;1;1	ATP-dependent (S)-NAD(P)H-hydrate dehydratase	Carkd	;;;;	6	10	10	1	1	4	7	7	1	5	6	1	2	10	10	3	1	4	7	7	1	5	6	1	2	10	10	3	0	0	1	1	0	0	1	0	0	1	1	0	46.8	46.8
J3QMM8;L7N204;Q8C9W1;J3QPS7;J3QNN3	J3QMM8;L7N204;Q8C9W1;J3QPS7;J3QNN3	2;1;1;1;1	2;1;1;1;1	2;1;1;1;1		Gm16429;Gm3176;A430089I19Rik;Gm3147;Gm10424	;;;;	5	2	2	2	0	0	1	0	0	0	0	0	0	0	1	0	0	0	1	0	0	0	0	0	0	0	1	0	0	0	1	0	0	0	0	0	0	0	1	0	6	6
J3QMP9	J3QMP9	3	3	1		Cep131		1	3	3	1	0	2	2	1	0	1	1	0	0	3	1	0	0	2	2	1	0	1	1	0	0	3	1	0	0	1	1	1	0	0	0	0	0	1	0	0	2.8	2.8
J3QN19;P20664	J3QN19;P20664	2;2	2;2	2;2	DNA primase;DNA primase small subunit	Prim1	;	2	2	2	2	0	0	0	0	0	0	0	0	0	2	1	0	0	0	0	0	0	0	0	0	0	2	1	0	0	0	0	0	0	0	0	0	0	2	1	0	6	6
J3QN85;P16092-6;P16092;P16092-3;P16092-4;P16092-5;P16092-2;D3Z4V6	J3QN85;P16092-6;P16092;P16092-3;P16092-4;P16092-5;P16092-2	3;3;3;3;2;2;2;1	3;3;3;3;2;2;2;1	3;3;3;3;2;2;2;1	Fibroblast growth factor receptor;Fibroblast growth factor receptor 1	Fgfr1	;;;;;;	8	3	3	3	2	0	1	1	2	1	0	1	1	0	0	2	2	0	1	1	2	1	0	1	1	0	0	2	2	0	1	1	2	1	0	1	1	0	0	2	4.2	4.2
Q3TJ22;J3QN89	Q3TJ22;J3QN89	3;3	3;3	3;3		Aamp	;	2	3	3	3	0	3	2	2	1	2	3	1	0	3	2	3	0	3	2	2	1	2	3	1	0	3	2	3	0	3	2	2	1	2	3	1	0	3	2	3	8.5	8.5
Q6ZQ58;J3QNB1;Q9D423;Q6ZQ58-2	Q6ZQ58;J3QNB1	5;5;1;1	5;5;1;1	5;5;1;1	La-related protein 1	Larp1	;	4	5	5	5	0	0	1	1	1	1	2	0	0	3	1	1	0	0	1	1	1	1	2	0	0	3	1	1	0	0	1	1	1	1	2	0	0	3	1	1	5.6	5.6
J3QNR5	J3QNR5	25	1	1				1	25	1	1	14	17	19	19	17	24	21	14	14	21	20	19	0	0	0	0	0	0	0	0	0	1	0	0	0	0	0	0	0	0	0	0	0	1	0	0	52.9	3.8
Q5NCM6;Q5NCM5;J3QNT7;Q8CHU3-2;Q8CHU3;A8Y5D4;F7CUV7	Q5NCM6;Q5NCM5;J3QNT7;Q8CHU3-2;Q8CHU3	5;5;5;5;5;1;1	5;5;5;5;5;1;1	5;5;5;5;5;1;1	Epsin-2	Epn2	;;;;	7	5	5	5	1	3	1	1	1	2	2	2	2	4	2	2	1	3	1	1	1	2	2	2	2	4	2	2	1	3	1	1	1	2	2	2	2	4	2	2	9.7	9.7
Q4FCQ7;J3QNU1;Q9Z2A5-2;Q9Z2A5	Q4FCQ7;J3QNU1;Q9Z2A5-2;Q9Z2A5	1;1;1;1	1;1;1;1	1;1;1;1	Arginyl-tRNA--protein transferase 1	Ate1	;;;	4	1	1	1	0	0	1	0	0	1	1	0	0	1	1	0	0	0	1	0	0	1	1	0	0	1	1	0	0	0	1	0	0	1	1	0	0	1	1	0	2.4	2.4
J3QNW4;Q3TIR1-3;Q3TIR1;Q3TIR1-2	J3QNW4;Q3TIR1-3;Q3TIR1;Q3TIR1-2	3;3;3;3	3;3;3;3	3;3;3;3	Trafficking protein particle complex subunit 13	Trappc13	;;;	4	3	3	3	0	1	0	0	0	1	0	2	2	3	2	1	0	1	0	0	0	1	0	2	2	3	2	1	0	1	0	0	0	1	0	2	2	3	2	1	7.2	7.2
J3QNY1;Q8BG05-2;B2RXM2;E9Q7H5	J3QNY1;Q8BG05-2;B2RXM2;E9Q7H5	28;28;27;26	2;2;2;2	2;2;2;2	Heterogeneous nuclear ribonucleoprotein A3	Gm9242;Hnrnpa3;Gm6793;Gm8991	;;;	4	28	2	2	20	19	13	17	20	26	26	14	22	24	24	19	2	2	2	2	2	2	2	1	2	2	2	2	2	2	2	2	2	2	2	1	2	2	2	2	50.1	3.9
J3QPE8;Q60931;J3QMG3	J3QPE8;Q60931;J3QMG3	16;16;15	16;16;15	16;16;15	Voltage-dependent anion-selective channel protein 3	Vdac3	;;	3	16	16	16	1	0	15	15	0	13	11	1	0	15	13	0	1	0	15	15	0	13	11	1	0	15	13	0	1	0	15	15	0	13	11	1	0	15	13	0	63.3	63.3
J3QPG5;E9PZ00;Q8BFQ1;K3W4L3;Q61207	J3QPG5;E9PZ00;Q8BFQ1;K3W4L3;Q61207	11;10;10;10;10	11;10;10;10;10	11;10;10;10;10	Prosaposin	Psap	;;;;	5	11	11	11	7	4	6	7	4	8	6	5	4	7	6	4	7	4	6	7	4	8	6	5	4	7	6	4	7	4	6	7	4	8	6	5	4	7	6	4	23.3	23.3
J3QPK1	J3QPK1	1	1	1		Gm21833		1	1	1	1	0	1	0	0	0	0	0	0	0	0	0	0	0	1	0	0	0	0	0	0	0	0	0	0	0	1	0	0	0	0	0	0	0	0	0	0	4.6	4.6
J3QPW1;J3QQ30;F8WGG5	J3QPW1;J3QQ30	19;18;6	1;0;0	1;0;0		Pitpna	;	3	19	1	1	9	17	15	16	9	11	12	5	6	14	16	17	0	0	0	0	0	0	0	0	0	1	1	0	0	0	0	0	0	0	0	0	0	1	1	0	60.3	3.7
J3QQ22;Q8BKX6	J3QQ22;Q8BKX6	7;7	7;7	7;7	Serine/threonine-protein kinase SMG1	Smg1	;	2	7	7	7	0	3	2	3	0	4	1	0	0	7	4	2	0	3	2	3	0	4	1	0	0	7	4	2	0	3	2	3	0	4	1	0	0	7	4	2	3	3
K3W4N2;P70380	K3W4N2;P70380	1;1	1;1	1;1	Interleukin-18	Il18	;	2	1	1	1	0	1	0	0	0	0	0	0	0	0	0	1	0	1	0	0	0	0	0	0	0	0	0	1	0	1	0	0	0	0	0	0	0	0	0	1	13	13
K3W4P2;Q6P4S8	K3W4P2;Q6P4S8	6;6	6;6	6;6	Integrator complex subunit 1	Ints1	;	2	6	6	6	0	2	0	0	0	1	1	0	1	6	3	2	0	2	0	0	0	1	1	0	1	6	3	2	0	2	0	0	0	1	1	0	1	6	3	2	3.2	3.2
K3W4P9;Q8CFE3	K3W4P9;Q8CFE3	1;1	1;1	1;1	REST corepressor 1	Rcor1	;	2	1	1	1	1	1	1	0	1	0	0	0	0	1	1	1	1	1	1	0	1	0	0	0	0	1	1	1	1	1	1	0	1	0	0	0	0	1	1	1	2.5	2.5
K3W4Q8;P18572-2;P18572;J3QP71	K3W4Q8;P18572-2;P18572;J3QP71	11;11;11;8	11;11;11;8	11;11;11;8	Basigin	Bsg	;;;	4	11	11	11	0	0	8	7	2	11	11	1	2	10	9	0	0	0	8	7	2	11	11	1	2	10	9	0	0	0	8	7	2	11	11	1	2	10	9	0	52.3	52.3
K3W4Q9;Q8BH60-2;Q8BH60	K3W4Q9;Q8BH60-2;Q8BH60	3;3;3	3;3;3	3;3;3	Golgi-associated PDZ and coiled-coil motif-containing protein	Gopc	;;	3	3	3	3	1	0	0	0	0	1	0	0	0	2	0	0	1	0	0	0	0	1	0	0	0	2	0	0	1	0	0	0	0	1	0	0	0	2	0	0	12.3	12.3
K3W4R2;Q6URW6-2;Q6URW6;Q6URW6-3;D3Z5V8	K3W4R2;Q6URW6-2;Q6URW6;Q6URW6-3	75;75;75;75;2	64;64;64;64;2	64;64;64;64;2	Myosin-14	Myh14	;;;	5	75	64	64	1	38	15	12	2	62	51	0	4	69	51	29	0	32	8	3	1	53	40	0	2	59	42	24	0	32	8	3	1	53	40	0	2	59	42	24	42.2	37.4
K3W4T3;Q9Z1G4-3;Q9Z1G4-2;Q9Z1G4;A2A599	K3W4T3;Q9Z1G4-3;Q9Z1G4-2;Q9Z1G4	23;23;23;21;1	23;23;23;21;1	22;22;22;20;1	V-type proton ATPase subunit a;V-type proton ATPase 116 kDa subunit a isoform 1	Atp6v0a1	;;;	5	23	23	22	0	1	20	19	0	15	10	1	1	20	8	1	0	1	20	19	0	15	10	1	1	20	8	1	0	1	19	18	0	14	9	1	1	19	8	1	27.9	27.9
K4DI58;Q99N28	K4DI58;Q99N28	4;4	4;4	4;4	Cell adhesion molecule 3	Cadm3	;	2	4	4	4	2	3	2	2	2	3	3	2	2	4	4	3	2	3	2	2	2	3	3	2	2	4	4	3	2	3	2	2	2	3	3	2	2	4	4	3	13.5	13.5
K4DI77;Q5ND34-3;Q5ND34-2;Q5ND34	K4DI77;Q5ND34-3;Q5ND34-2;Q5ND34	2;2;2;2	2;2;2;2	2;2;2;2	WD repeat-containing protein 81	Wdr81	;;;	4	2	2	2	0	0	0	0	0	2	1	0	0	2	2	0	0	0	0	0	0	2	1	0	0	2	2	0	0	0	0	0	0	2	1	0	0	2	2	0	1.6	1.6
K7N5U4	K7N5U4	1	1	1		Gm14496		1	1	1	1	0	0	0	0	0	0	0	0	1	0	0	0	0	0	0	0	0	0	0	0	1	0	0	0	0	0	0	0	0	0	0	0	1	0	0	0	1.8	1.8
K7N674	K7N674	1	1	1		Vmn2r111		1	1	1	1	0	0	0	0	0	0	1	0	0	0	0	0	0	0	0	0	0	0	1	0	0	0	0	0	0	0	0	0	0	0	1	0	0	0	0	0	1.9	1.9
L7N1X8;Q000W5;Q8BTS3;A9YVJ5;A4UUI3;Q2V6D6	L7N1X8;Q000W5	13;9;6;4;4;3	12;8;5;3;4;3	12;8;5;3;4;3		Gbp6;Gbp10	;	6	13	12	12	0	2	0	1	0	11	10	0	0	9	10	2	0	2	0	1	0	10	9	0	0	8	9	2	0	2	0	1	0	10	9	0	0	8	9	2	26.2	24.2
REV__L7N2C4;L7N2C4	REV__L7N2C4;L7N2C4	1;1	1;1	1;1		Gm4340	;	2	1	1	1	0	1	0	1	0	0	0	0	0	0	0	1	0	1	0	1	0	0	0	0	0	0	0	1	0	1	0	1	0	0	0	0	0	0	0	1	6	6
O08529	O08529	28	28	28	Calpain-2 catalytic subunit	Capn2		1	28	28	28	0	9	0	4	5	24	19	2	0	20	23	12	0	9	0	4	5	24	19	2	0	20	23	12	0	9	0	4	5	24	19	2	0	20	23	12	42.4	42.4
O08530	O08530	1	1	1	Sphingosine 1-phosphate receptor 1	S1pr1		1	1	1	1	0	0	0	0	0	1	1	0	1	1	1	0	0	0	0	0	0	1	1	0	1	1	1	0	0	0	0	0	0	1	1	0	1	1	1	0	3.7	3.7
O08539	O08539	11	10	2	Myc box-dependent-interacting protein 1	Bin1		1	11	10	2	4	7	8	9	4	7	5	5	5	9	9	6	4	6	7	8	4	7	5	5	5	9	9	6	0	0	2	2	0	0	0	0	0	2	2	0	25.3	23.8
Q6P1B9;O08539-2	Q6P1B9;O08539-2	10;10	1;1	1;1	Myc box-dependent-interacting protein 1	Bin1	;	2	10	1	1	4	7	6	7	5	8	6	5	5	8	8	6	0	0	0	0	1	1	1	0	0	1	1	0	0	0	0	0	1	1	1	0	0	1	1	0	29.4	2.1
O08545	O08545	2	2	2	Ephrin-A3	Efna3		1	2	2	2	0	0	0	0	0	0	0	2	0	0	0	0	0	0	0	0	0	0	0	2	0	0	0	0	0	0	0	0	0	0	0	2	0	0	0	0	8.3	8.3
O08547;E9Q6R3;D6RES2	O08547;E9Q6R3	18;15;1	18;15;1	18;15;1	Vesicle-trafficking protein SEC22b	Sec22b	;	3	18	18	18	4	9	7	7	2	14	15	3	4	17	16	8	4	9	7	7	2	14	15	3	4	17	16	8	4	9	7	7	2	14	15	3	4	17	16	8	61.4	61.4
O08553	O08553	40	36	35	Dihydropyrimidinase-related protein 2	Dpysl2		1	40	36	35	31	37	36	34	31	33	33	24	25	33	34	35	27	33	33	31	28	30	30	22	23	31	31	32	26	32	32	30	27	29	29	21	22	30	30	31	77.3	71.2
O08576-2;O08576-3;O08576;O08576-4	O08576-2;O08576-3;O08576;O08576-4	4;4;4;3	4;4;4;3	4;4;4;3	RUN domain-containing protein 3A	Rundc3a	;;;	4	4	4	4	0	0	3	1	0	2	1	0	0	4	4	1	0	0	3	1	0	2	1	0	0	4	4	1	0	0	3	1	0	2	1	0	0	4	4	1	16.2	16.2
O08580	O08580	1	1	1	Steroid hormone receptor ERR1	Esrra		1	1	1	1	0	0	0	0	0	0	0	0	0	1	1	0	0	0	0	0	0	0	0	0	0	1	1	0	0	0	0	0	0	0	0	0	0	1	1	0	3.8	3.8
O08582	O08582	9	9	9	GTP-binding protein 1	Gtpbp1		1	9	9	9	0	2	3	2	0	5	5	0	0	9	7	3	0	2	3	2	0	5	5	0	0	9	7	3	0	2	3	2	0	5	5	0	0	9	7	3	17.8	17.8
O08583;O08583-2;Q9JJW6-2;G3X9I4;Q9JJW6	O08583;O08583-2;Q9JJW6-2;G3X9I4;Q9JJW6	10;9;6;5;5	10;9;6;5;5	10;9;6;5;5	THO complex subunit 4;Aly/REF export factor 2	Alyref;Alyref2	;;;;	5	10	10	10	3	6	5	4	3	6	5	4	4	7	7	6	3	6	5	4	3	6	5	4	4	7	7	6	3	6	5	4	3	6	5	4	4	7	7	6	47.1	47.1
O08586	O08586	5	5	5	Phosphatidylinositol 3,4,5-trisphosphate 3-phosphatase and dual-specificity protein phosphatase PTEN	Pten		1	5	5	5	0	0	2	2	0	4	4	0	0	3	5	1	0	0	2	2	0	4	4	0	0	3	5	1	0	0	2	2	0	4	4	0	0	3	5	1	14.9	14.9
O08599;O08599-2	O08599;O08599-2	29;27	29;27	29;27	Syntaxin-binding protein 1	Stxbp1	;	2	29	29	29	3	19	18	16	5	12	7	2	3	25	13	14	3	19	18	16	5	12	7	2	3	25	13	14	3	19	18	16	5	12	7	2	3	25	13	14	57.1	57.1
O08600	O08600	5	5	5	Endonuclease G, mitochondrial	Endog		1	5	5	5	0	3	1	1	0	2	0	0	1	3	1	3	0	3	1	1	0	2	0	0	1	3	1	3	0	3	1	1	0	2	0	0	1	3	1	3	21.1	21.1
O08601;O08601-2	O08601;O08601-2	10;10	10;10	10;10	Microsomal triglyceride transfer protein large subunit	Mttp	;	2	10	10	10	0	1	5	5	0	9	6	0	0	8	8	1	0	1	5	5	0	9	6	0	0	8	8	1	0	1	5	5	0	9	6	0	0	8	8	1	14.4	14.4
O08663	O08663	10	10	10	Methionine aminopeptidase 2	Metap2		1	10	10	10	2	7	8	8	0	7	6	0	0	9	6	7	2	7	8	8	0	7	6	0	0	9	6	7	2	7	8	8	0	7	6	0	0	9	6	7	24.5	24.5
O08688	O08688	1	1	1	Calpain-5	Capn5		1	1	1	1	0	0	1	1	0	1	1	0	0	1	1	0	0	0	1	1	0	1	1	0	0	1	1	0	0	0	1	1	0	1	1	0	0	1	1	0	2.3	2.3
O08691	O08691	2	2	2	Arginase-2, mitochondrial	Arg2		1	2	2	2	0	0	1	1	0	0	1	0	0	1	2	0	0	0	1	1	0	0	1	0	0	1	2	0	0	0	1	1	0	0	1	0	0	1	2	0	8.8	8.8
O08710	O08710	1	1	1	Thyroglobulin	Tg		1	1	1	1	0	0	1	0	0	0	0	0	0	0	0	0	0	0	1	0	0	0	0	0	0	0	0	0	0	0	1	0	0	0	0	0	0	0	0	0	0.6	0.6
O08716	O08716	1	1	1	Fatty acid-binding protein 9	Fabp9		1	1	1	1	0	0	1	1	0	1	1	0	0	1	1	0	0	0	1	1	0	1	1	0	0	1	1	0	0	0	1	1	0	1	1	0	0	1	1	0	14.4	14.4
O08738	O08738	7	7	7	Caspase-6;Caspase-6 subunit p18;Caspase-6 subunit p11	Casp6		1	7	7	7	0	0	1	0	0	3	2	0	1	4	2	1	0	0	1	0	0	3	2	0	1	4	2	1	0	0	1	0	0	3	2	0	1	4	2	1	23.6	23.6
O08739;F6XQD0;D3Z4N3;D3YU73	O08739	23;3;3;2	23;3;3;2	19;3;3;2	AMP deaminase 3	Ampd3		4	23	23	19	0	18	6	5	0	17	17	2	1	14	18	17	0	18	6	5	0	17	17	2	1	14	18	17	0	15	5	4	0	15	15	1	1	13	15	14	30.3	30.3
O08749	O08749	25	25	25	Dihydrolipoyl dehydrogenase, mitochondrial	Dld		1	25	25	25	13	15	25	22	11	24	21	10	5	23	23	16	13	15	25	22	11	24	21	10	5	23	23	16	13	15	25	22	11	24	21	10	5	23	23	16	53.6	53.6
O08795-2;O08795	O08795-2;O08795	14;13	14;13	14;13	Glucosidase 2 subunit beta	Prkcsh	;	2	14	14	14	5	10	11	11	5	12	11	7	8	12	13	6	5	10	11	11	5	12	11	7	8	12	13	6	5	10	11	11	5	12	11	7	8	12	13	6	25.6	25.6
O08797	O08797	3	3	3		Serpinb9		1	3	3	3	0	3	0	0	0	2	2	0	1	0	1	1	0	3	0	0	0	2	2	0	1	0	1	1	0	3	0	0	0	2	2	0	1	0	1	1	12.8	12.8
O08807;B1AZS9	O08807;B1AZS9	12;7	11;6	11;6	Peroxiredoxin-4	Prdx4	;	2	12	11	11	6	6	8	8	6	11	10	5	6	10	10	5	5	5	7	7	5	10	9	4	5	9	9	4	5	5	7	7	5	10	9	4	5	9	9	4	44.5	44.5
O08848	O08848	14	14	14	60 kDa SS-A/Ro ribonucleoprotein	Trove2		1	14	14	14	0	10	6	6	2	7	5	1	1	8	8	9	0	10	6	6	2	7	5	1	1	8	8	9	0	10	6	6	2	7	5	1	1	8	8	9	31.6	31.6
O08912	O08912	4	4	4	Polypeptide N-acetylgalactosaminyltransferase 1;Polypeptide N-acetylgalactosaminyltransferase 1 soluble form	Galnt1		1	4	4	4	0	0	3	3	0	4	4	0	0	3	3	0	0	0	3	3	0	4	4	0	0	3	3	0	0	0	3	3	0	4	4	0	0	3	3	0	9.5	9.5
O08914	O08914	2	2	2	Fatty-acid amide hydrolase 1	Faah		1	2	2	2	0	0	2	1	0	1	1	0	0	2	2	0	0	0	2	1	0	1	1	0	0	2	2	0	0	0	2	1	0	1	1	0	0	2	2	0	6.9	6.9
O08915;D3YW40	O08915	3;1	3;1	3;1	AH receptor-interacting protein	Aip		2	3	3	3	0	2	1	1	0	1	1	1	2	2	3	1	0	2	1	1	0	1	1	1	2	2	3	1	0	2	1	1	0	1	1	1	2	2	3	1	12.1	12.1
O08917;G3UYU4;G3UZZ5;G3UWW8;G3XA73	O08917;G3UYU4	15;13;6;6;1	15;13;6;6;1	15;13;6;6;1	Flotillin-1	Flot1	;	5	15	15	15	0	1	4	5	0	10	7	4	1	12	9	1	0	1	4	5	0	10	7	4	1	12	9	1	0	1	4	5	0	10	7	4	1	12	9	1	47.9	47.9
O08919	O08919	1	1	1	Numb-like protein	Numbl		1	1	1	1	0	1	1	0	0	1	1	0	0	1	1	1	0	1	1	0	0	1	1	0	0	1	1	1	0	1	1	0	0	1	1	0	0	1	1	1	1.8	1.8
O08989;D3Z2V6	O08989;D3Z2V6	9;7	9;7	9;7	Ras-related protein M-Ras	Mras	;	2	9	9	9	0	2	2	2	0	6	6	0	1	8	7	2	0	2	2	2	0	6	6	0	1	8	7	2	0	2	2	2	0	6	6	0	1	8	7	2	47.6	47.6
Q3TMX0;O08992;H3BLG5;A2AKJ9;A2AKJ6;A2AKJ5	Q3TMX0;O08992;H3BLG5;A2AKJ9;A2AKJ6	6;6;5;4;4;1	6;6;5;4;4;1	6;6;5;4;4;1	Syntenin-1	Sdcbp	;;;;	6	6	6	6	4	4	2	0	3	2	3	6	5	3	3	5	4	4	2	0	3	2	3	6	5	3	3	5	4	4	2	0	3	2	3	6	5	3	3	5	25.8	25.8
O08997	O08997	4	4	4	Copper transport protein ATOX1	Atox1		1	4	4	4	2	4	4	4	2	4	4	2	2	3	4	4	2	4	4	4	2	4	4	2	2	3	4	4	2	4	4	4	2	4	4	2	2	3	4	4	58.8	58.8
O09010	O09010	5	5	5	Beta-1,3-N-acetylglucosaminyltransferase lunatic fringe	Lfng		1	5	5	5	2	0	0	0	1	0	0	5	2	0	0	0	2	0	0	0	1	0	0	5	2	0	0	0	2	0	0	0	1	0	0	5	2	0	0	0	17.7	17.7
O09061	O09061	17	17	17	Proteasome subunit beta type-1	Psmb1		1	17	17	17	12	12	10	10	11	15	14	10	10	16	16	14	12	12	10	10	11	15	14	10	10	16	16	14	12	12	10	10	11	15	14	10	10	16	16	14	64.2	64.2
O09111	O09111	3	3	3	NADH dehydrogenase [ubiquinone] 1 beta subcomplex subunit 11, mitochondrial	Ndufb11		1	3	3	3	0	0	3	3	0	2	3	0	1	2	2	0	0	0	3	3	0	2	3	0	1	2	2	0	0	0	3	3	0	2	3	0	1	2	2	0	25.2	25.2
O09114-2;O09114	O09114-2;O09114	5;5	5;5	5;5	Prostaglandin-H2 D-isomerase	Ptgds	;	2	5	5	5	5	0	1	1	5	1	0	4	4	0	1	0	5	0	1	1	5	1	0	4	4	0	1	0	5	0	1	1	5	1	0	4	4	0	1	0	35.7	35.7
O09117	O09117	3	1	1	Synaptophysin-like protein 1	Sypl1		1	3	1	1	0	1	2	2	0	2	1	0	0	1	3	1	0	1	1	1	0	0	0	0	0	0	1	1	0	1	1	1	0	0	0	0	0	0	1	1	16.1	3.1
O09117-2;D6RFU9	O09117-2;D6RFU9	4;3	4;3	2;2	Synaptophysin-like protein 1	Sypl1;Sypl	;	2	4	4	2	0	0	3	3	0	2	1	0	0	2	4	0	0	0	3	3	0	2	1	0	0	2	4	0	0	0	2	2	0	0	0	0	0	1	2	0	21.4	21.4
O09126	O09126	3	3	3	Semaphorin-4D	Sema4d		1	3	3	3	0	2	1	0	0	0	0	0	0	1	1	3	0	2	1	0	0	0	0	0	0	1	1	3	0	2	1	0	0	0	0	0	0	1	1	3	3.8	3.8
O09131;D3Z1Q9;Q8K2Q2	O09131	11;2;2	11;2;2	11;2;2	Glutathione S-transferase omega-1	Gsto1		3	11	11	11	8	7	8	7	10	10	7	6	7	11	10	9	8	7	8	7	10	10	7	6	7	11	10	9	8	7	8	7	10	10	7	6	7	11	10	9	30.4	30.4
O09159	O09159	17	17	17	Lysosomal alpha-mannosidase	Man2b1		1	17	17	17	0	6	11	7	0	5	6	7	6	9	9	7	0	6	11	7	0	5	6	7	6	9	9	7	0	6	11	7	0	5	6	7	6	9	9	7	22.6	22.6
O09164	O09164	5	5	5	Extracellular superoxide dismutase [Cu-Zn]	Sod3		1	5	5	5	5	0	0	0	5	0	0	1	1	0	0	0	5	0	0	0	5	0	0	1	1	0	0	0	5	0	0	0	5	0	0	1	1	0	0	0	24.3	24.3
Q9CQM8;O09167;D3YX47;D3YX83;D3Z4H7	Q9CQM8;O09167;D3YX47;D3YX83;D3Z4H7	7;7;5;5;4	7;7;5;5;4	7;7;5;5;4	60S ribosomal protein L21	Rpl21	;;;;	5	7	7	7	2	3	2	2	2	5	5	2	2	6	4	4	2	3	2	2	2	5	5	2	2	6	4	4	2	3	2	2	2	5	5	2	2	6	4	4	37.5	37.5
O09172;H3BJA3;F6VNW5	O09172;H3BJA3;F6VNW5	6;4;3	6;4;3	6;4;3	Glutamate--cysteine ligase regulatory subunit	Gclm	;;	3	6	6	6	4	2	2	2	4	6	4	3	2	5	5	3	4	2	2	2	4	6	4	3	2	5	5	3	4	2	2	2	4	6	4	3	2	5	5	3	23.4	23.4
O09173	O09173	1	1	1	Homogentisate 1,2-dioxygenase	Hgd		1	1	1	1	0	0	0	0	0	0	1	1	1	0	0	0	0	0	0	0	0	0	1	1	1	0	0	0	0	0	0	0	0	0	1	1	1	0	0	0	2.5	2.5
O09174	O09174	6	6	6	Alpha-methylacyl-CoA racemase	Amacr		1	6	6	6	0	0	3	2	0	1	1	0	0	4	6	0	0	0	3	2	0	1	1	0	0	4	6	0	0	0	3	2	0	1	1	0	0	4	6	0	23.4	23.4
O35075	O35075	2	2	2	Down syndrome critical region protein 3 homolog	Dscr3		1	2	2	2	0	1	0	0	0	2	1	0	0	1	0	1	0	1	0	0	0	2	1	0	0	1	0	1	0	1	0	0	0	2	1	0	0	1	0	1	10.4	10.4
O35083;G3UWV6	O35083;G3UWV6	2;1	2;1	2;1	1-acyl-sn-glycerol-3-phosphate acyltransferase alpha;1-acyl-sn-glycerol-3-phosphate acyltransferase	Agpat1	;	2	2	2	2	0	0	2	1	0	1	1	0	0	1	1	0	0	0	2	1	0	1	1	0	0	1	1	0	0	0	2	1	0	1	1	0	0	1	1	0	15.4	15.4
O35085	O35085	1	1	1	Homeobox protein ARX	Arx		1	1	1	1	0	0	0	1	0	1	1	0	0	1	0	0	0	0	0	1	0	1	1	0	0	1	0	0	0	0	0	1	0	1	1	0	0	1	0	0	2.3	2.3
Q3TMU8;O35098;O35098-2	Q3TMU8;O35098;O35098-2	26;26;26	24;24;24	15;15;15	Dihydropyrimidinase-related protein 4	Dpysl4	;;	3	26	24	15	10	21	23	25	13	20	18	6	4	22	17	21	8	19	21	23	11	19	16	4	2	20	15	19	7	13	14	15	10	13	14	4	2	14	12	13	54.7	51.2
O35114	O35114	17	17	17	Lysosome membrane protein 2	Scarb2		1	17	17	17	1	2	14	13	0	13	13	0	2	16	15	1	1	2	14	13	0	13	13	0	2	16	15	1	1	2	14	13	0	13	13	0	2	16	15	1	36.4	36.4
O35127	O35127	4	4	4	Protein C10	Grcc10		1	4	4	4	0	2	1	1	0	4	3	0	0	4	3	1	0	2	1	1	0	4	3	0	0	4	3	1	0	2	1	1	0	4	3	0	0	4	3	1	53.2	53.2
O35129;F6QPR1;F6Q8V7	O35129;F6QPR1	23;12;6	23;12;6	23;12;6	Prohibitin-2	Phb2	;	3	23	23	23	0	2	15	12	2	19	18	4	2	22	20	1	0	2	15	12	2	19	18	4	2	22	20	1	0	2	15	12	2	19	18	4	2	22	20	1	74.6	74.6
O35136;O35136-2	O35136;O35136-2	10;9	10;9	10;9	Neural cell adhesion molecule 2	Ncam2	;	2	10	10	10	0	3	5	6	0	4	3	3	1	7	9	3	0	3	5	6	0	4	3	3	1	7	9	3	0	3	5	6	0	4	3	3	1	7	9	3	18	18
O35188	O35188	2	2	2	Fractalkine;Processed fractalkine	Cx3cl1		1	2	2	2	2	1	2	1	2	0	0	1	1	2	1	0	2	1	2	1	2	0	0	1	1	2	1	0	2	1	2	1	2	0	0	1	1	2	1	0	4.6	4.6
O35215;G3UZN1;G3UYJ7	O35215;G3UZN1;G3UYJ7	10;6;6	10;6;6	10;6;6	D-dopachrome decarboxylase	Ddt;Gm20441	;;	3	10	10	10	4	7	6	6	4	9	9	4	2	8	8	7	4	7	6	6	4	9	9	4	2	8	8	7	4	7	6	6	4	9	9	4	2	8	8	7	98.3	98.3
O35226;O35226-4;O35226-5	O35226;O35226-4;O35226-5	13;12;10	13;12;10	2;2;0	26S proteasome non-ATPase regulatory subunit 4	Psmd4	;;	3	13	13	2	4	6	5	4	4	10	7	3	2	11	8	8	4	6	5	4	4	10	7	3	2	11	8	8	0	0	0	0	0	1	0	0	0	2	0	1	34.8	34.8
O35226-2;O35226-3;F7AI87	O35226-2;O35226-3	12;11;2	1;1;1	1;1;1	26S proteasome non-ATPase regulatory subunit 4	Psmd4	;	3	12	1	1	4	7	5	4	4	10	8	3	2	10	9	8	0	1	0	0	0	1	1	0	0	1	1	1	0	1	0	0	0	1	1	0	0	1	1	1	35.1	7.4
O35239	O35239	4	4	4	Tyrosine-protein phosphatase non-receptor type 9	Ptpn9		1	4	4	4	0	0	3	2	0	2	1	0	0	2	3	0	0	0	3	2	0	2	1	0	0	2	3	0	0	0	3	2	0	2	1	0	0	2	3	0	6.7	6.7
O35245-5;O35245-3;O35245;O35245-2;O35245-4	O35245-5;O35245-3;O35245	3;3;3;1;1	3;3;3;1;1	3;3;3;1;1	Polycystin-2	Pkd2	;;	5	3	3	3	0	0	0	0	0	1	1	0	0	2	1	0	0	0	0	0	0	1	1	0	0	2	1	0	0	0	0	0	0	1	1	0	0	2	1	0	5.6	5.6
O35286;Q05BH3;A2A4N9;A2A4P0	O35286	36;1;1;1	36;1;1;1	35;0;0;0	Pre-mRNA-splicing factor ATP-dependent RNA helicase DHX15	Dhx15		4	36	36	35	6	21	26	22	5	27	29	10	8	33	34	19	6	21	26	22	5	27	29	10	8	33	34	19	6	20	25	21	5	26	28	9	8	32	33	18	48.4	48.4
O35295	O35295	23	23	19	Transcriptional activator protein Pur-beta	Purb		1	23	23	19	3	19	12	10	4	14	15	10	11	14	13	19	3	19	12	10	4	14	15	10	11	14	13	19	2	17	10	9	2	10	11	8	8	12	11	17	85.2	85.2
O35316	O35316	1	1	1	Sodium- and chloride-dependent taurine transporter	Slc6a6		1	1	1	1	0	0	1	1	0	0	0	0	0	1	1	0	0	0	1	1	0	0	0	0	0	1	1	0	0	0	1	1	0	0	0	0	0	1	1	0	2.7	2.7
Q9D8S5;O35326	Q9D8S5;O35326	5;5	4;4	4;4	Serine/arginine-rich splicing factor 5	Srsf5	;	2	5	4	4	0	2	2	2	0	3	3	1	1	4	4	2	0	1	1	2	0	2	2	0	0	3	3	1	0	1	1	2	0	2	2	0	0	3	3	1	19.3	15.9
O35343	O35343	13	7	6	Importin subunit alpha-3	Kpna4		1	13	7	6	4	11	12	11	4	9	6	4	5	11	11	13	3	6	6	5	3	4	2	2	4	6	5	7	3	5	5	4	3	4	2	2	4	5	4	6	33.2	24.4
O35344	O35344	18	18	12	Importin subunit alpha-4	Kpna3		1	18	18	12	1	16	16	14	1	9	8	5	4	15	16	17	1	16	16	14	1	9	8	5	4	15	16	17	0	11	10	8	0	4	4	3	3	10	10	11	38.4	38.4
Q4FJZ2;O35345	Q4FJZ2;O35345	7;7	7;7	5;5	Importin subunit alpha;Importin subunit alpha-7	Kpna6	;	2	7	7	5	0	4	3	4	0	5	5	0	0	6	6	3	0	4	3	4	0	5	5	0	0	6	6	3	0	3	2	3	0	3	3	0	0	4	4	2	19.9	19.9
O35375-5;O35375-6;O35375-2;O35375-3;O35375-4;O35375	O35375-5;O35375-6;O35375-2;O35375-3;O35375-4;O35375	3;3;3;3;3;3	3;3;3;3;3;3	3;3;3;3;3;3	Neuropilin-2	Nrp2	;;;;;	6	3	3	3	0	3	1	1	0	0	0	1	0	1	1	2	0	3	1	1	0	0	0	1	0	1	1	2	0	3	1	1	0	0	0	1	0	1	1	2	3.8	3.8
O35381;D3Z7M9;D3YYE1;F6UFG6;Q64G17;E9Q148	O35381;D3Z7M9;D3YYE1;F6UFG6	17;16;15;13;4;3	17;16;15;13;4;3	14;13;12;10;2;0	Acidic leucine-rich nuclear phosphoprotein 32 family member A	Anp32a	;;;	6	17	17	14	12	13	12	12	11	15	14	10	11	17	17	11	12	13	12	12	11	15	14	10	11	17	17	11	11	11	10	9	11	13	11	9	10	14	14	9	55.1	55.1
O35382;Q8C391;Q9CXE1	O35382;Q8C391	11;6;5	11;6;5	11;6;5	Exocyst complex component 4	Exoc4	;	3	11	11	11	0	0	2	3	0	9	9	0	0	11	10	0	0	0	2	3	0	9	9	0	0	11	10	0	0	0	2	3	0	9	9	0	0	11	10	0	14.5	14.5
O35386	O35386	1	1	1	Phytanoyl-CoA dioxygenase, peroxisomal	Phyh		1	1	1	1	0	0	0	0	0	0	0	0	0	1	0	1	0	0	0	0	0	0	0	0	0	1	0	1	0	0	0	0	0	0	0	0	0	1	0	1	3.6	3.6
O35387	O35387	1	1	1	HCLS1-associated protein X-1	Hax1		1	1	1	1	0	0	0	0	0	0	0	0	0	1	1	0	0	0	0	0	0	0	0	0	0	1	1	0	0	0	0	0	0	0	0	0	0	1	1	0	6.1	6.1
O35393	O35393	3	3	3	Ephrin-B3	Efnb3		1	3	3	3	0	2	2	2	0	0	0	2	3	0	2	2	0	2	2	2	0	0	0	2	3	0	2	2	0	2	2	2	0	0	0	2	3	0	2	2	12.1	12.1
O35405	O35405	5	5	5	Phospholipase D3	Pld3		1	5	5	5	1	3	5	5	2	4	4	0	0	5	5	3	1	3	5	5	2	4	4	0	0	5	5	3	1	3	5	5	2	4	4	0	0	5	5	3	13.1	13.1
Q0VDM6;O35409;G3UWC2;Q9CZR2	Q0VDM6;O35409	10;10;1;1	10;10;1;1	10;10;1;1	Glutamate carboxypeptidase 2	Folh1	;	4	10	10	10	0	0	1	0	1	6	6	0	1	10	7	0	0	0	1	0	1	6	6	0	1	10	7	0	0	0	1	0	1	6	6	0	1	10	7	0	20.2	20.2
O35435;E9Q1V3;F6TCT7;D3YZY5;F6ZQJ5	O35435;E9Q1V3	18;12;7;5;2	18;12;7;5;2	18;12;7;5;2	Dihydroorotate dehydrogenase (quinone), mitochondrial	Dhodh	;	5	18	18	18	0	0	18	12	0	10	8	0	0	15	15	0	0	0	18	12	0	10	8	0	0	15	15	0	0	0	18	12	0	10	8	0	0	15	15	0	64.6	64.6
O35445	O35445	1	1	1	E3 ubiquitin-protein ligase RNF5	Rnf5		1	1	1	1	0	0	0	0	0	1	0	0	0	1	0	0	0	0	0	0	0	1	0	0	0	1	0	0	0	0	0	0	0	1	0	0	0	1	0	0	8.3	8.3
O35459;F7B227	O35459;F7B227	13;9	13;9	13;9	Delta(3,5)-Delta(2,4)-dienoyl-CoA isomerase, mitochondrial	Ech1	;	2	13	13	13	6	7	12	8	8	10	11	3	3	13	13	7	6	7	12	8	8	10	11	3	3	13	13	7	6	7	12	8	8	10	11	3	3	13	13	7	47.4	47.4
O35465;O35465-2;F6WP10	O35465;O35465-2	8;8;2	8;8;2	8;8;2	Peptidyl-prolyl cis-trans isomerase FKBP8	Fkbp8	;	3	8	8	8	0	0	2	5	0	5	7	0	1	8	6	1	0	0	2	5	0	5	7	0	1	8	6	1	0	0	2	5	0	5	7	0	1	8	6	1	29.4	29.4
Q8C4U8;O35474;Q8C8K0;O35474-2	Q8C4U8;O35474;Q8C8K0	6;6;4;1	6;6;4;1	6;6;4;1	EGF-like repeat and discoidin I-like domain-containing protein 3	Edil3	;;	4	6	6	6	0	0	4	3	0	0	1	0	0	3	1	1	0	0	4	3	0	0	1	0	0	3	1	1	0	0	4	3	0	0	1	0	0	3	1	1	15.1	15.1
O35526;D6RFB9	O35526;D6RFB9	4;3	3;2	3;2	Syntaxin-1A	Stx1a	;	2	4	3	3	1	1	2	2	1	1	1	0	0	2	2	1	1	1	2	2	1	0	0	0	0	2	2	1	1	1	2	2	1	0	0	0	0	2	2	1	18.4	15.3
O35551;O35551-6;O35551-3;O35551-5;O35551-2;J3QJV7;O35551-4;Q3U983	O35551;O35551-6;O35551-3;O35551-5;O35551-2;J3QJV7	23;23;21;21;20;19;11;9	23;23;21;21;20;19;11;9	23;23;21;21;20;19;11;9	Rab GTPase-binding effector protein 1	Rabep1	;;;;;	8	23	23	23	0	17	19	19	0	5	9	1	4	16	18	14	0	17	19	19	0	5	9	1	4	16	18	14	0	17	19	19	0	5	9	1	4	16	18	14	27.3	27.3
O35566	O35566	1	1	1	CD151 antigen	Cd151		1	1	1	1	0	0	0	0	0	1	1	0	0	1	0	0	0	0	0	0	0	1	1	0	0	1	0	0	0	0	0	0	0	1	1	0	0	1	0	0	5.9	5.9
O35593	O35593	10	10	10	26S proteasome non-ATPase regulatory subunit 14	Psmd14		1	10	10	10	2	7	6	6	2	7	6	3	3	8	7	9	2	7	6	6	2	7	6	3	3	8	7	9	2	7	6	6	2	7	6	3	3	8	7	9	51	51
O35594;D3Z5A8;O35594-2	O35594	5;2;1	5;2;1	5;2;1	Intraflagellar transport protein 81 homolog	Ift81		3	5	5	5	0	0	1	0	0	4	4	0	0	4	3	0	0	0	1	0	0	4	4	0	0	4	3	0	0	0	1	0	0	4	4	0	0	4	3	0	8.7	8.7
O35598;E9PYF2;D3Z1E6	O35598;E9PYF2;D3Z1E6	7;6;4	7;6;4	7;6;4	Disintegrin and metalloproteinase domain-containing protein 10	Adam10	;;	3	7	7	7	2	1	2	3	2	5	4	4	2	4	3	1	2	1	2	3	2	5	4	4	2	4	3	1	2	1	2	3	2	5	4	4	2	4	3	1	11.2	11.2
O35604	O35604	11	11	11	Niemann-Pick C1 protein	Npc1		1	11	11	11	0	3	10	10	1	8	7	0	0	9	3	2	0	3	10	10	1	8	7	0	0	9	3	2	0	3	10	10	1	8	7	0	0	9	3	2	9.7	9.7
O35623	O35623	2	2	2	BET1 homolog	Bet1		1	2	2	2	0	0	1	1	0	2	2	0	0	2	2	0	0	0	1	1	0	2	2	0	0	2	2	0	0	0	1	1	0	2	2	0	0	2	2	0	24.6	24.6
O35633-2;O35633	O35633-2;O35633	8;8	8;8	8;8	Vesicular inhibitory amino acid transporter	Slc32a1	;	2	8	8	8	0	0	8	6	0	3	4	0	0	8	2	1	0	0	8	6	0	3	4	0	0	8	2	1	0	0	8	6	0	3	4	0	0	8	2	1	20.3	20.3
O35639	O35639	23	23	23	Annexin A3	Anxa3		1	23	23	23	0	2	12	11	0	20	21	1	1	17	17	0	0	2	12	11	0	20	21	1	1	17	17	0	0	2	12	11	0	20	21	1	1	17	17	0	54.5	54.5
Q5SVG5;Q5SVG4;O35643	Q5SVG5;Q5SVG4;O35643	46;46;46	25;25;25	25;25;25	AP-1 complex subunit beta-1	Ap1b1	;;	3	46	25	25	12	35	31	32	18	36	35	11	17	42	40	35	5	19	16	15	8	16	15	5	9	21	21	17	5	19	16	15	8	16	15	5	9	21	21	17	58.5	39.1
O35648	O35648	1	1	1	Centrin-3	Cetn3		1	1	1	1	0	0	0	0	0	0	0	0	0	1	0	0	0	0	0	0	0	0	0	0	0	1	0	0	0	0	0	0	0	0	0	0	0	1	0	0	7.2	7.2
O35654;A8Y5G7	O35654;A8Y5G7	3;2	3;2	2;1	DNA polymerase delta subunit 2	Pold2	;	2	3	3	2	0	0	0	0	0	2	2	0	0	2	2	0	0	0	0	0	0	2	2	0	0	2	2	0	0	0	0	0	0	2	2	0	0	2	2	0	8.1	8.1
O35682	O35682	2	2	2	Myeloid-associated differentiation marker	Myadm		1	2	2	2	0	0	1	1	0	1	2	0	0	2	0	0	0	0	1	1	0	1	2	0	0	2	0	0	0	0	1	1	0	1	2	0	0	2	0	0	8.4	8.4
O35684;E0CYW0	O35684;E0CYW0	12;6	12;6	12;6	Neuroserpin	Serpini1	;	2	12	12	12	3	3	5	6	1	1	0	12	8	4	5	3	3	3	5	6	1	1	0	12	8	4	5	3	3	3	5	6	1	1	0	12	8	4	5	3	44.9	44.9
O35685	O35685	35	35	35	Nuclear migration protein nudC	Nudc		1	35	35	35	19	34	28	26	16	31	29	19	19	28	28	28	19	34	28	26	16	31	29	19	19	28	28	28	19	34	28	26	16	31	29	19	19	28	28	28	65.1	65.1
Q3TUQ5;O35691	Q3TUQ5;O35691	11;11	11;11	11;11	Pinin	Pnn	;	2	11	11	11	0	2	6	5	0	6	5	0	0	9	9	0	0	2	6	5	0	6	5	0	0	9	9	0	0	2	6	5	0	6	5	0	0	9	9	0	15.4	15.4
O35696	O35696	4	4	4	Alpha-2,8-sialyltransferase 8B	St8sia2		1	4	4	4	2	0	2	1	1	1	0	3	1	3	1	0	2	0	2	1	1	1	0	3	1	3	1	0	2	0	2	1	1	1	0	3	1	3	1	0	10.1	10.1
O35704	O35704	3	3	3	Serine palmitoyltransferase 1	Sptlc1		1	3	3	3	0	0	3	2	0	3	3	0	0	3	3	0	0	0	3	2	0	3	3	0	0	3	3	0	0	0	3	2	0	3	3	0	0	3	3	0	9.3	9.3
Q8C2Q7;O35737	Q8C2Q7;O35737	17;17	17;17	9;9	Heterogeneous nuclear ribonucleoprotein H;Heterogeneous nuclear ribonucleoprotein H, N-terminally processed	Hnrnph1	;	2	17	17	9	10	10	12	11	9	14	15	8	9	12	14	12	10	10	12	11	9	14	15	8	9	12	14	12	5	5	5	4	4	7	7	3	4	6	7	5	41.3	41.3
O35841	O35841	26	26	26	Apoptosis inhibitor 5	Api5		1	26	26	26	3	17	21	21	4	14	15	5	2	16	15	21	3	17	21	21	4	14	15	5	2	16	15	21	3	17	21	21	4	14	15	5	2	16	15	21	49.6	49.6
O35857;F7C189	O35857	15;1	15;1	15;1	Mitochondrial import inner membrane translocase subunit TIM44	Timm44		2	15	15	15	0	0	9	8	0	13	11	0	0	12	13	0	0	0	9	8	0	13	11	0	0	12	13	0	0	0	9	8	0	13	11	0	0	12	13	0	43.6	43.6
O35864	O35864	12	12	12	COP9 signalosome complex subunit 5	Cops5		1	12	12	12	1	12	12	11	1	8	9	4	7	11	10	10	1	12	12	11	1	8	9	4	7	11	10	10	1	12	12	11	1	8	9	4	7	11	10	10	44	44
O35874;Q5SSP3	O35874;Q5SSP3	8;6	8;6	8;6	Neutral amino acid transporter A;Amino acid transporter	Slc1a4	;	2	8	8	8	0	0	8	7	0	7	7	1	0	8	6	0	0	0	8	7	0	7	7	1	0	8	6	0	0	0	8	7	0	7	7	1	0	8	6	0	23.3	23.3
O35887;G3UWV3;G3UWR0;G3UY49	O35887;G3UWV3;G3UWR0	17;13;9;8	17;13;9;8	3;2;3;3	Calumenin	Calu	;;	4	17	17	3	5	8	6	7	4	12	8	13	13	10	9	7	5	8	6	7	4	12	8	13	13	10	9	7	1	1	2	2	0	2	2	2	1	1	1	1	44.4	44.4
O35900;O35901;G3UZ96	O35900;O35901	8;7;1	8;7;1	8;7;1	U6 snRNA-associated Sm-like protein LSm2	Lsm2	;	3	8	8	8	0	5	6	5	0	6	6	3	3	6	6	3	0	5	6	5	0	6	6	3	3	6	6	3	0	5	6	5	0	6	6	3	3	6	6	3	82.1	82.1
O35943	O35943	2	2	2	Frataxin, mitochondrial;Frataxin intermediate form;Frataxin mature form	Fxn		1	2	2	2	0	1	1	1	0	1	1	0	0	2	2	1	0	1	1	1	0	1	1	0	0	2	2	1	0	1	1	1	0	1	1	0	0	2	2	1	11.1	11.1
O35949	O35949	1	1	1	Elongation of very long chain fatty acids protein 3	Elovl3		1	1	1	1	1	0	0	0	1	1	1	0	0	1	1	0	1	0	0	0	1	1	1	0	0	1	1	0	1	0	0	0	1	1	1	0	0	1	1	0	4.4	4.4
O35963;P97950	O35963;P97950	3;2	3;2	3;2	Ras-related protein Rab-33B;Ras-related protein Rab-33A	Rab33b;Rab33a	;	2	3	3	3	0	0	0	0	0	1	1	0	0	3	2	0	0	0	0	0	0	1	1	0	0	3	2	0	0	0	0	0	0	1	1	0	0	3	2	0	14.4	14.4
O35969;O35969-2	O35969;O35969-2	5;5	5;5	5;5	Guanidinoacetate N-methyltransferase	Gamt	;	2	5	5	5	0	3	0	1	0	2	2	0	1	4	2	4	0	3	0	1	0	2	2	0	1	4	2	4	0	3	0	1	0	2	2	0	1	4	2	4	38.1	38.1
O35972	O35972	4	4	4	39S ribosomal protein L23, mitochondrial	Mrpl23		1	4	4	4	0	0	2	2	0	4	3	0	0	3	3	0	0	0	2	2	0	4	3	0	0	3	3	0	0	0	2	2	0	4	3	0	0	3	3	0	44.5	44.5
O35988	O35988	6	6	6	Syndecan-4	Sdc4		1	6	6	6	0	3	0	0	0	4	2	0	0	4	1	3	0	3	0	0	0	4	2	0	0	4	1	3	0	3	0	0	0	4	2	0	0	4	1	3	34.3	34.3
O54692	O54692	3	3	3	Centromere/kinetochore protein zw10 homolog	Zw10		1	3	3	3	0	0	1	0	0	2	2	0	0	2	3	0	0	0	1	0	0	2	2	0	0	2	3	0	0	0	1	0	0	2	2	0	0	2	3	0	6	6
O54724	O54724	4	4	4	Polymerase I and transcript release factor	Ptrf		1	4	4	4	0	0	0	0	0	4	3	1	1	3	3	1	0	0	0	0	0	4	3	1	1	3	3	1	0	0	0	0	0	4	3	1	1	3	3	1	17.9	17.9
O54734	O54734	20	20	20	Dolichyl-diphosphooligosaccharide--protein glycosyltransferase 48 kDa subunit	Ddost		1	20	20	20	0	1	17	17	0	19	18	2	0	17	16	0	0	1	17	17	0	19	18	2	0	17	16	0	0	1	17	17	0	19	18	2	0	17	16	0	64.9	64.9
O54774	O54774	21	21	21	AP-3 complex subunit delta-1	Ap3d1		1	21	21	21	5	12	16	17	4	11	14	2	2	14	16	14	5	12	16	17	4	11	14	2	2	14	16	14	5	12	16	17	4	11	14	2	2	14	16	14	23.9	23.9
O54781;Q9Z0G2	O54781	9;2	9;2	7;0	SRSF protein kinase 2;SRSF protein kinase 2 N-terminal;SRSF protein kinase 2 C-terminal	Srpk2		2	9	9	7	0	6	6	6	1	5	4	2	1	7	7	6	0	6	6	6	1	5	4	2	1	7	7	6	0	4	4	5	1	3	2	2	1	5	5	4	16.6	16.6
O54782;F6TMZ3;F6Z025	O54782;F6TMZ3	14;9;1	14;9;1	14;9;1	Epididymis-specific alpha-mannosidase	Man2b2	;	3	14	14	14	9	9	4	4	8	10	6	6	2	10	8	6	9	9	4	4	8	10	6	6	2	10	8	6	9	9	4	4	8	10	6	6	2	10	8	6	18.1	18.1
O54786-2;O54786	O54786-2;O54786	1;1	1;1	1;1	DNA fragmentation factor subunit alpha	Dffa	;	2	1	1	1	0	0	0	0	0	0	0	0	0	1	0	0	0	0	0	0	0	0	0	0	0	1	0	0	0	0	0	0	0	0	0	0	0	1	0	0	6	6
O54833	O54833	15	15	15	Casein kinase II subunit alpha	Csnk2a2		1	15	15	15	0	9	11	7	1	12	11	1	1	12	12	8	0	9	11	7	1	12	11	1	1	12	12	8	0	9	11	7	1	12	11	1	1	12	12	8	46.3	46.3
O54865	O54865	1	1	1	Guanylate cyclase soluble subunit beta-1	Gucy1b3		1	1	1	1	0	1	1	1	0	0	0	0	0	1	1	0	0	1	1	1	0	0	0	0	0	1	1	0	0	1	1	1	0	0	0	0	0	1	1	0	1.8	1.8
O54879;G5E920;A2AP78	O54879;G5E920;A2AP78	18;17;15	17;16;14	17;16;14	High mobility group protein B3	Hmgb3	;;	3	18	17	17	10	11	12	12	10	14	15	9	10	12	14	11	10	10	11	11	10	13	14	9	10	12	13	10	10	10	11	11	10	13	14	9	10	12	13	10	66.5	64.5
O54928	O54928	2	2	2	Suppressor of cytokine signaling 5	Socs5		1	2	2	2	0	1	0	0	0	0	0	1	0	0	0	1	0	1	0	0	0	0	0	1	0	0	0	1	0	1	0	0	0	0	0	1	0	0	0	1	5.6	5.6
O54941	O54941	13	13	13	SWI/SNF-related matrix-associated actin-dependent regulator of chromatin subfamily E member 1	Smarce1		1	13	13	13	2	8	8	9	1	7	8	4	3	9	8	6	2	8	8	9	1	7	8	4	3	9	8	6	2	8	8	9	1	7	8	4	3	9	8	6	33.6	33.6
O54946-2;O54946;F6YRQ2;G3X8S5	O54946-2;O54946	3;3;1;1	3;3;1;1	3;3;1;1	DnaJ homolog subfamily B member 6	Dnajb6	;	4	3	3	3	0	0	1	1	0	2	1	0	0	2	1	0	0	0	1	1	0	2	1	0	0	2	1	0	0	0	1	1	0	2	1	0	0	2	1	0	19	19
O54950	O54950	5	4	4	5-AMP-activated protein kinase subunit gamma-1	Prkag1		1	5	4	4	0	2	1	1	0	3	2	0	1	5	4	2	0	1	0	0	0	2	2	0	0	4	3	1	0	1	0	0	0	2	2	0	0	4	3	1	17.9	14.8
O54962	O54962	6	6	6	Barrier-to-autointegration factor;Barrier-to-autointegration factor, N-terminally processed	Banf1		1	6	6	6	0	1	2	2	0	5	5	1	1	5	4	1	0	1	2	2	0	5	5	1	1	5	4	1	0	1	2	2	0	5	5	1	1	5	4	1	56.2	56.2
O54965-2;O54965	O54965-2;O54965	2;2	2;2	2;2	E3 ubiquitin-protein ligase RNF13	Rnf13	;	2	2	2	2	0	0	0	1	0	2	2	0	0	2	2	0	0	0	0	1	0	2	2	0	0	2	2	0	0	0	0	1	0	2	2	0	0	2	2	0	18.3	18.3
O54983	O54983	12	12	12	Ketimine reductase mu-crystallin	Crym		1	12	12	12	0	10	5	3	3	9	10	4	6	8	6	11	0	10	5	3	3	9	10	4	6	8	6	11	0	10	5	3	3	9	10	4	6	8	6	11	46	46
O54984	O54984	15	15	15	ATPase Asna1	Asna1		1	15	15	15	1	10	12	11	1	11	11	3	5	12	14	7	1	10	12	11	1	11	11	3	5	12	14	7	1	10	12	11	1	11	11	3	5	12	14	7	69	69
O54988-2;O54988	O54988-2;O54988	5;5	5;5	5;5	STE20-like serine/threonine-protein kinase	Slk	;	2	5	5	5	0	3	3	1	0	0	0	0	0	4	4	0	0	3	3	1	0	0	0	0	0	4	4	0	0	3	3	1	0	0	0	0	0	4	4	0	7.2	7.2
O55013	O55013	7	7	7	Trafficking protein particle complex subunit 3	Trappc3		1	7	7	7	3	3	5	5	4	6	6	3	3	7	7	4	3	3	5	5	4	6	6	3	3	7	7	4	3	3	5	5	4	6	6	3	3	7	7	4	43.3	43.3
O55022	O55022	14	14	13	Membrane-associated progesterone receptor component 1	Pgrmc1		1	14	14	13	9	7	13	12	7	13	13	3	4	13	13	8	9	7	13	12	7	13	13	3	4	13	13	8	9	7	12	12	7	13	13	3	4	12	12	8	49.7	49.7
O55026;O55026-2	O55026	10;4	10;4	10;4	Ectonucleoside triphosphate diphosphohydrolase 2	Entpd2		2	10	10	10	0	5	6	3	0	9	9	0	0	9	9	4	0	5	6	3	0	9	9	0	0	9	9	4	0	5	6	3	0	9	9	0	0	9	9	4	26.3	26.3
O55028	O55028	1	1	1	[3-methyl-2-oxobutanoate dehydrogenase [lipoamide]] kinase, mitochondrial	Bckdk		1	1	1	1	0	0	0	0	0	0	0	0	0	1	1	0	0	0	0	0	0	0	0	0	0	1	1	0	0	0	0	0	0	0	0	0	0	1	1	0	4.1	4.1
O55029	O55029	26	26	26	Coatomer subunit beta	Copb2		1	26	26	26	2	22	15	17	3	22	21	7	8	20	18	22	2	22	15	17	3	22	21	7	8	20	18	22	2	22	15	17	3	22	21	7	8	20	18	22	38.2	38.2
O55033	O55033	5	5	5	Cytoplasmic protein NCK2	Nck2		1	5	5	5	0	1	1	0	0	4	3	0	0	5	3	1	0	1	1	0	0	4	3	0	0	5	3	1	0	1	1	0	0	4	3	0	0	5	3	1	19.5	19.5
O55042-2;O55042	O55042-2;O55042	6;6	6;6	6;6	Alpha-synuclein	Snca	;	2	6	6	6	0	2	4	4	0	1	1	1	2	4	3	3	0	2	4	4	0	1	1	1	2	4	3	3	0	2	4	4	0	1	1	1	2	4	3	3	52.9	52.9
O55057	O55057	2	2	2	Retinal rod rhodopsin-sensitive cGMP 3,5-cyclic phosphodiesterase subunit delta	Pde6d		1	2	2	2	1	2	2	2	1	2	2	1	1	2	2	2	1	2	2	2	1	2	2	1	1	2	2	2	1	2	2	2	1	2	2	1	1	2	2	2	16	16
O55060;D3Z380;D3YWK6;D3Z217;D6RIK3	O55060;D3Z380;D3YWK6;D3Z217	8;7;6;5;1	8;7;6;5;1	8;7;6;5;1	Thiopurine S-methyltransferase	Tpmt	;;;	5	8	8	8	2	5	1	0	3	4	5	0	0	8	7	7	2	5	1	0	3	4	5	0	0	8	7	7	2	5	1	0	3	4	5	0	0	8	7	7	46.2	46.2
O55091	O55091	7	7	7	Protein IMPACT	Impact		1	7	7	7	0	4	0	0	0	6	4	0	0	7	6	2	0	4	0	0	0	6	4	0	0	7	6	2	0	4	0	0	0	6	4	0	0	7	6	2	29.2	29.2
O55100-2;O55100	O55100-2;O55100	2;2	2;2	2;2	Synaptogyrin-1	Syngr1	;	2	2	2	2	0	0	2	2	0	2	2	0	0	1	2	0	0	0	2	2	0	2	2	0	0	1	2	0	0	0	2	2	0	2	2	0	0	1	2	0	12.6	12.6
O55106;F8WH41;F6Z700	O55106;F8WH41	7;6;2	7;6;2	7;6;2	Striatin	Strn	;	3	7	7	7	0	3	5	4	0	4	4	1	1	5	6	2	0	3	5	4	0	4	4	1	1	5	6	2	0	3	5	4	0	4	4	1	1	5	6	2	14.1	14.1
O55125;Q5SVG6	O55125;Q5SVG6	8;7	8;7	8;7	Protein NipSnap homolog 1	Nipsnap1	;	2	8	8	8	1	1	7	7	1	7	8	0	0	8	8	0	1	1	7	7	1	7	8	0	0	8	8	0	1	1	7	7	1	7	8	0	0	8	8	0	21.5	21.5
Q7TMG8;O55126	Q7TMG8;O55126	8;8	8;8	8;8	Protein NipSnap homolog 2	Gbas	;	2	8	8	8	2	1	5	6	2	8	7	0	2	8	8	0	2	1	5	6	2	8	7	0	2	8	8	0	2	1	5	6	2	8	7	0	2	8	8	0	21.4	21.4
O55135;A6PWZ2	O55135	9;3	9;3	9;3	Eukaryotic translation initiation factor 6	Eif6		2	9	9	9	3	5	5	4	4	6	8	3	4	9	8	6	3	5	5	4	4	6	8	3	4	9	8	6	3	5	5	4	4	6	8	3	4	9	8	6	44.5	44.5
O55137;Q9QYR7-2;Q9QYR7;Q8BWN8;Q6Q2Z6;Q91YQ6;Q32Q92-2;Q32Q92	O55137	25;10;10;7;7;6;5;5	25;10;10;7;7;6;5;5	12;5;5;3;2;2;2;2	Acyl-coenzyme A thioesterase 1	Acot1		8	25	25	12	6	21	15	16	7	22	21	12	11	22	22	21	6	21	15	16	7	22	21	12	11	22	22	21	2	10	9	9	3	10	11	6	6	11	11	11	62.8	62.8
O55142	O55142	9	9	9	60S ribosomal protein L35a	Rpl35a		1	9	9	9	4	6	4	6	1	9	9	3	4	8	9	7	4	6	4	6	1	9	9	3	4	8	9	7	4	6	4	6	1	9	9	3	4	8	9	7	43.6	43.6
O55143;J3KMM5;O55143-2;Q8R429	O55143;J3KMM5;O55143-2	41;38;38;13	41;38;38;13	36;33;33;9	Sarcoplasmic/endoplasmic reticulum calcium ATPase 2;Calcium-transporting ATPase	Atp2a2	;;	4	41	41	36	0	5	28	28	1	30	27	0	1	36	27	4	0	5	28	28	1	30	27	0	1	36	27	4	0	4	26	26	1	27	26	0	1	32	25	4	39.8	39.8
O55201;O55201-2	O55201;O55201-2	19;18	19;18	19;18	Transcription elongation factor SPT5	Supt5h	;	2	19	19	19	3	5	8	9	3	12	9	2	4	15	11	5	3	5	8	9	3	12	9	2	4	15	11	5	3	5	8	9	3	12	9	2	4	15	11	5	23.4	23.4
O55222;D3YZA5;F6Q5Z1	O55222;D3YZA5;F6Q5Z1	6;4;3	6;4;3	6;4;3	Integrin-linked protein kinase	Ilk	;;	3	6	6	6	0	0	0	0	0	4	4	0	0	4	5	0	0	0	0	0	0	4	4	0	0	4	5	0	0	0	0	0	0	4	4	0	0	4	5	0	14.4	14.4
O55229;F6RRT7	O55229;F6RRT7	5;3	5;3	5;3	Choline/ethanolamine kinase	Chkb	;	2	5	5	5	0	5	5	1	0	4	4	2	3	4	5	5	0	5	5	1	0	4	4	2	3	4	5	5	0	5	5	1	0	4	4	2	3	4	5	5	17.3	17.3
O55234	O55234	18	18	18	Proteasome subunit beta type-5	Psmb5		1	18	18	18	16	17	15	14	17	17	17	15	16	16	16	17	16	17	15	14	17	17	17	15	16	16	16	17	16	17	15	14	17	17	17	15	16	16	16	17	51.9	51.9
O55240;F7CWI9;D3YZQ7	O55240;F7CWI9;D3YZQ7	2;1;1	2;1;1	2;1;1	11-cis retinol dehydrogenase	Rdh5	;;	3	2	2	2	0	0	0	0	1	1	1	0	0	1	0	0	0	0	0	0	1	1	1	0	0	1	0	0	0	0	0	0	1	1	1	0	0	1	0	0	6.6	6.6
O55242-2;O55242	O55242-2;O55242	2;2	2;2	2;2	Sigma non-opioid intracellular receptor 1	Sigmar1	;	2	2	2	2	0	1	2	2	0	2	1	0	0	1	1	0	0	1	2	2	0	2	1	0	0	1	1	0	0	1	2	2	0	2	1	0	0	1	1	0	10.4	10.4
O70166	O70166	4	4	4	Stathmin-3	Stmn3		1	4	4	4	1	2	2	1	1	0	0	1	1	2	0	3	1	2	2	1	1	0	0	1	1	2	0	3	1	2	2	1	1	0	0	1	1	2	0	3	26.7	26.7
O70172;F6RJE8	O70172	7;3	3;2	3;2	Phosphatidylinositol 5-phosphate 4-kinase type-2 alpha	Pip4k2a		2	7	3	3	0	4	4	4	0	2	2	2	1	4	4	4	0	1	1	2	0	0	0	0	0	2	2	2	0	1	1	2	0	0	0	0	0	2	2	2	17.5	8.4
O70194	O70194	9	9	9	Eukaryotic translation initiation factor 3 subunit D	Eif3d		1	9	9	9	0	7	5	6	0	9	9	1	0	8	8	4	0	7	5	6	0	9	9	1	0	8	8	4	0	7	5	6	0	9	9	1	0	8	8	4	17.3	17.3
O70200	O70200	1	1	1	Allograft inflammatory factor 1	Aif1		1	1	1	1	0	0	1	1	1	1	1	1	1	0	0	0	0	0	1	1	1	1	1	1	1	0	0	0	0	0	1	1	1	1	1	1	1	0	0	0	11.6	11.6
O70251;G3UX43;G3UZ47	O70251	12;3;2	12;3;2	12;3;2	Elongation factor 1-beta	Eef1b		3	12	12	12	5	8	5	7	5	4	4	5	5	7	8	9	5	8	5	7	5	4	4	5	5	7	8	9	5	8	5	7	5	4	4	5	5	7	8	9	57.3	57.3
O70274	O70274	5	5	4	Protein tyrosine phosphatase type IVA 2	Ptp4a2		1	5	5	4	0	2	2	2	3	4	4	1	0	3	4	1	0	2	2	2	3	4	4	1	0	3	4	1	0	1	1	1	2	3	3	1	0	2	3	0	34.1	34.1
O70310	O70310	12	12	11	Glycylpeptide N-tetradecanoyltransferase 1	Nmt1		1	12	12	11	1	7	5	4	1	10	7	3	2	10	9	7	1	7	5	4	1	10	7	3	2	10	9	7	1	6	5	3	1	9	7	2	2	9	8	7	29	29
O70318	O70318	30	30	29	Band 4.1-like protein 2	Epb41l2		1	30	30	29	6	11	6	6	6	23	19	3	3	25	18	10	6	11	6	6	6	23	19	3	3	25	18	10	6	11	5	6	6	22	18	3	3	24	18	10	39.5	39.5
Q76LV0;O70325-2;O70325;Q91XR9	Q76LV0;O70325-2;O70325;Q91XR9	8;8;8;5	8;8;8;5	8;8;8;5	Glutathione peroxidase;Phospholipid hydroperoxide glutathione peroxidase, mitochondrial;Phospholipid hydroperoxide glutathione peroxidase, nuclear	Gpx4	;;;	4	8	8	8	1	1	2	0	1	4	4	1	2	6	6	3	1	1	2	0	1	4	4	1	2	6	6	3	1	1	2	0	1	4	4	1	2	6	6	3	32	32
O70340	O70340	1	1	1	Neuronal pentraxin-2	Nptx2		1	1	1	1	0	0	0	0	1	0	0	0	0	0	0	0	0	0	0	0	1	0	0	0	0	0	0	0	0	0	0	0	1	0	0	0	0	0	0	0	4.4	4.4
Q3UD32;O70370	Q3UD32;O70370	4;4	4;4	4;4	Cathepsin S	Ctss	;	2	4	4	4	3	0	0	0	4	3	1	0	1	0	1	1	3	0	0	0	4	3	1	0	1	0	1	1	3	0	0	0	4	3	1	0	1	0	1	1	15.7	15.7
O70378	O70378	9	9	9	ER membrane protein complex subunit 8	Emc8		1	9	9	9	0	0	6	5	0	8	7	0	2	9	9	1	0	0	6	5	0	8	7	0	2	9	9	1	0	0	6	5	0	8	7	0	2	9	9	1	47.3	47.3
O70400	O70400	2	2	2	PDZ and LIM domain protein 1	Pdlim1		1	2	2	2	1	1	1	1	1	1	1	0	0	2	1	1	1	1	1	1	1	1	1	0	0	2	1	1	1	1	1	1	1	1	1	0	0	2	1	1	4.6	4.6
Q99L96;O70401;H3BL26;H3BJJ0	Q99L96;O70401;H3BL26;H3BJJ0	4;4;3;2	4;4;3;2	4;4;3;2	Tetraspanin;Tetraspanin-6	Tspan6	;;;	4	4	4	4	0	1	4	4	0	2	2	1	0	2	0	1	0	1	4	4	0	2	2	1	0	2	0	1	0	1	4	4	0	2	2	1	0	2	0	1	16.7	16.7
O70435;E0CZ34;F8WH02;E0CYL6;F7BWF9	O70435	20;2;2;2;2	20;2;2;2;2	20;2;2;2;2	Proteasome subunit alpha type-3	Psma3		5	20	20	20	16	19	15	15	16	16	17	17	17	19	19	19	16	19	15	15	16	16	17	17	17	19	19	19	16	19	15	15	16	16	17	17	17	19	19	19	68.2	68.2
O70439;Q8BH40	O70439;Q8BH40	9;8	9;8	9;8	Syntaxin-7	Stx7	;	2	9	9	9	6	7	7	6	7	7	7	8	9	7	7	7	6	7	7	6	7	7	7	8	9	7	7	7	6	7	7	6	7	7	7	8	9	7	7	7	35.6	35.6
O70443	O70443	4	3	3	Guanine nucleotide-binding protein G(z) subunit alpha	Gnaz		1	4	3	3	0	0	3	2	0	2	1	0	0	4	4	0	0	0	2	1	0	1	0	0	0	3	3	0	0	0	2	1	0	1	0	0	0	3	3	0	14.4	12.1
O70456	O70456	7	3	3	14-3-3 protein sigma	Sfn		1	7	3	3	5	6	5	5	6	5	6	6	5	6	6	6	1	2	1	1	2	1	2	2	1	2	2	2	1	2	1	1	2	1	2	2	1	2	2	2	19.4	8.5
O70475;D3Z3F7;D3YXP9;F6ZQT4	O70475;D3Z3F7	16;13;4;1	16;13;4;1	16;13;4;1	UDP-glucose 6-dehydrogenase	Ugdh	;	4	16	16	16	0	3	6	2	0	14	14	0	0	12	9	5	0	3	6	2	0	14	14	0	0	12	9	5	0	3	6	2	0	14	14	0	0	12	9	5	42.4	42.4
Q8BSN6;O70480	Q8BSN6;O70480	3;3	3;3	3;3	Vesicle-associated membrane protein 4	Vamp4	;	2	3	3	3	0	1	1	1	0	1	0	0	0	2	0	1	0	1	1	1	0	1	0	0	0	2	0	1	0	1	1	1	0	1	0	0	0	2	0	1	36.9	36.9
O70481	O70481	3	3	3	E3 ubiquitin-protein ligase UBR1	Ubr1		1	3	3	3	0	3	0	0	0	2	2	1	0	3	2	3	0	3	0	0	0	2	2	1	0	3	2	3	0	3	0	0	0	2	2	1	0	3	2	3	2	2
O70503;O70503-2	O70503	16;6	16;6	16;6	Very-long-chain 3-oxoacyl-CoA reductase	Hsd17b12		2	16	16	16	0	2	12	12	0	12	12	1	1	13	14	0	0	2	12	12	0	12	12	1	1	13	14	0	0	2	12	12	0	12	12	1	1	13	14	0	57.1	57.1
O70551	O70551	3	1	1	SRSF protein kinase 1	Srpk1		1	3	1	1	0	2	2	1	0	2	2	0	0	3	3	2	0	0	0	0	0	0	0	0	0	1	1	0	0	0	0	0	0	0	0	0	0	1	1	0	4.8	2.2
O70570	O70570	1	1	1	Polymeric immunoglobulin receptor;Secretory component	Pigr		1	1	1	1	0	0	0	0	0	1	1	0	0	0	0	0	0	0	0	0	0	1	1	0	0	0	0	0	0	0	0	0	0	1	1	0	0	0	0	0	2.1	2.1
O70571	O70571	1	1	1	[Pyruvate dehydrogenase (acetyl-transferring)] kinase isozyme 4, mitochondrial	Pdk4		1	1	1	1	0	0	0	1	1	0	0	0	0	0	0	0	0	0	0	1	1	0	0	0	0	0	0	0	0	0	0	1	1	0	0	0	0	0	0	0	5.1	5.1
O70572;D6RGM4	O70572	4;1	4;1	4;1	Sphingomyelin phosphodiesterase 2	Smpd2		2	4	4	4	0	1	2	1	0	3	3	0	0	3	3	1	0	1	2	1	0	3	3	0	0	3	3	1	0	1	2	1	0	3	3	0	0	3	3	1	8.8	8.8
O70579	O70579	4	4	4	Peroxisomal membrane protein PMP34	Slc25a17		1	4	4	4	0	0	0	0	0	1	1	0	0	3	3	0	0	0	0	0	0	1	1	0	0	3	3	0	0	0	0	0	0	1	1	0	0	3	3	0	12.4	12.4
O70583-2;O70583;B1AV01;O70583-3	O70583-2;O70583;B1AV01;O70583-3	2;2;1;1	2;2;1;1	2;2;1;1	E3 ubiquitin-protein ligase Midline-1	Mid1	;;;	4	2	2	2	0	1	2	1	0	0	0	0	0	1	1	1	0	1	2	1	0	0	0	0	0	1	1	1	0	1	2	1	0	0	0	0	0	1	1	1	2.2	2.2
O70589-3;O70589-4;O70589-5;O70589;O70589-2;F6Y9I5;B1AUH5;F6ZQR2;F7CD87;B1AUH6	O70589-3;O70589-4;O70589-5;O70589;O70589-2	26;26;26;26;16;7;5;5;4;2	26;26;26;26;16;7;5;5;4;2	26;26;26;26;16;7;5;5;4;2	Peripheral plasma membrane protein CASK	Cask	;;;;	10	26	26	26	2	17	14	15	4	16	15	6	7	18	20	14	2	17	14	15	4	16	15	6	7	18	20	14	2	17	14	15	4	16	15	6	7	18	20	14	34.9	34.9
O70591;F8WJ30	O70591	11;4	11;4	11;4	Prefoldin subunit 2	Pfdn2		2	11	11	11	3	8	8	6	3	7	9	3	4	9	6	7	3	8	8	6	3	7	9	3	4	9	6	7	3	8	8	6	3	7	9	3	4	9	6	7	64.3	64.3
O88207	O88207	2	1	1	Collagen alpha-1(V) chain	Col5a1		1	2	1	1	2	0	0	0	2	1	0	1	0	0	0	0	1	0	0	0	1	1	0	1	0	0	0	0	1	0	0	0	1	1	0	1	0	0	0	0	1.8	1.1
O88271	O88271	4	4	4	Craniofacial development protein 1	Cfdp1		1	4	4	4	3	2	2	2	2	2	2	3	3	3	2	2	3	2	2	2	2	2	2	3	3	3	2	2	3	2	2	2	2	2	2	3	3	3	2	2	19.3	19.3
O88307	O88307	23	23	23	Sortilin-related receptor	Sorl1		1	23	23	23	3	12	13	14	8	22	19	2	8	19	16	7	3	12	13	14	8	22	19	2	8	19	16	7	3	12	13	14	8	22	19	2	8	19	16	7	12.2	12.2
O88322	O88322	15	15	15	Nidogen-2	Nid2		1	15	15	15	8	3	0	0	8	2	0	12	11	0	0	2	8	3	0	0	8	2	0	12	11	0	0	2	8	3	0	0	8	2	0	12	11	0	0	2	14.3	14.3
O88325	O88325	12	12	12		Naglu		1	12	12	12	0	9	10	7	0	10	10	3	2	10	11	10	0	9	10	7	0	10	10	3	2	10	11	10	0	9	10	7	0	10	10	3	2	10	11	10	19.8	19.8
O88327;B1AZA7	O88327	9;2	9;2	9;2	Alpha-catulin	Ctnnal1		2	9	9	9	0	1	1	0	0	9	5	0	0	4	3	0	0	1	1	0	0	9	5	0	0	4	3	0	0	1	1	0	0	9	5	0	0	4	3	0	14.6	14.6
O88342	O88342	39	39	39	WD repeat-containing protein 1	Wdr1		1	39	39	39	16	29	26	26	20	35	34	7	9	29	26	27	16	29	26	26	20	35	34	7	9	29	26	27	16	29	26	26	20	35	34	7	9	29	26	27	72.6	72.6
Q5D0E0;O88351;F6XPL0;F6ULQ4	Q5D0E0;O88351;F6XPL0;F6ULQ4	2;2;1;1	2;2;1;1	2;2;1;1	Inhibitor of nuclear factor kappa-B kinase subunit beta	Ikbkb	;;;	4	2	2	2	0	1	0	1	0	0	0	0	0	1	2	0	0	1	0	1	0	0	0	0	0	1	2	0	0	1	0	1	0	0	0	0	0	1	2	0	4	4
O88413	O88413	2	2	2	Tubby-related protein 3	Tulp3		1	2	2	2	0	0	0	0	0	1	2	0	0	2	1	0	0	0	0	0	0	1	2	0	0	2	1	0	0	0	0	0	0	1	2	0	0	2	1	0	5.9	5.9
O88428	O88428	3	3	3	Bifunctional 3-phosphoadenosine 5-phosphosulfate synthase 2;Sulfate adenylyltransferase;Adenylyl-sulfate kinase	Papss2		1	3	3	3	0	1	3	0	0	3	3	0	0	2	3	1	0	1	3	0	0	3	3	0	0	2	3	1	0	1	3	0	0	3	3	0	0	2	3	1	5.8	5.8
O88441	O88441	6	6	6	Metaxin-2	Mtx2		1	6	6	6	0	1	5	5	0	5	5	0	0	5	5	0	0	1	5	5	0	5	5	0	0	5	5	0	0	1	5	5	0	5	5	0	0	5	5	0	26.2	26.2
O88455;D3Z7G1	O88455;D3Z7G1	2;1	2;1	2;1	7-dehydrocholesterol reductase	Dhcr7	;	2	2	2	2	0	0	2	2	0	1	1	0	0	1	0	0	0	0	2	2	0	1	1	0	0	1	0	0	0	0	2	2	0	1	1	0	0	1	0	0	6.4	6.4
Q3TPJ8;O88487;A2BFF8;A2BFF9;A2BFF5	Q3TPJ8;O88487;A2BFF8;A2BFF9;A2BFF5	16;16;15;15;14	16;16;15;15;14	14;14;13;13;12	Cytoplasmic dynein 1 intermediate chain 2	Dync1i2	;;;;	5	16	16	14	2	13	12	11	3	8	9	6	7	14	13	12	2	13	12	11	3	8	9	6	7	14	13	12	1	11	11	10	1	7	8	5	6	12	12	10	36.1	36.1
O88508;O88508-2;G3UX07;G3UZG8;G3UXY2;G3UZH2;G3UY43;G3UZF8;G3UZK0;G3UZN5	O88508;O88508-2	8;5;3;2;2;1;1;1;1;1	8;5;3;2;2;1;1;1;1;1	8;5;3;2;2;1;1;1;1;1	DNA (cytosine-5)-methyltransferase 3A	Dnmt3a	;	10	8	8	8	2	3	2	0	2	1	3	1	2	6	4	3	2	3	2	0	2	1	3	1	2	6	4	3	2	3	2	0	2	1	3	1	2	6	4	3	12.1	12.1
O88520	O88520	5	5	5	Leucine-rich repeat protein SHOC-2	Shoc2		1	5	5	5	0	2	2	3	0	3	3	0	0	5	5	2	0	2	2	3	0	3	3	0	0	5	5	2	0	2	2	3	0	3	3	0	0	5	5	2	12	12
O88531;B1B0P8;B1B0P9	O88531;B1B0P8;B1B0P9	7;4;4	7;4;4	7;4;4	Palmitoyl-protein thioesterase 1	Ppt1	;;	3	7	7	7	3	5	5	5	2	5	6	5	4	6	5	4	3	5	5	5	2	5	6	5	4	6	5	4	3	5	5	5	2	5	6	5	4	6	5	4	27.1	27.1
O88532;F6QJP7;F6V459	O88532	11;5;2	11;5;2	11;5;2	Zinc finger RNA-binding protein	Zfr		3	11	11	11	0	8	8	9	0	7	7	0	0	11	9	9	0	8	8	9	0	7	7	0	0	11	9	9	0	8	8	9	0	7	7	0	0	11	9	9	12.4	12.4
O88543;F6YCA7;D3Z036	O88543	17;5;2	17;5;2	17;5;2	COP9 signalosome complex subunit 3	Cops3		3	17	17	17	3	13	9	12	4	12	13	12	12	12	13	13	3	13	9	12	4	12	13	12	12	12	13	13	3	13	9	12	4	12	13	12	12	12	13	13	44.7	44.7
O88544;F6QTS1;D3YV99;D3Z1R9	O88544;F6QTS1;D3YV99;D3Z1R9	20;16;14;12	20;16;14;12	20;16;14;12	COP9 signalosome complex subunit 4	Cops4	;;;	4	20	20	20	7	20	17	15	8	19	18	14	15	18	16	17	7	20	17	15	8	19	18	14	15	18	16	17	7	20	17	15	8	19	18	14	15	18	16	17	58.1	58.1
O88569	O88569	43	43	1	Heterogeneous nuclear ribonucleoproteins A2/B1	Hnrnpa2b1		1	43	43	1	31	34	23	24	29	31	30	26	28	30	28	35	31	34	23	24	29	31	30	26	28	30	28	35	1	1	1	1	1	1	1	1	1	1	1	1	81	81
O88569-2;O88569-3	O88569-2;O88569-3	43;42	1;1	1;1	Heterogeneous nuclear ribonucleoproteins A2/B1	Hnrnpa2b1	;	2	43	1	1	30	34	22	23	28	31	30	25	27	29	27	35	0	1	0	0	0	1	1	0	0	0	0	1	0	1	0	0	0	1	1	0	0	0	0	1	82.1	2.6
O88572;E9Q8K0	O88572;E9Q8K0	2;1	2;1	2;1	Low-density lipoprotein receptor-related protein 6	Lrp6	;	2	2	2	2	0	2	0	0	0	1	0	0	1	2	0	1	0	2	0	0	0	1	0	0	1	2	0	1	0	2	0	0	0	1	0	0	1	2	0	1	1.9	1.9
O88587-2;O88587;D3Z227	O88587-2;O88587	10;10;4	10;10;4	10;10;4	Catechol O-methyltransferase	Comt	;	3	10	10	10	4	4	1	1	4	9	6	1	0	9	7	3	4	4	1	1	4	9	6	1	0	9	7	3	4	4	1	1	4	9	6	1	0	9	7	3	54.5	54.5
O88630	O88630	3	3	3	Golgi SNAP receptor complex member 1	Gosr1		1	3	3	3	0	0	0	1	0	1	1	0	0	2	0	0	0	0	0	1	0	1	1	0	0	2	0	0	0	0	0	1	0	1	1	0	0	2	0	0	17.6	17.6
O88634	O88634	1	1	1	Proteinase-activated receptor 4	F2rl3		1	1	1	1	0	0	0	1	0	0	0	0	0	0	0	1	0	0	0	1	0	0	0	0	0	0	0	1	0	0	0	1	0	0	0	0	0	0	0	1	4.3	4.3
O88653	O88653	6	6	6	Ragulator complex protein LAMTOR3	Lamtor3		1	6	6	6	0	2	1	1	0	4	4	1	1	6	6	3	0	2	1	1	0	4	4	1	1	6	6	3	0	2	1	1	0	4	4	1	1	6	6	3	54	54
Q6PGA2;O88667	Q6PGA2;O88667	1;1	1;1	1;1	GTP-binding protein RAD	Rrad	;	2	1	1	1	0	1	0	0	0	0	0	0	0	0	0	1	0	1	0	0	0	0	0	0	0	0	0	1	0	1	0	0	0	0	0	0	0	0	0	1	4.2	4.2
O88685;B7ZCF1;A2AGN7;F6Q2E3	O88685;B7ZCF1;A2AGN7	25;24;22;10	25;24;22;10	25;24;22;10	26S protease regulatory subunit 6A	Psmc3	;;	4	25	25	25	1	15	17	17	3	23	23	4	3	23	23	14	1	15	17	17	3	23	23	4	3	23	23	14	1	15	17	17	3	23	23	4	3	23	23	14	62.9	62.9
O88689-3;O88689;Q91Y21;Q91Y17;Q91Y19;Q91Y18;O88689-2	O88689-3;O88689	3;2;1;1;1;1;1	2;2;1;1;1;1;1	2;2;1;1;1;1;1	Protocadherin alpha-4	Pcdha4	;	7	3	2	2	0	2	0	0	0	1	1	2	1	1	0	1	0	1	0	0	0	1	1	1	0	1	0	1	0	1	0	0	0	1	1	1	0	1	0	1	3.6	2.1
O88696	O88696	3	3	3	ATP-dependent Clp protease proteolytic subunit, mitochondrial	Clpp		1	3	3	3	0	0	2	2	0	1	1	0	0	3	2	0	0	0	2	2	0	1	1	0	0	3	2	0	0	0	2	2	0	1	1	0	0	3	2	0	17.6	17.6
O88712;O88712-2;O88712-3	O88712;O88712-2;O88712-3	18;17;13	18;17;13	12;11;8	C-terminal-binding protein 1	Ctbp1	;;	3	18	18	12	0	12	8	9	0	14	12	4	5	13	14	12	0	12	8	9	0	14	12	4	5	13	14	12	0	10	7	7	0	11	9	2	3	10	10	9	44.9	44.9
O88741;O88741-2	O88741	9;1	9;1	9;1	Ganglioside-induced differentiation-associated protein 1	Gdap1		2	9	9	9	0	0	7	6	0	4	6	0	0	9	7	0	0	0	7	6	0	4	6	0	0	9	7	0	0	0	7	6	0	4	6	0	0	9	7	0	26.3	26.3
Q3UDC3;O88746	Q3UDC3;O88746	11;11	11;11	11;11	Target of Myb protein 1	Tom1	;	2	11	11	11	2	6	3	2	1	7	6	2	2	10	9	6	2	6	3	2	1	7	6	2	2	10	9	6	2	6	3	2	1	7	6	2	2	10	9	6	33.3	33.3
O88796	O88796	5	5	5	Ribonuclease P protein subunit p30	Rpp30		1	5	5	5	3	5	3	0	3	3	3	1	2	4	4	4	3	5	3	0	3	3	3	1	2	4	4	4	3	5	3	0	3	3	3	1	2	4	4	4	23.9	23.9
Q6PGI2;O88809;Q9CXL6	Q6PGI2;O88809;Q9CXL6	25;25;24	23;23;22	21;21;20	Neuronal migration protein doublecortin	Dcx	;;	3	25	23	21	9	7	12	11	12	14	15	6	6	22	20	8	9	7	10	10	12	13	14	6	5	21	19	7	9	7	9	9	12	13	14	5	4	19	17	7	59.7	54.8
O88811-2;O88811	O88811-2;O88811	8;8	7;7	7;7	Signal transducing adapter molecule 2	Stam2	;	2	8	7	7	2	5	3	3	2	3	3	0	1	7	5	5	1	4	2	2	1	2	2	0	1	6	4	4	1	4	2	2	1	2	2	0	1	6	4	4	25.3	22.9
O88844;D3YVY3	O88844	34;15	34;15	32;13	Isocitrate dehydrogenase [NADP] cytoplasmic	Idh1		2	34	34	32	19	31	31	32	20	27	29	20	24	28	28	30	19	31	31	32	20	27	29	20	24	28	28	30	18	30	30	30	19	26	28	19	23	27	27	29	71.3	71.3
O88851	O88851	7	7	7	Putative hydrolase RBBP9	Rbbp9		1	7	7	7	4	5	2	3	5	7	7	3	2	5	6	5	4	5	2	3	5	7	7	3	2	5	6	5	4	5	2	3	5	7	7	3	2	5	6	5	51.1	51.1
Q3U3M5;O88874	Q3U3M5;O88874	2;2	2;2	2;2	Cyclin-K	Ccnk	;	2	2	2	2	0	1	2	2	0	1	1	0	0	2	2	2	0	1	2	2	0	1	1	0	0	2	2	2	0	1	2	2	0	1	1	0	0	2	2	2	4.6	4.6
O88907;F8WHS8;G3UWE3;Q8C5D8-3;Q8C5D8-2;Q8C5D8-4;Q8C5D8-5;Q8C5D8	O88907;F8WHS8;G3UWE3;Q8C5D8-3;Q8C5D8-2;Q8C5D8-4;Q8C5D8-5;Q8C5D8	2;1;1;1;1;1;1;1	2;1;1;1;1;1;1;1	2;1;1;1;1;1;1;1	E3 SUMO-protein ligase PIAS1;E3 SUMO-protein ligase PIAS2	Pias1;Pias2	;;;;;;;	8	2	2	2	0	0	1	1	1	1	1	0	0	2	0	0	0	0	1	1	1	1	1	0	0	2	0	0	0	0	1	1	1	1	1	0	0	2	0	0	5.8	5.8
O88935-1;O88935;O88935-3	O88935-1;O88935;O88935-3	10;10;9	10;10;9	9;9;8	Synapsin-1	Syn1	;;	3	10	10	9	2	5	3	4	3	1	2	3	3	10	6	3	2	5	3	4	3	1	2	3	3	10	6	3	2	5	2	4	3	1	2	3	3	9	6	3	20.9	20.9
O88952;O88951	O88952	11;3	11;3	7;0	Protein lin-7 homolog C	Lin7c		2	11	11	7	9	9	9	9	8	11	10	5	5	11	8	7	9	9	9	9	8	11	10	5	5	11	8	7	6	5	5	5	6	7	6	4	4	7	5	4	52.3	52.3
O88958;D3Z0R5	O88958	13;4	13;4	11;3	Glucosamine-6-phosphate isomerase 1	Gnpda1		2	13	13	11	5	11	7	6	7	10	7	2	3	10	11	12	5	11	7	6	7	10	7	2	3	10	11	12	3	9	6	5	5	8	5	1	2	8	9	10	60.2	60.2
O88967	O88967	6	6	6	ATP-dependent zinc metalloprotease YME1L1	Yme1l1		1	6	6	6	0	1	2	3	0	2	2	0	0	5	3	0	0	1	2	3	0	2	2	0	0	5	3	0	0	1	2	3	0	2	2	0	0	5	3	0	9.5	9.5
O88968	O88968	14	14	14	Transcobalamin-2	Tcn2		1	14	14	14	10	1	1	1	5	0	0	10	7	3	1	1	10	1	1	1	5	0	0	10	7	3	1	1	10	1	1	1	5	0	0	10	7	3	1	1	45.1	45.1
O88983	O88983	4	4	4	Syntaxin-8	Stx8		1	4	4	4	1	1	1	1	0	2	2	0	0	3	4	1	1	1	1	1	0	2	2	0	0	3	4	1	1	1	1	1	0	2	2	0	0	3	4	1	28.4	28.4
O88986;E9PWY6	O88986;E9PWY6	4;2	4;2	4;2	2-amino-3-ketobutyrate coenzyme A ligase, mitochondrial	Gcat	;	2	4	4	4	0	2	1	3	0	0	0	1	0	3	4	1	0	2	1	3	0	0	0	1	0	3	4	1	0	2	1	3	0	0	0	1	0	3	4	1	14.2	14.2
Q8R357;O88998;A3KGE4;G3X9Q7;O88998-3;O88998-2;O88998-4	Q8R357;O88998;A3KGE4;G3X9Q7;O88998-3	7;7;6;6;6;3;2	7;7;6;6;6;3;2	7;7;6;6;6;3;2	Noelin	Olfm1	;;;;	7	7	7	7	5	0	1	1	2	1	1	7	1	0	0	0	5	0	1	1	2	1	1	7	1	0	0	0	5	0	1	1	2	1	1	7	1	0	0	0	15.9	15.9
O89001	O89001	20	20	20	Carboxypeptidase D	Cpd		1	20	20	20	0	4	11	16	2	16	13	3	3	17	16	2	0	4	11	16	2	16	13	3	3	17	16	2	0	4	11	16	2	16	13	3	3	17	16	2	19.8	19.8
O89013	O89013	1	1	1	Leptin receptor gene-related protein	Leprot		1	1	1	1	0	0	1	1	0	1	0	0	0	1	0	0	0	0	1	1	0	1	0	0	0	1	0	0	0	0	1	1	0	1	0	0	0	1	0	0	9.9	9.9
O89016	O89016	1	1	1	ATP-binding cassette sub-family D member 4	Abcd4		1	1	1	1	0	0	0	0	0	1	0	0	0	1	1	0	0	0	0	0	0	1	0	0	0	1	1	0	0	0	0	0	0	1	0	0	0	1	1	0	2.1	2.1
O89017	O89017	7	7	7	Legumain	Lgmn		1	7	7	7	4	2	1	0	3	5	6	3	1	3	2	2	4	2	1	0	3	5	6	3	1	3	2	2	4	2	1	0	3	5	6	3	1	3	2	2	19.5	19.5
O89023	O89023	7	7	7	Tripeptidyl-peptidase 1	Tpp1		1	7	7	7	5	0	3	1	2	5	5	1	0	7	5	1	5	0	3	1	2	5	5	1	0	7	5	1	5	0	3	1	2	5	5	1	0	7	5	1	23.8	23.8
O89050	O89050	2	2	2	Muskelin	Mkln1		1	2	2	2	0	1	1	0	0	1	1	0	0	2	2	1	0	1	1	0	0	1	1	0	0	2	2	1	0	1	1	0	0	1	1	0	0	2	2	1	5.2	5.2
O89051	O89051	6	6	6	Integral membrane protein 2B;BRI2, membrane form;BRI2 intracellular domain;BRI2C, soluble form;Bri23 peptide	Itm2b		1	6	6	6	3	0	1	1	2	2	0	1	1	4	0	0	3	0	1	1	2	2	0	1	1	4	0	0	3	0	1	1	2	2	0	1	1	4	0	0	25.2	25.2
O89053;G3UYK8;D3YW57;G3UX53;D3YXM2	O89053;G3UYK8	10;8;4;2;2	9;7;4;2;2	9;7;4;2;2	Coronin-1A;Coronin	Coro1a	;	5	10	9	9	1	5	8	6	2	2	6	3	2	8	6	4	1	5	7	5	2	2	5	3	2	7	5	4	1	5	7	5	2	2	5	3	2	7	5	4	25.6	24.1
O89079;D3Z315;F6YFR7;F6XIG5;E9Q6I5	O89079;D3Z315;F6YFR7	15;10;8;4;3	15;10;8;4;3	15;10;8;4;3	Coatomer subunit epsilon	Cope	;;	5	15	15	15	6	13	10	11	8	10	10	6	7	13	13	14	6	13	10	11	8	10	10	6	7	13	13	14	6	13	10	11	8	10	10	6	7	13	13	14	64	64
O89086	O89086	11	11	3	RNA-binding protein 3	Rbm3		1	11	11	3	8	6	4	3	9	5	6	7	7	4	7	6	8	6	4	3	9	5	6	7	7	4	7	6	2	2	0	0	3	0	0	2	2	0	1	2	77.1	77.1
O89110	O89110	2	2	2	Caspase-8;Caspase-8 subunit p18;Caspase-8 subunit p10	Casp8		1	2	2	2	0	0	1	0	0	1	1	0	0	1	0	0	0	0	1	0	0	1	1	0	0	1	0	0	0	0	1	0	0	1	1	0	0	1	0	0	5.8	5.8
O89112;B2KGR2	O89112;B2KGR2	6;4	6;4	6;4	LanC-like protein 1	Lancl1	;	2	6	6	6	0	3	5	5	1	4	3	0	0	4	4	3	0	3	5	5	1	4	3	0	0	4	4	3	0	3	5	5	1	4	3	0	0	4	4	3	19.8	19.8
O89116	O89116	2	2	2	Vesicle transport through interaction with t-SNAREs homolog 1A	Vti1a		1	2	2	2	0	2	1	0	0	1	1	0	0	2	1	2	0	2	1	0	0	1	1	0	0	2	1	2	0	2	1	0	0	1	1	0	0	2	1	2	15.7	15.7
Q7JCZ3;P00158	Q7JCZ3;P00158	3;3	3;3	3;3	Cytochrome b	mt-Cytb;Mt-Cyb	;	2	3	3	3	0	0	2	3	0	2	2	0	0	2	1	0	0	0	2	3	0	2	2	0	0	2	1	0	0	0	2	3	0	2	2	0	0	2	1	0	6.8	6.8
P00375	P00375	10	10	10	Dihydrofolate reductase	Dhfr		1	10	10	10	6	5	4	3	7	8	8	4	5	8	9	5	6	5	4	3	7	8	8	4	5	8	9	5	6	5	4	3	7	8	8	4	5	8	9	5	49.7	49.7
Q7JCZ1;P00405	Q7JCZ1;P00405	8;8	8;8	8;8	Cytochrome c oxidase subunit 2	mt-Co2;Mtco2	;	2	8	8	8	2	3	8	8	1	7	6	2	3	8	8	3	2	3	8	8	1	7	6	2	3	8	8	3	2	3	8	8	1	7	6	2	3	8	8	3	35.2	35.2
Q7JCA9;P00416	Q7JCA9;P00416	1;1	1;1	1;1	Cytochrome c oxidase subunit 3	COX3;mt-Co3	;	2	1	1	1	0	0	1	1	0	1	0	0	0	1	0	0	0	0	1	1	0	1	0	0	0	1	0	0	0	0	1	1	0	1	0	0	0	1	0	0	5.4	5.4
P00493	P00493	9	9	9	Hypoxanthine-guanine phosphoribosyltransferase	Hprt1		1	9	9	9	7	9	6	5	9	9	8	4	5	7	7	7	7	9	6	5	9	9	8	4	5	7	7	7	7	9	6	5	9	9	8	4	5	7	7	7	58.7	58.7
P00920	P00920	9	9	9	Carbonic anhydrase 2	Ca2		1	9	9	9	6	8	5	3	7	9	8	5	6	7	7	8	6	8	5	3	7	9	8	5	6	7	7	8	6	8	5	3	7	9	8	5	6	7	7	8	49.6	49.6
P01027;P01027-2;H3BKW9;H3BL60	P01027	108;33;10;5	108;33;10;5	95;31;10;1	Complement C3;Complement C3 beta chain;C3-beta-c;Complement C3 alpha chain;C3a anaphylatoxin;Acylation stimulating protein;Complement C3b alpha chain;Complement C3c alpha chain fragment 1;Complement C3dg fragment;Complement C3g fragment;Complement C3d fragment;Complement C3f fragment;Complement C3c alpha chain fragment 2	C3		4	108	108	95	97	5	8	9	87	46	27	68	38	13	6	4	97	5	8	9	87	46	27	68	38	13	6	4	85	2	6	6	77	43	25	62	33	12	6	1	70.5	70.5
P01029	P01029	46	46	45	Complement C4-B;Complement C4 beta chain;Complement C4 alpha chain;C4a anaphylatoxin;Complement C4 gamma chain	C4b		1	46	46	45	27	2	1	5	23	7	3	41	24	11	5	2	27	2	1	5	23	7	3	41	24	11	5	2	27	2	1	4	23	6	2	40	23	10	5	2	32.2	32.2
P01582	P01582	1	1	1	Interleukin-1 alpha	Il1a		1	1	1	1	0	0	0	0	0	0	0	0	0	1	1	0	0	0	0	0	0	0	0	0	0	1	1	0	0	0	0	0	0	0	0	0	0	1	1	0	12.2	12.2
P01831	P01831	6	6	6	Thy-1 membrane glycoprotein	Thy1		1	6	6	6	4	1	5	5	5	6	6	1	3	6	6	2	4	1	5	5	5	6	6	1	3	6	6	2	4	1	5	5	5	6	6	1	3	6	6	2	33.3	33.3
P01887	P01887	4	4	4	Beta-2-microglobulin	B2m		1	4	4	4	4	2	1	1	4	2	2	3	3	2	0	2	4	2	1	1	4	2	2	3	3	2	0	2	4	2	1	1	4	2	2	3	3	2	0	2	24.4	24.4
P01899;E9PWT4;E9QJR9;P79568;P14430;P14429;P01897;L7N260;P14431;P06339;P14427;G3UZ37;F6VXI7;G3UZL7;H3BJA9;H3BK58;E9PX63;A7VMS3;O19441;Q05A75;P01896;P01898	P01899;E9PWT4;E9QJR9;P79568;P14430;P14429;P01897	8;4;4;4;4;4;4;3;3;2;2;1;1;1;1;1;1;1;1;1;1;1	8;4;4;4;4;4;4;3;3;2;2;1;1;1;1;1;1;1;1;1;1;1	4;1;1;1;1;1;2;1;1;0;0;0;0;0;0;0;0;0;0;0;1;0	H-2 class I histocompatibility antigen, D-B alpha chain;H-2 class I histocompatibility antigen, Q8 alpha chain;H-2 class I histocompatibility antigen, Q7 alpha chain;H-2 class I histocompatibility antigen, L-D alpha chain	H2-D1;H2-Q7;H2-Q6;H2-Q8;H2-L	;;;;;;	22	8	8	4	4	4	2	2	4	7	6	4	4	5	1	5	4	4	2	2	4	7	6	4	4	5	1	5	2	1	2	2	2	4	4	2	1	2	0	2	22.9	22.9
P84244;P02301;E0CZ27	P84244;P02301;E0CZ27	14;14;12	2;2;2	2;2;2	Histone H3.3;Histone H3.3C;Histone H3	H3f3a;H3f3c	;;	3	14	2	2	7	7	8	10	7	12	14	7	6	9	11	8	0	1	1	1	0	2	2	0	0	2	2	1	0	1	1	1	0	2	2	0	0	2	2	1	61	24.3
P02798	P02798	2	1	1	Metallothionein-2	Mt2		1	2	1	1	0	0	0	0	0	2	1	0	0	2	2	0	0	0	0	0	0	1	1	0	0	1	1	0	0	0	0	0	0	1	1	0	0	1	1	0	32.8	13.1
P02802	P02802	3	3	2	Metallothionein-1	Mt1		1	3	3	2	0	0	0	0	0	3	2	0	0	3	2	0	0	0	0	0	0	3	2	0	0	3	2	0	0	0	0	0	0	2	1	0	0	2	1	0	49.2	49.2
P03888	P03888	4	4	4	NADH-ubiquinone oxidoreductase chain 1	Mtnd1		1	4	4	4	0	0	4	4	0	4	4	0	0	4	1	0	0	0	4	4	0	4	4	0	0	4	1	0	0	0	4	4	0	4	4	0	0	4	1	0	11.3	11.3
Q9MD59;P03893	Q9MD59;P03893	1;1	1;1	1;1	NADH-ubiquinone oxidoreductase chain 2	mt-Nd2;Mtnd2	;	2	1	1	1	0	0	1	1	0	1	1	0	0	1	0	0	0	0	1	1	0	1	1	0	0	1	0	0	0	0	1	1	0	1	1	0	0	1	0	0	4.9	4.9
Q7GIP5;P03899	Q7GIP5;P03899	1;1	1;1	1;1	NADH-ubiquinone oxidoreductase chain 3	mt-Nd3;Mtnd3	;	2	1	1	1	1	0	1	1	0	1	1	0	0	1	1	0	1	0	1	1	0	1	1	0	0	1	1	0	1	0	1	1	0	1	1	0	0	1	1	0	13	13
Q7JCY6;P03911	Q7JCY6;P03911	9;9	9;9	9;9	NADH-ubiquinone oxidoreductase chain 4	mt-Nd4;Mtnd4	;	2	9	9	9	0	0	8	8	1	5	3	1	1	7	3	0	0	0	8	8	1	5	3	1	1	7	3	0	0	0	8	8	1	5	3	1	1	7	3	0	22.7	22.7
Q9MD82;P03921	Q9MD82;P03921	6;6	6;6	6;6	NADH-ubiquinone oxidoreductase chain 5	mt-Nd5;Mtnd5	;	2	6	6	6	1	0	5	5	0	5	4	0	0	5	3	0	1	0	5	5	0	5	4	0	0	5	3	0	1	0	5	5	0	5	4	0	0	5	3	0	15	15
Q7JCZ0;P03930	Q7JCZ0;P03930	3;3	3;3	3;3	ATP synthase protein 8	mt-Atp8;Mtatp8	;	2	3	3	3	0	0	1	2	0	3	3	1	1	2	2	0	0	0	1	2	0	3	3	1	1	2	2	0	0	0	1	2	0	3	3	1	1	2	2	0	46.3	46.3
P03958	P03958	14	14	14	Adenosine deaminase	Ada		1	14	14	14	0	7	7	8	0	6	7	7	7	10	10	9	0	7	7	8	0	6	7	7	7	10	10	9	0	7	7	8	0	6	7	7	7	10	10	9	50	50
P03995;P03995-2	P03995;P03995-2	63;60	59;56	56;53	Glial fibrillary acidic protein	Gfap	;	2	63	59	56	28	55	19	21	31	53	55	29	32	52	54	56	26	52	17	19	29	49	51	27	30	49	51	53	24	49	17	19	27	46	48	26	27	46	48	50	85.1	83
P04925	P04925	6	6	6	Major prion protein	Prnp		1	6	6	6	4	6	1	1	3	2	1	6	5	0	1	6	4	6	1	1	3	2	1	6	5	0	1	6	4	6	1	1	3	2	1	6	5	0	1	6	29.9	29.9
P05063	P05063	43	43	37	Fructose-bisphosphate aldolase C	Aldoc		1	43	43	37	18	36	26	26	17	36	35	22	21	38	35	39	18	36	26	26	17	36	35	22	21	38	35	39	17	32	22	23	13	30	30	21	19	33	31	34	94.2	94.2
P05064;Q9CPQ9;A6ZI46;D3YWI1;D3Z510;A6ZI47;Q91Y97	P05064;Q9CPQ9;A6ZI46;D3YWI1	37;25;25;24;16;15;1	31;21;21;19;16;13;0	2;0;0;2;2;0;0	Fructose-bisphosphate aldolase A;Fructose-bisphosphate aldolase	Aldoa;Aldoart1	;;;	7	37	31	2	24	30	30	31	26	34	33	27	27	30	30	31	23	26	26	28	22	28	28	26	25	25	26	26	2	2	2	2	2	2	2	2	2	2	2	2	87.6	73.9
P05132;P05132-2	P05132;P05132-2	21;19	21;19	10;8	cAMP-dependent protein kinase catalytic subunit alpha	Prkaca	;	2	21	21	10	1	15	15	15	2	14	13	7	7	15	15	12	1	15	15	15	2	14	13	7	7	15	15	12	1	8	9	10	1	6	6	4	4	6	5	8	46.7	46.7
P05201;F7ALS6	P05201	28;7	28;7	28;7	Aspartate aminotransferase, cytoplasmic	Got1		2	28	28	28	12	25	23	23	13	20	19	17	17	18	19	24	12	25	23	23	13	20	19	17	17	18	19	24	12	25	23	23	13	20	19	17	17	18	19	24	71.4	71.4
P05202	P05202	34	34	34	Aspartate aminotransferase, mitochondrial	Got2		1	34	34	34	15	26	30	31	15	29	25	19	20	31	30	24	15	26	30	31	15	29	25	19	20	31	30	24	15	26	30	31	15	29	25	19	20	31	30	24	63.7	63.7
P05213	P05213	37	1	0	Tubulin alpha-1B chain	Tuba1b		1	37	1	0	19	25	26	25	21	32	32	20	19	35	34	27	1	1	1	1	1	1	1	1	1	1	1	1	0	0	0	0	0	0	0	0	0	0	0	0	74.3	3.1
Q80XU2;P05480;Q0VBH4;Q62270;Q922K9	Q80XU2;P05480	10;10;1;1;1	10;10;1;1;1	6;6;0;0;0	Non-specific protein-tyrosine kinase;Neuronal proto-oncogene tyrosine-protein kinase Src	Src	;	5	10	10	6	0	1	3	4	0	6	5	0	0	10	9	0	0	1	3	4	0	6	5	0	0	10	9	0	0	0	0	2	0	3	3	0	0	6	5	0	18.1	18.1
P06151;G5E8N5;D3Z736;D3YZQ9;D3YVR7;D3YZE4;P00342	P06151;G5E8N5;D3Z736;D3YZQ9	26;24;17;15;2;2;2	25;23;16;14;1;1;1	25;23;16;14;1;1;1	L-lactate dehydrogenase A chain;L-lactate dehydrogenase	Ldha	;;;	7	26	25	25	13	25	22	24	15	22	20	13	15	24	20	23	12	24	21	23	14	21	19	12	14	23	19	22	12	24	21	23	14	21	19	12	14	23	19	22	65.4	61.7
P06745;F6SAC3;CON__Q3ZBD7	P06745;F6SAC3	38;25;11	38;25;11	38;25;11	Glucose-6-phosphate isomerase	Gpi;Gm1840	;	3	38	38	38	19	33	28	30	22	33	33	19	15	30	32	34	19	33	28	30	22	33	33	19	15	30	32	34	19	33	28	30	22	33	33	19	15	30	32	34	67.7	67.7
P06797	P06797	8	8	8	Cathepsin L1;Cathepsin L1 heavy chain;Cathepsin L1 light chain	Ctsl		1	8	8	8	6	3	1	1	6	4	1	5	4	4	2	5	6	3	1	1	6	4	1	5	4	4	2	5	6	3	1	1	6	4	1	5	4	4	2	5	23.1	23.1
P06801	P06801	27	27	27	NADP-dependent malic enzyme	Me1		1	27	27	27	3	23	16	18	5	24	21	3	1	21	22	25	3	23	16	18	5	24	21	3	1	21	22	25	3	23	16	18	5	24	21	3	1	21	22	25	58.9	58.9
P06837	P06837	19	19	19	Neuromodulin	Gap43		1	19	19	19	6	19	18	17	9	10	9	15	14	15	13	19	6	19	18	17	9	10	9	15	14	15	13	19	6	19	18	17	9	10	9	15	14	15	13	19	83.3	83.3
P07091;D3YUT9	P07091;D3YUT9	6;5	6;5	6;5	Protein S100-A4;Protein S100	S100a4	;	2	6	6	6	0	2	1	1	0	6	6	0	1	4	4	1	0	2	1	1	0	6	6	0	1	4	4	1	0	2	1	1	0	6	6	0	1	4	4	1	53.5	53.5
Q5NCU4;P07214;Q5NCU3	Q5NCU4;P07214	10;10;2	10;10;2	10;10;2	SPARC	Sparc	;	3	10	10	10	9	3	2	1	8	7	2	9	8	4	3	2	9	3	2	1	8	7	2	9	8	4	3	2	9	3	2	1	8	7	2	9	8	4	3	2	38.2	38.2
P07310	P07310	3	1	1	Creatine kinase M-type	Ckm		1	3	1	1	0	3	2	3	0	2	3	2	1	3	3	1	0	1	0	1	0	1	1	1	1	1	1	0	0	1	0	1	0	1	1	1	1	1	1	0	9.2	3.7
P07356;B0V2N7;B0V2N5;B0V2N8	P07356;B0V2N7;B0V2N5;B0V2N8	31;19;19;17	31;19;19;17	31;19;19;17	Annexin A2;Annexin	Anxa2	;;;	4	31	31	31	2	7	15	14	7	29	28	4	5	25	25	6	2	7	15	14	7	29	28	4	5	25	25	6	2	7	15	14	7	29	28	4	5	25	25	6	67.8	67.8
P07607;D6RCW9	P07607;D6RCW9	4;2	4;2	4;2	Thymidylate synthase	Tyms	;	2	4	4	4	0	3	1	2	0	2	1	0	0	2	4	3	0	3	1	2	0	2	1	0	0	2	4	3	0	3	1	2	0	2	1	0	0	2	4	3	22.8	22.8
P07724	P07724	3	2	2	Serum albumin	Alb		1	3	2	2	2	2	1	1	3	1	1	3	2	2	2	3	1	1	1	1	2	1	1	2	2	1	1	2	1	1	1	1	2	1	1	2	2	1	1	2	7.7	5.4
P07742	P07742	19	19	19	Ribonucleoside-diphosphate reductase large subunit	Rrm1		1	19	19	19	1	10	7	6	1	15	14	1	1	18	16	11	1	10	7	6	1	15	14	1	1	18	16	11	1	10	7	6	1	15	14	1	1	18	16	11	31.3	31.3
P07901;B7ZC50;B7ZC49	P07901	72;18;12	51;9;8	43;1;0	Heat shock protein HSP 90-alpha	Hsp90aa1		3	72	51	43	37	62	59	59	39	63	60	48	47	63	62	62	22	42	39	39	23	44	41	29	29	44	43	42	16	34	31	31	18	36	33	21	21	37	35	34	72.9	54.2
P08003	P08003	63	63	63	Protein disulfide-isomerase A4	Pdia4		1	63	63	63	14	36	49	52	18	60	56	28	30	42	54	31	14	36	49	52	18	60	56	28	30	42	54	31	14	36	49	52	18	60	56	28	30	42	54	31	66.1	66.1
P08030	P08030	11	11	11	Adenine phosphoribosyltransferase	Aprt		1	11	11	11	6	4	5	6	5	10	10	2	4	10	10	4	6	4	5	6	5	10	10	2	4	10	10	4	6	4	5	6	5	10	10	2	4	10	10	4	60	60
P08032	P08032	2	2	2	Spectrin alpha chain, erythrocytic 1	Spta1		1	2	2	2	1	1	0	0	1	0	0	0	2	1	0	0	1	1	0	0	1	0	0	0	2	1	0	0	1	1	0	0	1	0	0	0	2	1	0	0	1.3	1.3
P08113;F7C312	P08113;F7C312	64;39	62;39	62;39	Endoplasmin	Hsp90b1	;	2	64	62	62	18	36	52	52	23	60	54	32	31	56	57	33	16	34	50	50	22	58	52	30	29	54	55	31	16	34	50	50	22	58	52	30	29	54	55	31	68.1	66.3
P08121	P08121	3	1	1	Collagen alpha-1(III) chain	Col3a1		1	3	1	1	3	1	0	0	3	0	0	1	1	0	0	1	1	1	0	0	1	0	0	1	1	0	0	1	1	1	0	0	1	0	0	1	1	0	0	1	3.7	1.5
P08207	P08207	4	4	4	Protein S100-A10	S100a10		1	4	4	4	0	0	1	1	0	4	4	0	0	1	0	0	0	0	1	1	0	4	4	0	0	1	0	0	0	0	1	1	0	4	4	0	0	1	0	0	35.1	35.1
P08226;G3UWN5;E9Q327;G3UZM8	P08226;G3UWN5	36;24;17;12	36;24;17;12	36;24;17;12	Apolipoprotein E	Apoe	;	4	36	36	36	36	17	16	15	29	19	14	22	22	14	16	18	36	17	16	15	29	19	14	22	22	14	16	18	36	17	16	15	29	19	14	22	22	14	16	18	75.6	75.6
P08228	P08228	16	16	16	Superoxide dismutase [Cu-Zn]	Sod1		1	16	16	16	14	14	11	11	14	15	15	13	13	13	13	14	14	14	11	11	14	15	15	13	13	13	13	14	14	14	11	11	14	15	15	13	13	13	13	14	56.5	56.5
P08249	P08249	30	30	30	Malate dehydrogenase, mitochondrial	Mdh2		1	30	30	30	17	22	28	27	18	28	29	18	19	28	27	20	17	22	28	27	18	28	29	18	19	28	27	20	17	22	28	27	18	28	29	18	19	28	27	20	72.5	72.5
Q8BGR3;P08414	Q8BGR3;P08414	1;1	1;1	1;1	Calcium/calmodulin-dependent protein kinase type IV	Camk4	;	2	1	1	1	0	0	0	0	0	0	0	0	0	1	1	0	0	0	0	0	0	0	0	0	0	1	1	0	0	0	0	0	0	0	0	0	0	1	1	0	3.2	3.2
Q9D091;P08556	Q9D091;P08556	9;9	5;5	1;1	GTPase NRas	Nras	;	2	9	5	1	1	2	2	1	2	5	5	1	1	9	9	3	0	1	1	1	1	2	2	0	0	5	5	2	0	0	0	0	0	0	0	0	0	1	1	0	46	20.1
P08752	P08752	22	22	12	Guanine nucleotide-binding protein G(i) subunit alpha-2	Gnai2		1	22	22	12	3	15	13	14	2	17	16	8	9	21	20	11	3	15	13	14	2	17	16	8	9	21	20	11	2	9	7	7	1	11	10	3	4	11	11	7	59.7	59.7
P08775	P08775	40	40	40	DNA-directed RNA polymerase II subunit RPB1	Polr2a		1	40	40	40	1	29	27	28	1	25	17	5	4	35	29	24	1	29	27	28	1	25	17	5	4	35	29	24	1	29	27	28	1	25	17	5	4	35	29	24	28.8	28.8
P08905	P08905	5	5	2	Lysozyme C-2	Lyz2		1	5	5	2	5	3	1	2	5	3	2	2	3	2	0	3	5	3	1	2	5	3	2	2	3	2	0	3	2	2	0	1	2	2	1	2	2	1	0	2	25.7	25.7
P09055	P09055	21	21	21	Integrin beta-1	Itgb1		1	21	21	21	1	2	7	8	2	20	21	2	2	20	19	2	1	2	7	8	2	20	21	2	2	20	19	2	1	2	7	8	2	20	21	2	2	20	19	2	28.2	28.2
P09103;E9Q8G8	P09103	46;11	46;11	46;11	Protein disulfide-isomerase	P4hb		2	46	46	46	20	32	41	39	22	40	41	17	14	36	39	33	20	32	41	39	22	40	41	17	14	36	39	33	20	32	41	39	22	40	41	17	14	36	39	33	80.4	80.4
P09242;B1AXF5;E9Q7P8;B1AXF6	P09242;B1AXF5;E9Q7P8	3;2;2;1	3;2;2;1	3;2;2;1	Alkaline phosphatase, tissue-nonspecific isozyme;Alkaline phosphatase	Alpl	;;	4	3	3	3	0	0	1	0	0	2	2	0	0	1	3	0	0	0	1	0	0	2	2	0	0	1	3	0	0	0	1	0	0	2	2	0	0	1	3	0	9.2	9.2
P09405	P09405	54	54	54	Nucleolin	Ncl		1	54	54	54	27	43	38	34	26	36	33	33	29	37	41	44	27	43	38	34	26	36	33	33	29	37	41	44	27	43	38	34	26	36	33	33	29	37	41	44	53.7	53.7
P09411;P09041	P09411	41;8	41;8	41;8	Phosphoglycerate kinase 1	Pgk1		2	41	41	41	26	29	35	36	27	36	37	23	27	35	37	28	26	29	35	36	27	36	37	23	27	35	37	28	26	29	35	36	27	36	37	23	27	35	37	28	88.7	88.7
P09528	P09528	14	14	14	Ferritin heavy chain;Ferritin heavy chain, N-terminally processed	Fth1		1	14	14	14	9	6	6	5	9	11	10	5	6	14	11	7	9	6	6	5	9	11	10	5	6	14	11	7	9	6	6	5	9	11	10	5	6	14	11	7	61.5	61.5
P09671	P09671	12	12	12	Superoxide dismutase [Mn], mitochondrial	Sod2		1	12	12	12	9	7	9	8	9	12	12	5	6	11	10	7	9	7	9	8	9	12	12	5	6	11	10	7	9	7	9	8	9	12	12	5	6	11	10	7	57.2	57.2
P09926	P09926	2	2	2	Surfeit locus protein 2	Surf2		1	2	2	2	0	1	1	1	0	0	0	0	0	2	2	0	0	1	1	1	0	0	0	0	0	2	2	0	0	1	1	1	0	0	0	0	0	2	2	0	17.5	17.5
P0C028;P0C027	P0C028;P0C027	7;7	7;7	4;4	Diphosphoinositol polyphosphate phosphohydrolase 3-beta;Diphosphoinositol polyphosphate phosphohydrolase 3-alpha	Nudt11;Nudt10	;	2	7	7	4	1	3	1	1	2	6	5	0	1	5	5	3	1	3	1	1	2	6	5	0	1	5	5	3	0	2	0	0	1	4	3	0	1	4	2	2	43.9	43.9
Q3THW5;P0C0S6;Q5NC91;Q3UA95;G3UWL7	Q3THW5;P0C0S6;Q5NC91;Q3UA95	7;7;5;4;2	5;5;4;3;1	5;5;4;3;1	Histone H2A.V;Histone H2A.Z;Histone H2A	H2afv;H2afz	;;;	5	7	5	5	4	6	6	6	4	6	6	6	6	7	7	6	2	4	4	4	2	4	4	4	4	5	5	4	2	4	4	4	2	4	4	4	4	5	5	4	53.9	46.9
P0C192;D3Z2D1;D3YZP3;Q8C031	P0C192;D3Z2D1;D3YZP3	12;11;10;2	12;11;10;2	11;10;9;1	Leucine-rich repeat-containing protein 4B	Lrrc4b	;;	4	12	12	11	1	10	3	4	2	5	4	8	10	7	6	10	1	10	3	4	2	5	4	8	10	7	6	10	1	9	3	4	2	5	4	7	9	7	6	9	19.3	19.3
P0DJE0	P0DJE0	2	2	2	Protein PET100 homolog, mitochondrial	Pet100		1	2	2	2	0	0	0	0	0	2	2	0	0	2	2	0	0	0	0	0	0	2	2	0	0	2	2	0	0	0	0	0	0	2	2	0	0	2	2	0	27.6	27.6
P10107	P10107	8	7	7	Annexin A1	Anxa1		1	8	7	7	0	1	3	2	1	7	7	0	0	2	1	1	0	0	3	2	1	6	6	0	0	2	1	0	0	0	3	2	1	6	6	0	0	2	1	0	31.2	29.2
P10126;D3YZ68;D3Z3I8	P10126;D3YZ68;D3Z3I8	35;26;24	35;26;24	17;13;11	Elongation factor 1-alpha 1	Eef1a1	;;	3	35	35	17	12	23	23	20	15	28	29	12	13	29	26	22	12	23	23	20	15	28	29	12	13	29	26	22	6	11	11	10	9	14	16	7	6	16	13	10	55.8	55.8
P10518	P10518	12	12	12	Delta-aminolevulinic acid dehydratase	Alad		1	12	12	12	4	8	10	10	4	6	7	8	11	9	10	10	4	8	10	10	4	6	7	8	11	9	10	10	4	8	10	10	4	6	7	8	11	9	10	10	42.4	42.4
P10605	P10605	15	15	15	Cathepsin B;Cathepsin B light chain;Cathepsin B heavy chain	Ctsb		1	15	15	15	15	11	13	12	15	14	12	12	10	14	13	12	15	11	13	12	15	14	12	12	10	14	13	12	15	11	13	12	15	14	12	12	10	14	13	12	37.8	37.8
P10630;Q8BTU6;E9Q561;D6RJ60	P10630;Q8BTU6;E9Q561	22;19;16;2	13;10;10;1	1;1;0;1	Eukaryotic initiation factor 4A-II;Eukaryotic initiation factor 4A-II, N-terminally processed	Eif4a2	;;	4	22	13	1	6	19	18	18	11	18	17	12	11	20	17	17	2	11	11	10	4	9	8	6	5	12	9	10	0	0	1	0	0	0	0	0	0	0	0	0	61.2	36.4
P10630-2;D6RJ11	P10630-2	22;2	1;1	1;1	Eukaryotic initiation factor 4A-II;Eukaryotic initiation factor 4A-II, N-terminally processed	Eif4a2		2	22	1	1	6	19	17	18	11	18	17	12	11	20	17	18	0	0	0	0	0	0	0	0	0	0	0	1	0	0	0	0	0	0	0	0	0	0	0	1	61.3	2.5
P10637-4;P10637-3	P10637-4;P10637-3	27;27	1;1	1;1	Microtubule-associated protein tau	Mapt	;	2	27	1	1	20	22	9	5	21	5	5	19	19	14	9	23	1	1	1	1	1	1	1	1	1	1	1	1	1	1	1	1	1	1	1	1	1	1	1	1	72.7	3.5
P10637-5;A2A5Y6;P10637-6;P10637-2;P10637;B1AQW2;B1AQW5;B1AQW4	P10637-5;A2A5Y6;P10637-6;P10637-2;P10637;B1AQW2	30;29;29;29;29;28;2;1	30;29;29;29;29;28;2;1	4;4;4;4;4;4;0;0	Microtubule-associated protein tau;Microtubule-associated protein	Mapt	;;;;;	8	30	30	4	22	22	8	4	23	6	6	20	20	16	9	24	22	22	8	4	23	6	6	20	20	16	9	24	3	1	0	0	3	2	2	2	2	3	1	2	72.8	72.8
P10639	P10639	9	9	9	Thioredoxin	Txn		1	9	9	9	7	7	6	5	7	8	8	4	5	4	4	6	7	7	6	5	7	8	8	4	5	4	4	6	7	7	6	5	7	8	8	4	5	4	4	6	45.7	45.7
P10649;A2AE89	P10649;A2AE89	26;21	26;21	8;7	Glutathione S-transferase Mu 1	Gstm1	;	2	26	26	8	15	20	15	15	17	25	24	14	14	24	22	21	15	20	15	15	17	25	24	14	14	24	22	21	5	6	4	4	5	7	6	4	4	7	6	6	79.8	79.8
P10711;E9PYD5;P10711-2;B7ZCS4;F6XMY4;Q9QVN7	P10711;E9PYD5;P10711-2	20;17;16;1;1;1	20;17;16;1;1;1	20;17;16;1;1;1	Transcription elongation factor A protein 1	Tcea1	;;	6	20	20	20	7	12	9	9	4	12	9	5	9	15	15	15	7	12	9	9	4	12	9	5	9	15	15	15	7	12	9	9	4	12	9	5	9	15	15	15	60.5	60.5
P10833	P10833	8	8	6	Ras-related protein R-Ras	Rras		1	8	8	6	3	2	3	2	3	5	3	1	1	8	7	2	3	2	3	2	3	5	3	1	1	8	7	2	1	0	1	0	2	3	1	0	0	6	5	0	38.1	38.1
P10852;G3UWA6	P10852;G3UWA6	22;21	22;21	22;21	4F2 cell-surface antigen heavy chain	Slc3a2	;	2	22	22	22	4	1	16	16	7	19	16	7	6	20	19	6	4	1	16	16	7	19	16	7	6	20	19	6	4	1	16	16	7	19	16	7	6	20	19	6	41.3	41.3
P10853	P10853	22	1	0	Histone H2B type 1-F/J/L	Hist1h2bf		1	22	1	0	12	13	17	17	12	21	21	12	11	19	16	13	0	0	0	0	0	1	1	0	0	1	1	0	0	0	0	0	0	0	0	0	0	0	0	0	83.3	17.5
P10922	P10922	9	9	9	Histone H1.0;Histone H1.0, N-terminally processed	H1f0		1	9	9	9	3	5	5	4	4	7	7	5	4	7	5	5	3	5	5	4	4	7	7	5	4	7	5	5	3	5	5	4	4	7	7	5	4	7	5	5	35.6	35.6
P11031	P11031	11	11	11	Activated RNA polymerase II transcriptional coactivator p15	Sub1		1	11	11	11	6	8	6	6	6	6	4	8	8	5	3	8	6	8	6	6	6	6	4	8	8	5	3	8	6	8	6	6	6	6	4	8	8	5	3	8	55.9	55.9
P11087-2;P11087	P11087-2;P11087	8;8	8;8	8;8	Collagen alpha-1(I) chain	Col1a1	;	2	8	8	8	5	1	0	0	2	1	0	4	1	1	0	4	5	1	0	0	2	1	0	4	1	1	0	4	5	1	0	0	2	1	0	4	1	1	0	4	9.8	9.8
P11157;F6RUC3;D3Z0D8;D3Z2A4;Q6PEE3	P11157	10;4;3;1;1	10;4;3;1;1	10;4;3;1;1	Ribonucleoside-diphosphate reductase subunit M2	Rrm2		5	10	10	10	0	8	4	4	0	7	7	2	3	7	6	8	0	8	4	4	0	7	7	2	3	7	6	8	0	8	4	4	0	7	7	2	3	7	6	8	28.5	28.5
P11214	P11214	3	3	3	Tissue-type plasminogen activator;Tissue-type plasminogen activator chain A;Tissue-type plasminogen activator chain B	Plat		1	3	3	3	2	1	0	0	2	0	0	2	0	0	0	1	2	1	0	0	2	0	0	2	0	0	0	1	2	1	0	0	2	0	0	2	0	0	0	1	6.3	6.3
P11276	P11276	31	31	31	Fibronectin;Anastellin	Fn1		1	31	31	31	21	6	2	2	12	5	3	28	23	6	1	6	21	6	2	2	12	5	3	28	23	6	1	6	21	6	2	2	12	5	3	28	23	6	1	6	19.4	19.4
P11352	P11352	11	11	11	Glutathione peroxidase 1	Gpx1		1	11	11	11	6	8	5	4	8	10	10	2	1	11	9	8	6	8	5	4	8	10	10	2	1	11	9	8	6	8	5	4	8	10	10	2	1	11	9	8	56.7	56.7
P11404;J3QN79	P11404;J3QN79	10;8	10;8	10;8	Fatty acid-binding protein, heart	Fabp3	;	2	10	10	10	1	7	8	5	2	5	4	3	3	4	4	7	1	7	8	5	2	5	4	3	3	4	4	7	1	7	8	5	2	5	4	3	3	4	4	7	76.7	76.7
P11438	P11438	9	9	9	Lysosome-associated membrane glycoprotein 1	Lamp1		1	9	9	9	3	6	9	9	3	8	7	5	5	9	9	7	3	6	9	9	3	8	7	5	5	9	9	7	3	6	9	9	3	8	7	5	5	9	9	7	22.4	22.4
P11440;D3Z2T9;Q80YP0;E3W997;E9PVC7;O35495-3;O35495-2;Q8K0D0-2;Q3V3A1-3;Q3V3A1;Q04899;Q04735-2;O35495;Q04735;Q8K0D0;Q14AX6-2;Q14AX6-3;Q14AX6	P11440;D3Z2T9	9;7;2;1;1;1;1;1;1;1;1;1;1;1;1;1;1;1	9;7;2;1;1;1;1;1;1;1;1;1;1;1;1;1;1;1	7;5;0;0;0;0;0;0;0;0;0;0;0;0;0;0;0;0	Cyclin-dependent kinase 1	Cdk1	;	18	9	9	7	5	5	3	1	5	9	8	1	2	8	7	2	5	5	3	1	5	9	8	1	2	8	7	2	4	3	1	0	3	7	7	0	1	6	6	0	37.4	37.4
P11499;E9Q3D6;E9PX27;E9Q0C3;D3Z1R1	P11499	74;22;12;10;9	74;22;12;10;9	51;15;6;10;3	Heat shock protein HSP 90-beta	Hsp90ab1		5	74	74	51	46	68	59	59	47	61	61	55	55	59	61	67	46	68	59	59	47	61	61	55	55	59	61	67	29	46	37	37	30	40	40	34	35	38	40	45	77.3	77.3
P11531;A2A9Z1;A2A9Z2	P11531;A2A9Z1;A2A9Z2	7;4;4	7;4;4	7;4;4	Dystrophin	Dmd	;;	3	7	7	7	1	1	2	2	1	4	4	1	1	5	3	2	1	1	2	2	1	4	4	1	1	5	3	2	1	1	2	2	1	4	4	1	1	5	3	2	2.4	2.4
P11672	P11672	14	14	14	Neutrophil gelatinase-associated lipocalin	Lcn2		1	14	14	14	13	1	0	1	14	9	3	6	3	0	0	0	13	1	0	1	14	9	3	6	3	0	0	0	13	1	0	1	14	9	3	6	3	0	0	0	50	50
P11679	P11679	23	12	5	Keratin, type II cytoskeletal 8	Krt8		1	23	12	5	6	9	21	8	6	7	7	9	7	10	7	8	0	1	12	1	0	1	1	0	0	2	1	0	0	1	5	1	0	1	1	0	0	2	1	0	35.5	24.7
P11688	P11688	8	8	8	Integrin alpha-5;Integrin alpha-5 heavy chain;Integrin alpha-5 light chain	Itga5		1	8	8	8	0	0	2	2	0	7	7	0	0	6	4	1	0	0	2	2	0	7	7	0	0	6	4	1	0	0	2	2	0	7	7	0	0	6	4	1	9.6	9.6
P11798;F8WIS9;F6WHR9;F8WHB5;D3Z7K9;P11798-2	P11798;F8WIS9	13;12;5;4;3;3	6;5;1;4;2;3	6;5;1;4;2;3	Calcium/calmodulin-dependent protein kinase type II subunit alpha	Camk2a	;	6	13	6	6	2	4	3	3	5	8	9	1	1	10	8	4	1	0	2	1	2	3	3	0	0	6	5	0	1	0	2	1	2	3	3	0	0	6	5	0	31	16.9
Q542I8;P11835	Q542I8;P11835	3;3	3;3	3;3	Integrin beta;Integrin beta-2	Itgb2	;	2	3	3	3	0	0	2	2	0	2	1	0	0	2	3	0	0	0	2	2	0	2	1	0	0	2	3	0	0	0	2	2	0	2	1	0	0	2	3	0	6.6	6.6
P11881-8;P11881-7;P11881-6;P11881-5;P11881-4;P11881-2;P11881-3;P11881	P11881-8;P11881-7;P11881-6;P11881-5;P11881-4;P11881-2;P11881-3;P11881	8;8;8;8;8;8;8;8	8;8;8;8;8;8;8;8	8;8;8;8;8;8;8;8	Inositol 1,4,5-trisphosphate receptor type 1	Itpr1	;;;;;;;	8	8	8	8	0	1	7	7	1	6	4	0	0	7	6	1	0	1	7	7	1	6	4	0	0	7	6	1	0	1	7	7	1	6	4	0	0	7	6	1	3.7	3.7
P11983;P11983-2;F2Z483	P11983;P11983-2	36;32;5	36;32;5	36;32;5	T-complex protein 1 subunit alpha	Tcp1	;	3	36	36	36	14	28	29	29	18	32	31	4	5	31	34	30	14	28	29	29	18	32	31	4	5	31	34	30	14	28	29	29	18	32	31	4	5	31	34	30	76.6	76.6
P12023;P12023-3	P12023;P12023-3	20;19	1;1	1;1	Amyloid beta A4 protein;N-APP;Soluble APP-alpha;Soluble APP-beta;C99;Beta-amyloid protein 42;Beta-amyloid protein 40;C83;P3(42);P3(40);C80;Gamma-secretase C-terminal fragment 59;Gamma-secretase C-terminal fragment 57;Gamma-secretase C-terminal fragment 50;C31	App	;	2	20	1	1	10	5	5	5	5	4	1	18	15	7	5	9	1	0	0	0	1	0	0	0	0	0	0	0	1	0	0	0	1	0	0	0	0	0	0	0	27.3	1.2
P12023-2	P12023-2	20	20	1	Amyloid beta A4 protein;N-APP;Soluble APP-alpha;Soluble APP-beta;C99;Beta-amyloid protein 42;Beta-amyloid protein 40;C83;P3(42);P3(40);C80;Gamma-secretase C-terminal fragment 59;Gamma-secretase C-terminal fragment 57;Gamma-secretase C-terminal fragment 50;C31	App		1	20	20	1	9	5	6	6	4	4	1	18	15	8	5	9	9	5	6	6	4	4	1	18	15	8	5	9	0	0	1	1	0	0	0	0	0	1	0	0	30.9	30.9
P12025	P12025	1	1	1	Midkine	Mdk		1	1	1	1	1	1	0	0	0	1	0	1	1	0	0	1	1	1	0	0	0	1	0	1	1	0	0	1	1	1	0	0	0	1	0	1	1	0	0	1	7.1	7.1
P12265;Q99KJ6;D3YY48	P12265	12;4;3	12;4;3	12;4;3	Beta-glucuronidase	Gusb		3	12	12	12	1	5	6	7	1	9	8	2	2	7	7	3	1	5	6	7	1	9	8	2	2	7	7	3	1	5	6	7	1	9	8	2	2	7	7	3	25	25
P12382	P12382	17	14	13	ATP-dependent 6-phosphofructokinase, liver type	Pfkl		1	17	14	13	0	10	12	10	0	12	11	0	0	10	8	10	0	7	10	8	0	10	9	0	0	8	6	9	0	6	9	7	0	9	8	0	0	7	5	8	27.6	24.1
P12658	P12658	5	4	4	Calbindin	Calb1		1	5	4	4	1	4	4	4	1	1	1	3	3	3	3	4	0	3	3	3	0	0	0	2	2	2	2	3	0	3	3	3	0	0	0	2	2	2	2	3	23	18.8
P12787	P12787	9	9	9	Cytochrome c oxidase subunit 5A, mitochondrial	Cox5a		1	9	9	9	3	3	8	7	2	9	9	2	2	7	7	3	3	3	8	7	2	9	9	2	2	7	7	3	3	3	8	7	2	9	9	2	2	7	7	3	58.2	58.2
P12815	P12815	6	6	6	Programmed cell death protein 6	Pdcd6		1	6	6	6	2	3	1	3	3	3	4	2	2	4	4	2	2	3	1	3	3	3	4	2	2	4	4	2	2	3	1	3	3	3	4	2	2	4	4	2	30.9	30.9
P12960	P12960	24	24	24	Contactin-1	Cntn1		1	24	24	24	2	20	19	19	0	7	8	14	14	19	14	19	2	20	19	19	0	7	8	14	14	19	14	19	2	20	19	19	0	7	8	14	14	19	14	19	33.2	33.2
Q99PL7;P13516;P13011;Q6T707	Q99PL7;P13516;P13011;Q6T707	3;3;3;2	3;3;3;2	3;3;3;2	Acyl-CoA desaturase 1;Acyl-CoA desaturase 2	Scd3;Scd1;Scd2;Scd4	;;;	4	3	3	3	0	0	0	0	0	2	0	0	0	2	0	0	0	0	0	0	0	2	0	0	0	2	0	0	0	0	0	0	0	2	0	0	0	2	0	0	6.4	6.4
P13020-2;P13020;A6PWS5	P13020-2;P13020	31;30;11	31;30;11	18;17;7	Gelsolin	Gsn	;	3	31	31	18	8	21	12	16	11	26	25	14	14	27	26	21	8	21	12	16	11	26	25	14	14	27	26	21	3	11	7	10	4	14	14	7	6	15	16	11	49.4	49.4
P13439;D6RJ62	P13439	13;3	13;3	13;3	Uridine 5-monophosphate synthase;Orotate phosphoribosyltransferase;Orotidine 5-phosphate decarboxylase	Umps		2	13	13	13	0	2	7	3	0	11	11	0	0	12	10	4	0	2	7	3	0	11	11	0	0	12	10	4	0	2	7	3	0	11	11	0	0	12	10	4	30.1	30.1
P13542	P13542	3	1	1	Myosin-8	Myh8		1	3	1	1	1	0	1	1	1	1	1	0	0	1	2	0	0	0	0	0	0	0	0	0	0	0	1	0	0	0	0	0	0	0	0	0	0	0	1	0	2.2	0.8
P13595	P13595	43	43	5	Neural cell adhesion molecule 1	Ncam1		1	43	43	5	10	35	32	32	12	29	25	19	22	37	31	31	10	35	32	32	12	29	25	19	22	37	31	31	0	3	5	3	1	1	1	1	2	5	5	3	45.7	45.7
P13597-2;P13597	P13597-2;P13597	7;7	7;7	7;7	Intercellular adhesion molecule 1	Icam1	;	2	7	7	7	0	0	0	0	1	7	6	0	0	6	6	0	0	0	0	0	1	7	6	0	0	6	6	0	0	0	0	0	1	7	6	0	0	6	6	0	13.2	13.2
P13634;D3YYQ4	P13634	12;3	12;3	12;3	Carbonic anhydrase 1	Ca1		2	12	12	12	0	0	11	1	0	0	1	0	0	0	0	1	0	0	11	1	0	0	1	0	0	0	0	1	0	0	11	1	0	0	1	0	0	0	0	1	65.5	65.5
P13864;J3QNW0;P13864-2	P13864;J3QNW0;P13864-2	31;29;29	31;29;29	31;29;29	DNA (cytosine-5)-methyltransferase 1;DNA (cytosine-5)-methyltransferase	Dnmt1	;;	3	31	31	31	0	15	17	15	1	16	16	4	4	31	24	13	0	15	17	15	1	16	16	4	4	31	24	13	0	15	17	15	1	16	16	4	4	31	24	13	24.1	24.1
P14069	P14069	6	6	6	Protein S100-A6	S100a6		1	6	6	6	2	1	0	0	2	4	3	1	1	5	5	2	2	1	0	0	2	4	3	1	1	5	5	2	2	1	0	0	2	4	3	1	1	5	5	2	76.4	76.4
P14094	P14094	19	19	19	Sodium/potassium-transporting ATPase subunit beta-1	Atp1b1		1	19	19	19	1	3	18	17	1	18	16	3	2	16	15	3	1	3	18	17	1	18	16	3	2	16	15	3	1	3	18	17	1	18	16	3	2	16	15	3	55.3	55.3
P14106	P14106	2	2	2	Complement C1q subcomponent subunit B	C1qb		1	2	2	2	2	1	0	0	2	2	2	1	2	1	1	0	2	1	0	0	2	2	2	1	2	1	1	0	2	1	0	0	2	2	2	1	2	1	1	0	10.3	10.3
P14115	P14115	4	4	4	60S ribosomal protein L27a	Rpl27a		1	4	4	4	2	3	2	2	2	4	4	1	2	4	4	3	2	3	2	2	2	4	4	1	2	4	4	3	2	3	2	2	2	4	4	1	2	4	4	3	17.6	17.6
P14131	P14131	14	14	14	40S ribosomal protein S16	Rps16		1	14	14	14	8	10	9	8	8	10	11	5	5	12	12	8	8	10	9	8	8	10	11	5	5	12	12	8	8	10	9	8	8	10	11	5	5	12	12	8	66.4	66.4
P14148;F6XI62	P14148;F6XI62	23;21	23;21	23;21	60S ribosomal protein L7	Rpl7	;	2	23	23	23	6	11	12	13	5	20	20	0	3	19	19	13	6	11	12	13	5	20	20	0	3	19	19	13	6	11	12	13	5	20	20	0	3	19	19	13	54.4	54.4
P14152;B1ATQ3	P14152	27;8	27;8	27;8	Malate dehydrogenase, cytoplasmic	Mdh1		2	27	27	27	9	22	21	21	9	17	19	13	15	18	20	25	9	22	21	21	9	17	19	13	15	18	20	25	9	22	21	21	9	17	19	13	15	18	20	25	64.7	64.7
P14206	P14206	17	17	2	40S ribosomal protein SA	Rpsa		1	17	17	2	13	15	16	15	10	17	17	8	10	17	17	13	13	15	16	15	10	17	17	8	10	17	17	13	2	2	2	2	1	2	2	1	1	2	2	1	59.3	59.3
P14211	P14211	34	34	34	Calreticulin	Calr		1	34	34	34	16	20	29	29	19	30	30	13	9	25	28	17	16	20	29	29	19	30	30	13	9	25	28	17	16	20	29	29	19	30	30	13	9	25	28	17	76	76
P14231;I7HIF3	P14231;I7HIF3	8;4	8;4	8;4	Sodium/potassium-transporting ATPase subunit beta-2	Atp1b2	;	2	8	8	8	0	1	8	7	1	8	8	0	1	7	8	0	0	1	8	7	1	8	8	0	1	7	8	0	0	1	8	7	1	8	8	0	1	7	8	0	29.7	29.7
P14576;E9PXC0;P14576-2	P14576;E9PXC0	11;9;1	11;9;1	11;9;1	Signal recognition particle 54 kDa protein	Srp54;Srp54c	;	3	11	11	11	1	0	5	5	0	8	8	0	0	11	9	0	1	0	5	5	0	8	8	0	0	11	9	0	1	0	5	5	0	8	8	0	0	11	9	0	26.6	26.6
P14685;F7B7L8	P14685	31;11	31;11	31;11	26S proteasome non-ATPase regulatory subunit 3	Psmd3		2	31	31	31	1	18	22	19	2	26	22	1	2	25	25	15	1	18	22	19	2	26	22	1	2	25	25	15	1	18	22	19	2	26	22	1	2	25	25	15	63.8	63.8
P14733	P14733	75	75	66	Lamin-B1	Lmnb1		1	75	75	66	52	56	60	60	53	66	63	40	42	60	62	55	52	56	60	60	53	66	63	40	42	60	62	55	45	48	51	53	46	57	54	35	36	51	53	48	77	77
P14824	P14824	65	65	4	Annexin A6	Anxa6		1	65	65	4	1	8	38	37	2	62	60	6	8	51	55	8	1	8	38	37	2	62	60	6	8	51	55	8	0	0	2	0	0	3	3	0	0	3	3	0	77.3	77.3
P14869;E9Q070;D3YVM5	P14869;E9Q070;D3YVM5	15;12;9	15;12;9	15;12;9	60S acidic ribosomal protein P0	Rplp0;Gm8730	;;	3	15	15	15	8	11	12	11	9	13	12	8	8	14	12	12	8	11	12	11	9	13	12	8	8	14	12	12	8	11	12	11	9	13	12	8	8	14	12	12	58.4	58.4
P14873	P14873	119	119	117	Microtubule-associated protein 1B;MAP1B heavy chain;MAP1 light chain LC1	Map1b		1	119	119	117	49	97	82	74	60	50	48	61	67	77	69	98	49	97	82	74	60	50	48	61	67	77	69	98	48	96	80	72	59	49	46	60	66	76	68	97	57.5	57.5
P14901;H3BKP1	P14901;H3BKP1	12;7	12;7	12;7	Heme oxygenase 1	Hmox1	;	2	12	12	12	9	10	8	5	8	11	10	2	2	12	9	11	9	10	8	5	8	11	10	2	2	12	9	11	9	10	8	5	8	11	10	2	2	12	9	11	51.9	51.9
P15066	P15066	1	1	1	Transcription factor jun-D	Jund		1	1	1	1	0	0	0	0	0	0	0	0	0	1	1	0	0	0	0	0	0	0	0	0	0	1	1	0	0	0	0	0	0	0	0	0	0	1	1	0	4.1	4.1
P15105;D3YVK1;D3Z121	P15105;D3YVK1	20;11;8	20;11;8	20;11;8	Glutamine synthetase	Glul	;	3	20	20	20	4	17	6	8	5	19	16	3	5	17	15	15	4	17	6	8	5	19	16	3	5	17	15	15	4	17	6	8	5	19	16	3	5	17	15	15	44.8	44.8
P15116;D3YYT0	P15116;D3YYT0	25;22	25;22	24;21	Cadherin-2	Cdh2	;	2	25	25	24	15	12	5	4	16	5	4	16	16	8	10	13	15	12	5	4	16	5	4	16	16	8	10	13	15	12	5	4	16	5	4	16	16	7	9	13	37.5	37.5
P15208	P15208	2	2	2	Insulin receptor;Insulin receptor subunit alpha;Insulin receptor subunit beta	Insr		1	2	2	2	0	0	0	1	0	0	0	0	0	1	1	0	0	0	0	1	0	0	0	0	0	1	1	0	0	0	0	1	0	0	0	0	0	1	1	0	2.5	2.5
P15209-2;P15209;P15209-4;P15209-3	P15209-2;P15209;P15209-4;P15209-3	5;5;4;4	5;5;4;4	5;5;4;4	BDNF/NT-3 growth factors receptor	Ntrk2	;;;	4	5	5	5	0	3	3	4	0	4	2	0	1	5	5	4	0	3	3	4	0	4	2	0	1	5	5	4	0	3	3	4	0	4	2	0	1	5	5	4	16.4	16.4
P15327;D3Z223;D3YUE8;D3YYH3	P15327;D3Z223	8;5;3;2	8;5;3;2	8;5;3;2	Bisphosphoglycerate mutase;Phosphoglycerate mutase	Bpgm	;	4	8	8	8	3	3	2	2	3	6	7	0	0	7	6	2	3	3	2	2	3	6	7	0	0	7	6	2	3	3	2	2	3	6	7	0	0	7	6	2	48.6	48.6
P15532;Q5NC80;Q5NC79	P15532;Q5NC80;Q5NC79	17;15;9	3;1;0	3;1;0	Nucleoside diphosphate kinase A;Nucleoside diphosphate kinase	Nme1	;;	3	17	3	3	12	12	9	9	11	15	15	7	7	14	13	11	1	2	1	2	1	3	3	1	1	3	3	2	1	2	1	2	1	3	3	1	1	3	3	2	86.8	19.1
P15626;D3YX76;F6Y363	P15626;D3YX76	16;12;5	6;4;1	5;4;1	Glutathione S-transferase Mu 2	Gstm2	;	3	16	6	5	7	8	10	7	9	15	14	5	5	12	12	5	3	2	3	1	4	6	5	0	0	4	4	0	2	1	3	0	3	5	4	0	0	3	3	0	65.1	34.4
P15655;Q925A1;Q925A2	P15655;Q925A1;Q925A2	3;2;2	3;2;2	3;2;2	Fibroblast growth factor 2;Fibroblast growth factor	Fgf2	;;	3	3	3	3	0	0	1	0	0	1	1	0	0	3	1	0	0	0	1	0	0	1	1	0	0	3	1	0	0	0	1	0	0	1	1	0	0	3	1	0	16.2	16.2
P15864;I7HFT9;Q07133	P15864	26;6;6	26;6;6	8;0;0	Histone H1.2	Hist1h1c		3	26	26	8	14	19	20	19	14	18	22	13	14	21	20	16	14	19	20	19	14	18	22	13	14	21	20	16	4	7	6	5	5	7	7	4	5	8	7	6	49.5	49.5
P15920;P15920-2	P15920	9;1	8;1	8;1	V-type proton ATPase 116 kDa subunit a isoform 2	Atp6v0a2		2	9	8	8	0	0	5	5	1	6	6	0	0	8	4	0	0	0	4	4	1	5	5	0	0	7	4	0	0	0	4	4	1	5	5	0	0	7	4	0	11.9	11
P16014	P16014	5	5	5	Secretogranin-1;CCB peptide;PE-11	Chgb		1	5	5	5	0	0	0	0	0	0	1	5	2	0	0	0	0	0	0	0	0	0	1	5	2	0	0	0	0	0	0	0	0	0	1	5	2	0	0	0	10	10
P16015	P16015	1	1	1	Carbonic anhydrase 3	Ca3		1	1	1	1	1	1	0	0	0	1	1	0	0	1	1	1	1	1	0	0	0	1	1	0	0	1	1	1	1	1	0	0	0	1	1	0	0	1	1	1	4.6	4.6
P16045	P16045	10	10	10	Galectin-1	Lgals1		1	10	10	10	6	9	8	8	6	9	9	4	3	9	8	6	6	9	8	8	6	9	9	4	3	9	8	6	6	9	8	8	6	9	9	4	3	9	8	6	68.9	68.9
Q8C253;P16110	Q8C253;P16110	7;7	7;7	7;7	Galectin;Galectin-3	Lgals3	;	2	7	7	7	7	6	5	3	7	7	7	1	2	5	5	5	7	6	5	3	7	7	7	1	2	5	5	5	7	6	5	3	7	7	7	1	2	5	5	5	29.9	29.9
P16125;D3Z7F0	P16125;D3Z7F0	29;18	29;18	28;17	L-lactate dehydrogenase B chain;L-lactate dehydrogenase	Ldhb	;	2	29	29	28	10	22	19	19	11	24	24	13	14	21	25	25	10	22	19	19	11	24	24	13	14	21	25	25	9	21	18	18	10	23	23	12	13	20	24	24	75.1	75.1
P16254;A2AUM6	P16254;A2AUM6	6;4	6;4	6;4	Signal recognition particle 14 kDa protein;Signal recognition particle 14 kDa protein, N-terminally processed	Srp14	;	2	6	6	6	0	2	1	1	0	4	4	0	0	4	3	3	0	2	1	1	0	4	4	0	0	4	3	3	0	2	1	1	0	4	4	0	0	4	3	3	46.4	46.4
P16330-2;P16330	P16330-2;P16330	17;17	17;17	17;17	2,3-cyclic-nucleotide 3-phosphodiesterase	Cnp	;	2	17	17	17	1	2	5	3	2	11	10	1	3	16	14	4	1	2	5	3	2	11	10	1	3	16	14	4	1	2	5	3	2	11	10	1	3	16	14	4	39.2	39.2
P16332	P16332	13	13	13	Methylmalonyl-CoA mutase, mitochondrial	Mut		1	13	13	13	0	1	7	4	0	8	4	0	0	12	10	1	0	1	7	4	0	8	4	0	0	12	10	1	0	1	7	4	0	8	4	0	0	12	10	1	25.8	25.8
P16460;J3QNG0	P16460;J3QNG0	9;6	9;6	9;6	Argininosuccinate synthase	Ass1;Gm5424	;	2	9	9	9	1	3	1	1	0	9	7	0	0	8	7	2	1	3	1	1	0	9	7	0	0	8	7	2	1	3	1	1	0	9	7	0	0	8	7	2	17	17
P16627	P16627	14	1	1	Heat shock 70 kDa protein 1-like	Hspa1l		1	14	1	1	5	6	8	8	5	9	10	6	7	8	8	6	1	1	0	0	1	0	0	0	1	0	0	1	1	1	0	0	1	0	0	0	1	0	0	1	23.1	2.5
P16858;F8WJL5;D3YU05;D3YYI5;D3Z0Z9;F6QXU4;F6UT49	P16858;F8WJL5;D3YU05;D3YYI5	33;27;18;17;14;9;7	33;27;18;17;14;9;7	30;24;17;16;13;9;6	Glyceraldehyde-3-phosphate dehydrogenase	Gapdh;Gm7293	;;;	7	33	33	30	9	22	20	18	10	32	33	11	13	29	29	22	9	22	20	18	10	32	33	11	13	29	29	22	8	21	19	17	9	29	30	9	11	26	26	19	89.5	89.5
P17047-3;P17047;P17047-2	P17047-3;P17047;P17047-2	10;10;10	10;10;10	10;10;10	Lysosome-associated membrane glycoprotein 2	Lamp2	;;	3	10	10	10	0	4	7	6	2	8	8	3	3	9	8	5	0	4	7	6	2	8	8	3	3	9	8	5	0	4	7	6	2	8	8	3	3	9	8	5	19	19
P17095;P17095-1	P17095;P17095-1	4;2	4;2	4;2	High mobility group protein HMG-I/HMG-Y	Hmga1	;	2	4	4	4	1	4	2	2	1	2	0	3	3	3	1	3	1	4	2	2	1	2	0	3	3	3	1	3	1	4	2	2	1	2	0	3	3	3	1	3	41.1	41.1
P17141	P17141	2	2	2	Zinc finger protein 37	Zfp37		1	2	2	2	0	1	0	0	1	0	0	0	0	1	1	1	0	1	0	0	1	0	0	0	0	1	1	1	0	1	0	0	1	0	0	0	0	1	1	1	4	4
P17156	P17156	42	22	19	Heat shock-related 70 kDa protein 2	Hspa2		1	42	22	19	12	19	25	24	14	35	34	13	13	34	32	16	0	6	9	7	0	17	16	1	1	18	15	4	0	6	8	7	0	15	14	0	0	16	14	4	71.9	47.1
P17182;Q6PHC1;B0QZL1;B1ARR7;B1ARR6;J3QPZ9	P17182;Q6PHC1	39;29;17;16;5;1	39;29;17;16;5;1	35;27;14;14;3;0	Alpha-enolase	Eno1	;	6	39	39	35	25	31	26	29	27	35	37	24	22	34	32	28	25	31	26	29	27	35	37	24	22	34	32	28	23	29	24	27	25	32	34	22	20	31	30	26	77.2	77.2
P17183;D3Z6E4;D3Z2S4;D3YVD3	P17183;D3Z6E4	20;15;8;7	16;12;5;5	16;12;5;5	Gamma-enolase;Enolase	Eno2	;	4	20	16	16	3	15	18	17	5	9	8	12	12	16	16	16	1	13	16	15	3	6	5	10	10	13	14	14	1	13	16	15	3	6	5	10	10	13	14	14	65.2	49.5
P17426-2;P17426;F6TPX8;E9PWD0	P17426-2;P17426	41;41;12;1	30;30;12;0	30;30;12;0	AP-2 complex subunit alpha-1	Ap2a1	;	4	41	30	30	8	28	32	30	12	33	25	13	16	39	34	27	4	21	21	20	7	22	15	10	12	28	24	19	4	21	21	20	7	22	15	10	12	28	24	19	51.4	39
P17427	P17427	45	45	34	AP-2 complex subunit alpha-2	Ap2a2		1	45	45	34	7	33	31	32	12	35	35	7	14	41	41	30	7	33	31	32	12	35	35	7	14	41	41	30	3	26	20	22	7	24	25	4	10	30	31	22	56.4	56.4
P17439	P17439	12	12	12	Glucosylceramidase	Gba		1	12	12	12	1	5	10	9	0	12	11	1	1	9	9	2	1	5	10	9	0	12	11	1	1	9	9	2	1	5	10	9	0	12	11	1	1	9	9	2	29.7	29.7
P17563;Q63836;G3UYY2;D6RHN2;G3UWK0;G3UZT2	P17563;Q63836;G3UYY2	11;10;6;4;4;3	11;10;6;4;4;3	11;10;6;4;4;3	Selenium-binding protein 1;Selenium-binding protein 2	Selenbp1;Selenbp2	;;	6	11	11	11	0	10	9	8	1	8	9	2	1	11	10	9	0	10	9	8	1	8	9	2	1	11	10	9	0	10	9	8	1	8	9	2	1	11	10	9	34.5	34.5
P17665;G3X8T4;J3QNB4	P17665	3;1;1	3;1;1	3;1;1	Cytochrome c oxidase subunit 7C, mitochondrial	Cox7c		3	3	3	3	0	1	1	1	0	1	1	1	1	2	3	1	0	1	1	1	0	1	1	1	1	2	3	1	0	1	1	1	0	1	1	1	1	2	3	1	28.6	28.6
P17710-3;G3UVV4;P17710-4;P17710;P17710-2;D3YYR4;D3Z365;D3Z105;B4YB29;E9Q3Z4;E9Q8S8;Q3TRM8	P17710-3;G3UVV4;P17710-4;P17710;P17710-2	53;50;50;50;47;10;10;4;1;1;1;1	53;50;50;50;47;10;10;4;1;1;1;1	47;44;44;44;41;10;10;4;1;0;0;0	Hexokinase-1;Hexokinase	Hk1	;;;;	12	53	53	47	12	37	46	43	10	50	47	15	21	50	50	35	12	37	46	43	10	50	47	15	21	50	50	35	10	32	41	38	8	44	41	13	17	44	44	30	53.3	53.3
P17742;F8VPN3	P17742	21;10	21;10	21;10	Peptidyl-prolyl cis-trans isomerase A;Peptidyl-prolyl cis-trans isomerase A, N-terminally processed	Ppia		2	21	21	21	15	16	13	15	15	18	19	12	13	18	15	16	15	16	13	15	15	18	19	12	13	18	15	16	15	16	13	15	15	18	19	12	13	18	15	16	89.6	89.6
P17751;H7BXC3	P17751;H7BXC3	18;16	18;16	18;16	Triosephosphate isomerase	Tpi1	;	2	18	18	18	12	12	13	13	14	17	18	10	11	17	15	12	12	12	13	13	14	17	18	10	11	17	15	12	12	12	13	13	14	17	18	10	11	17	15	12	62.2	62.2
P17809	P17809	4	4	4	Solute carrier family 2, facilitated glucose transporter member 1	Slc2a1		1	4	4	4	1	1	0	1	1	3	2	1	1	4	3	1	1	1	0	1	1	3	2	1	1	4	3	1	1	1	0	1	1	3	2	1	1	4	3	1	7.9	7.9
Q61696;P17879	Q61696;P17879	24;24	16;16	12;12	Heat shock 70 kDa protein 1A;Heat shock 70 kDa protein 1B	Hspa1a;Hspa1b	;	2	24	16	12	4	5	10	10	3	15	20	7	6	11	13	6	0	1	5	5	0	8	13	2	1	6	8	2	0	0	2	2	0	6	10	1	0	4	5	1	41	28.7
P17897	P17897	4	1	1	Lysozyme C-1	Lyz1		1	4	1	1	4	2	2	2	4	2	2	1	2	2	0	2	1	1	1	1	1	1	1	1	1	1	0	1	1	1	1	1	1	1	1	1	1	1	0	1	19.6	8.1
P17918;J3QQ26	P17918;J3QQ26	15;13	15;13	15;13	Proliferating cell nuclear antigen	Pcna	;	2	15	15	15	8	14	9	8	9	12	10	7	8	11	12	14	8	14	9	8	9	12	10	7	8	11	12	14	8	14	9	8	9	12	10	7	8	11	12	14	72.4	72.4
Q91V35;P18052-2;P18052	Q91V35;P18052-2;P18052	7;7;7	7;7;7	7;7;7	Receptor-type tyrosine-protein phosphatase;Receptor-type tyrosine-protein phosphatase alpha	Ptpra	;;	3	7	7	7	0	0	1	1	0	5	3	0	0	6	6	0	0	0	1	1	0	5	3	0	0	6	6	0	0	0	1	1	0	5	3	0	0	6	6	0	11.3	11.3
P18242;F6Y6L6;F8WIR1	P18242;F6Y6L6;F8WIR1	20;15;13	20;15;13	20;15;13	Cathepsin D	Ctsd	;;	3	20	20	20	13	12	11	13	16	18	16	11	10	16	14	15	13	12	11	13	16	18	16	11	10	16	14	15	13	12	11	13	16	18	16	11	10	16	14	15	46.1	46.1
P18581-2;E9QJY0;P18581;E9Q3N1;Q09143	P18581-2;E9QJY0;P18581	3;2;2;1;1	3;2;2;1;1	3;2;2;1;1	Cationic amino acid transporter 2	Slc7a2	;;	5	3	3	3	0	0	0	0	0	3	1	0	0	2	0	0	0	0	0	0	0	3	1	0	0	2	0	0	0	0	0	0	0	3	1	0	0	2	0	0	7.9	7.9
P18608;D3Z607	P18608;D3Z607	7;4	7;4	7;4	Non-histone chromosomal protein HMG-14	Hmgn1	;	2	7	7	7	5	4	1	1	5	0	0	3	3	1	2	4	5	4	1	1	5	0	0	3	3	1	2	4	5	4	1	1	5	0	0	3	3	1	2	4	75	75
P18760;F8WGL3	P18760;F8WGL3	28;27	28;27	20;19	Cofilin-1	Cfl1	;	2	28	28	20	21	17	13	13	21	21	20	14	16	22	21	18	21	17	13	13	21	21	20	14	16	22	21	18	13	12	12	11	14	15	15	9	11	19	17	13	89.8	89.8
P18872-2;P18872;D3Z2M7;F7BLT7	P18872-2;P18872;D3Z2M7	17;16;14;8	13;13;12;8	13;13;12;8	Guanine nucleotide-binding protein G(o) subunit alpha	Gnao1	;;	4	17	13	13	2	8	11	13	3	16	14	8	8	17	16	9	1	6	9	11	2	13	11	6	6	13	13	7	1	6	9	11	2	13	11	6	6	13	13	7	46	35.3
P19096	P19096	114	114	114	Fatty acid synthase;[Acyl-carrier-protein] S-acetyltransferase;[Acyl-carrier-protein] S-malonyltransferase;3-oxoacyl-[acyl-carrier-protein] synthase;3-oxoacyl-[acyl-carrier-protein] reductase;3-hydroxyacyl-[acyl-carrier-protein] dehydratase;Enoyl-[acyl-carrier-protein] reductase;Oleoyl-[acyl-carrier-protein] hydrolase	Fasn		1	114	114	114	22	104	66	71	31	92	92	35	40	97	100	97	22	104	66	71	31	92	92	35	40	97	100	97	22	104	66	71	31	92	92	35	40	97	100	97	51.2	51.2
P19157;P46425	P19157	13;5	13;5	13;5	Glutathione S-transferase P 1	Gstp1		2	13	13	13	9	9	9	9	11	11	11	6	5	11	11	10	9	9	9	9	11	11	11	6	5	11	11	10	9	9	9	9	11	11	11	6	5	11	11	10	53.3	53.3
P19246	P19246	2	1	1	Neurofilament heavy polypeptide	Nefh		1	2	1	1	1	2	1	1	1	1	1	1	1	1	1	2	0	1	0	0	0	0	0	0	0	0	0	1	0	1	0	0	0	0	0	0	0	0	0	1	2	1.2
P19253;E9Q5A0;D3YY61	P19253;E9Q5A0	16;14;6	16;14;6	16;14;6	60S ribosomal protein L13a	Rpl13a	;	3	16	16	16	4	5	8	6	2	13	14	1	0	11	11	5	4	5	8	6	2	13	14	1	0	11	11	5	4	5	8	6	2	13	14	1	0	11	11	5	53.2	53.2
P19324	P19324	20	20	20	Serpin H1	Serpinh1		1	20	20	20	8	10	10	7	8	20	19	7	6	16	17	7	8	10	10	7	8	20	19	7	6	16	17	7	8	10	10	7	8	20	19	7	6	16	17	7	53	53
Q9D881;P19536	Q9D881;P19536	7;7	7;7	7;7	Cytochrome c oxidase subunit 5B, mitochondrial	Cox5b	;	2	7	7	7	2	3	7	6	1	6	7	3	3	7	7	4	2	3	7	6	1	6	7	3	3	7	7	4	2	3	7	6	1	6	7	3	3	7	7	4	42.6	42.6
P19639	P19639	9	1	1	Glutathione S-transferase Mu 3	Gstm3		1	9	1	1	2	4	5	5	3	8	8	3	3	8	8	5	0	0	0	0	0	0	0	1	1	0	0	0	0	0	0	0	0	0	0	1	1	0	0	0	32.6	5
P19783;D6RG40	P19783	15;1	15;1	15;1	Cytochrome c oxidase subunit 4 isoform 1, mitochondrial	Cox4i1		2	15	15	15	3	3	13	12	2	12	14	4	3	8	8	2	3	3	13	12	2	12	14	4	3	8	8	2	3	3	13	12	2	12	14	4	3	8	8	2	71.6	71.6
P20029	P20029	59	57	57	78 kDa glucose-regulated protein	Hspa5		1	59	57	57	31	40	54	55	35	55	54	36	37	44	52	42	29	38	52	53	33	53	52	34	35	42	50	40	29	38	52	53	33	53	52	34	35	42	50	40	65.8	65.8
P20060	P20060	15	15	15	Beta-hexosaminidase subunit beta	Hexb		1	15	15	15	10	9	12	10	10	13	14	4	3	13	13	9	10	9	12	10	10	13	14	4	3	13	13	9	10	9	12	10	10	13	14	4	3	13	13	9	22.6	22.6
P20065-2;P20065	P20065-2;P20065	8;6	8;6	8;6	Thymosin beta-4;Hematopoietic system regulatory peptide	Tmsb4x	;	2	8	8	8	3	8	8	8	5	7	7	8	8	8	8	7	3	8	8	8	5	7	7	8	8	8	8	7	3	8	8	8	5	7	7	8	8	8	8	7	88.6	88.6
P20108	P20108	10	10	10	Thioredoxin-dependent peroxide reductase, mitochondrial	Prdx3		1	10	10	10	8	7	9	8	8	10	10	7	7	10	10	8	8	7	9	8	8	10	10	7	7	10	10	8	8	7	9	8	8	10	10	7	7	10	10	8	31.9	31.9
P20152;A2AKJ2;G5E846;G3X981;P15331-3;P15331;P15331-2;D3YZ35;P08553;P08551	P20152	82;11;5;5;5;5;5;2;2;1	82;11;5;5;5;5;5;2;2;1	72;11;3;3;3;3;3;0;0;0	Vimentin	Vim		10	82	82	72	49	67	51	51	49	78	76	44	42	72	73	69	49	67	51	51	49	78	76	44	42	72	73	69	42	58	43	43	42	68	66	37	35	63	64	60	95.5	95.5
P20357;Q80X35;Q80ZL4;G3UZJ2;G3UZK9;G3UZE9;E9Q8Y2;F7ALC8;G3UYR3	P20357	74;29;29;20;18;16;5;4;1	74;29;29;20;18;16;5;4;1	43;2;2;2;18;11;0;2;0	Microtubule-associated protein 2	Map2		9	74	74	43	45	52	38	30	52	17	16	35	42	45	35	50	45	52	38	30	52	17	16	35	42	45	35	50	23	26	23	21	28	8	8	12	17	28	20	26	46.7	46.7
P20917-2;P20917	P20917-2;P20917	2;2	2;2	2;2	Myelin-associated glycoprotein	Mag	;	2	2	2	2	0	1	0	1	0	1	1	2	2	1	1	1	0	1	0	1	0	1	1	2	2	1	1	1	0	1	0	1	0	1	1	2	2	1	1	1	5	5
P20918	P20918	1	1	1	Plasminogen;Plasmin heavy chain A;Activation peptide;Angiostatin;Plasmin heavy chain A, short form;Plasmin light chain B	Plg		1	1	1	1	0	0	0	0	0	0	0	1	0	0	0	0	0	0	0	0	0	0	0	1	0	0	0	0	0	0	0	0	0	0	0	1	0	0	0	0	1.5	1.5
P21107-2;D3Z2H9	P21107-2;D3Z2H9	39;35	39;35	0;0		Tpm3-rs7	;	2	39	39	0	31	34	33	32	31	36	32	25	25	34	36	36	31	34	33	32	31	36	32	25	25	34	36	36	0	0	0	0	0	0	0	0	0	0	0	0	86.7	86.7
P21126;F8WHM4	P21126	8;1	8;1	8;1	Ubiquitin-like protein 4A	Ubl4a		2	8	8	8	2	6	6	5	2	7	7	2	2	7	7	6	2	6	6	5	2	7	7	2	2	7	7	6	2	6	6	5	2	7	7	2	2	7	7	6	50.3	50.3
P21278	P21278	18	12	10	Guanine nucleotide-binding protein subunit alpha-11	Gna11		1	18	12	10	2	4	8	8	2	15	14	1	1	15	15	5	1	3	3	4	1	11	10	0	0	9	10	3	1	2	2	3	1	9	8	0	0	7	8	2	52.4	35.7
P21279	P21279	21	21	14	Guanine nucleotide-binding protein G(q) subunit alpha	Gnaq		1	21	21	14	1	7	16	13	2	16	15	5	5	18	19	9	1	7	16	13	2	16	15	5	5	18	19	9	0	6	10	9	1	11	11	4	4	11	13	7	57.9	57.9
P21460;A2APX3	P21460;A2APX3	14;11	14;11	14;11	Cystatin-C	Cst3	;	2	14	14	14	14	5	3	2	11	6	4	10	9	3	2	4	14	5	3	2	11	6	4	10	9	3	2	4	14	5	3	2	11	6	4	10	9	3	2	4	66.4	66.4
P21550;Q5SX59;Q5SX60;Q5SX61	P21550;Q5SX59;Q5SX60	5;4;3;2	2;2;2;1	2;2;2;1	Beta-enolase;Enolase	Eno3	;;	4	5	2	2	1	1	1	1	1	2	2	2	1	3	2	1	0	0	0	0	0	0	0	1	0	1	1	0	0	0	0	0	0	0	0	1	0	1	1	0	16.4	3.7
P21619;P21619-2	P21619;P21619-2	37;21	28;14	28;14	Lamin-B2	Lmnb2	;	2	37	28	28	16	19	32	32	15	27	23	13	11	29	25	17	9	11	23	25	8	18	14	8	5	20	16	10	9	11	23	25	8	18	14	8	5	20	16	10	55.7	48.5
P21956-2;P21956	P21956-2;P21956	14;14	14;14	14;14	Lactadherin	Mfge8	;	2	14	14	14	5	6	12	14	2	11	3	7	6	11	11	6	5	6	12	14	2	11	3	7	6	11	11	6	5	6	12	14	2	11	3	7	6	11	11	6	37.1	37.1
Q3TBA3;P21958	Q3TBA3;P21958	1;1	1;1	1;1	Antigen peptide transporter 1	Tap1	;	2	1	1	1	0	0	0	0	0	1	1	0	0	0	0	0	0	0	0	0	0	1	1	0	0	0	0	0	0	0	0	0	0	1	1	0	0	0	0	0	3	3
P21981;G3UXE8	P21981	14;2	14;2	14;2	Protein-glutamine gamma-glutamyltransferase 2	Tgm2		2	14	14	14	0	0	3	1	0	14	14	0	0	6	10	0	0	0	3	1	0	14	14	0	0	6	10	0	0	0	3	1	0	14	14	0	0	6	10	0	25.9	25.9
Q544X6;P22315	Q544X6;P22315	13;13	13;13	13;13	Ferrochelatase;Ferrochelatase, mitochondrial	Fech	;	2	13	13	13	0	0	6	2	0	9	5	0	0	12	10	0	0	0	6	2	0	9	5	0	0	12	10	0	0	0	6	2	0	9	5	0	0	12	10	0	41.2	41.2
P22682	P22682	6	6	6	E3 ubiquitin-protein ligase CBL	Cbl		1	6	6	6	0	3	5	3	1	4	4	0	0	5	4	3	0	3	5	3	1	4	4	0	0	5	4	3	0	3	5	3	1	4	4	0	0	5	4	3	10.3	10.3
Q8C7N0;Q3UVW2;P22723-2;P22723	Q8C7N0;Q3UVW2;P22723-2;P22723	2;2;2;2	2;2;2;2	2;2;2;2	Gamma-aminobutyric acid receptor subunit gamma-2	Gabrg2	;;;	4	2	2	2	0	0	2	2	0	0	0	0	0	0	0	0	0	0	2	2	0	0	0	0	0	0	0	0	0	0	2	2	0	0	0	0	0	0	0	0	7.6	7.6
Q8CGP6;Q8CGP5;Q8BFU2;P22752;Q8CGP4;Q8R1M2;Q8CGP7	Q8CGP6;Q8CGP5;Q8BFU2;P22752;Q8CGP4;Q8R1M2;Q8CGP7	8;8;8;8;7;7;7	2;2;2;2;2;2;2	2;2;2;2;2;2;2	Histone H2A type 1-H;Histone H2A type 1-F;Histone H2A type 3;Histone H2A type 1;Histone H2A;Histone H2A.J;Histone H2A type 1-K	Hist1h2ah;Hist1h2af;Hist3h2a;Hist1h2ab;Hist1h2aa;H2afj;Hist1h2ak	;;;;;;	7	8	2	2	6	6	7	8	6	7	6	6	6	7	7	6	2	2	2	2	2	2	2	2	2	2	2	2	2	2	2	2	2	2	2	2	2	2	2	2	41.4	14.1
Q8CBB7;P22892;O88512	Q8CBB7;P22892	31;31;1	31;31;1	31;31;1	AP-1 complex subunit gamma-1	Ap1g1	;	3	31	31	31	8	22	26	24	10	25	21	11	15	28	25	21	8	22	26	24	10	25	21	11	15	28	25	21	8	22	26	24	10	25	21	11	15	28	25	21	41.5	41.5
P22907-2;P22907	P22907-2;P22907	12;12	12;12	12;12	Porphobilinogen deaminase	Hmbs	;	2	12	12	12	0	12	10	7	2	8	8	6	6	9	10	10	0	12	10	7	2	8	8	6	6	9	10	10	0	12	10	7	2	8	8	6	6	9	10	10	34	34
P23116	P23116	50	50	50	Eukaryotic translation initiation factor 3 subunit A	Eif3a		1	50	50	50	3	44	35	33	3	33	32	19	20	38	34	40	3	44	35	33	3	33	32	19	20	38	34	40	3	44	35	33	3	33	32	19	20	38	34	40	38.2	38.2
Q9DCC5;P23198;D3Z313;D3Z1A9	Q9DCC5;P23198;D3Z313	15;15;10;6	15;15;10;6	13;13;10;6	Chromobox protein homolog 3	Cbx3	;;	4	15	15	13	13	11	8	8	12	10	11	9	9	12	10	11	13	11	8	8	12	10	11	9	9	12	10	11	12	10	7	7	11	8	9	8	8	10	8	10	56.8	56.8
P23242	P23242	2	2	2	Gap junction alpha-1 protein	Gja1		1	2	2	2	0	1	0	0	0	2	2	2	2	2	2	1	0	1	0	0	0	2	2	2	2	2	2	1	0	1	0	0	0	2	2	2	2	2	2	1	6.3	6.3
P23475;E9PZD4;E9Q0B8	P23475	7;1;1	7;1;1	7;1;1	X-ray repair cross-complementing protein 6	Xrcc6		3	7	7	7	0	0	2	1	0	4	3	0	0	4	4	0	0	0	2	1	0	4	3	0	0	4	4	0	0	0	2	1	0	4	3	0	0	4	4	0	11.7	11.7
Q543K9;P23492;Q9D8C9	Q543K9;P23492	15;15;6	15;15;6	15;15;6	Purine nucleoside phosphorylase	Pnp	;	3	15	15	15	12	14	9	9	13	13	13	9	9	13	13	15	12	14	9	9	13	13	13	9	9	13	13	15	12	14	9	9	13	13	13	9	9	13	13	15	63.3	63.3
P23591	P23591	7	7	7	GDP-L-fucose synthase	Tsta3		1	7	7	7	0	5	4	4	0	4	4	4	3	6	7	5	0	5	4	4	0	4	4	4	3	6	7	5	0	5	4	4	0	4	4	4	3	6	7	5	30.2	30.2
[truncated: 3,944 more rows]
[truncated: 91 more columns]
